# Supplementary material for: Identification of therapeutically potential targets and their ligands for the treatment of OSCC
Source: Front Oncol. 2022 Sep 20;12:910494. doi: 10.3389/fonc.2022.910494 (PMC9530560; doi:10.3389/fonc.2022.910494)
Supplement: Supplementary file 4 [file Table_3.xlsx]

## Sheet: GSE23558
Gene.symbol	logFC	adj.P.Val	P.Value	t	B
KRT76	-11.9617	9.50279e-11	5.30002e-15	-13.4651	23.9369
LOR	-10.697	0.00025862	3.06169e-06	-5.60213	6.18752
FDCSP	-9.6647	7.27047e-05	4.98293e-07	-6.21702	7.86536
TMPRSS11B	-9.6628	4.83226e-07	3.65366e-10	-8.77516	14.4311
MAL	-9.02081	5.54158e-07	4.32513e-10	-8.71218	14.2804
TGM3	-8.45846	0.000291857	3.60194e-06	-5.54727	6.0371
CRNN	-8.3166	0.00120246	2.79498e-05	-4.85452	4.13927
ODAM	-8.27447	6.73758e-07	7.06624e-10	-8.52998	13.8409
FAM3B	-7.9894	1e-09	1.49383e-13	-11.934	21.1943
RPTN	-7.9535	0.000102463	8.10837e-07	-6.05162	7.41601
TYRP1	-7.79174	3.0143e-07	1.61743e-10	-9.08212	15.1568
TYR	-7.47527	2.09064e-10	2.03965e-14	-12.8322	22.8426
ALOX12	-7.47271	6.04782e-05	3.7172e-07	-6.31682	8.13556
KRT4	-7.46445	4.86695e-05	2.76585e-07	-6.41771	8.40792
CCL14	-7.15592	6.10057e-06	1.27963e-08	-7.48412	11.2232
AADACL2	-7.05416	3.16719e-07	1.90923e-10	-9.01927	15.0094
IGLJ3	-6.76585	0.00244309	7.85365e-05	-4.50212	3.18307
CLDN17	-6.67379	0.000371672	5.149e-06	-5.42665	5.70624
OCA2	-6.56782	9.50279e-11	6.95326e-15	-13.3359	23.7179
ARG1	-6.50533	0.00223885	6.89129e-05	-4.54692	3.30396
FMO2	-6.49935	3.16601e-08	1.1583e-11	-10.1089	17.4765
IGLV6-57	-6.46553	0.00193589	5.64241e-05	-4.61531	3.48894
FAM30A	-6.459	5.11156e-06	1.00984e-08	-7.56792	11.4387
CD177	-6.40621	0.000193429	2.0097e-06	-5.74434	6.57707
IGLL5	-6.32309	0.00158951	4.19776e-05	-4.7162	3.76267
ELF5	-6.28887	2.57812e-05	1.05e-07	-6.75	9.29846
XIST	-6.27827	0.0651661	0.00985962	-2.73807	-1.22215
RSPO1	-6.21479	5.74914e-07	4.76758e-10	-8.6759	14.1933
TNFRSF17	-6.2147	0.000226247	2.50527e-06	-5.66987	6.37315
OGN	-6.16915	6.2853e-07	6.09729e-10	-8.58456	13.9731
KRT13	-6.07931	0.0001905	1.95564e-06	-5.75356	6.60229
CHRDL1	-6.07519	1.4712e-05	4.69459e-08	-7.02864	10.0365
CEACAM7	-6.05853	0.000268313	3.2263e-06	-5.58445	6.13905
CWH43	-6.05235	0.0341004	0.00372609	-3.12031	-0.352451
CTTNBP2	-5.99102	5.60516e-07	4.51147e-10	-8.69646	14.2427
IGKC	-5.95192	0.00638595	0.00032597	-4.00857	1.86984
MZB1	-5.93874	0.000483888	7.47077e-06	-5.301	5.36151
CYP2F1	-5.86867	7.26288e-07	7.79431e-10	-8.49377	13.753
GPX3	-5.84923	5.79602e-12	1.41366e-16	-15.2775	26.7866
ENDOU	-5.84249	0.000913354	1.8579e-05	-4.993	4.51753
KRT19	-5.83702	0.00909004	0.000545181	-3.82672	1.39722
CXCL12	-5.81583	1.31052e-05	3.83567e-08	-7.09897	10.2214
BMS1P20	-5.80421	0.000867019	1.72769e-05	-5.0176	4.58484
MAPT	-5.80195	1.98177e-06	2.80348e-09	-8.02648	12.6004
HBG1	-5.76381	6.68195e-05	4.22899e-07	-6.27286	8.01665
DAPL1	-5.74708	0.00506344	0.000231786	-4.12797	2.18385
FIGF	-5.74122	8.0319e-07	9.0114e-10	-8.4403	13.6227
DERL3	-5.73652	0.000277202	3.38052e-06	-5.56869	6.09583
COMP	-5.73539	0.00106198	2.31046e-05	-4.91912	4.31559
IGHA2	-5.73377	0.00504701	0.000228839	-4.13243	2.19564
MLANA	-5.72904	3.51738e-06	6e-09	-7.75285	11.9107
PPP1R3C	-5.69687	2.00519e-05	7.14043e-08	-6.8832	9.65234
CCER2	-5.67974	2.66707e-05	1.09285e-07	-6.73625	9.26183
CHL1	-5.66393	3.16719e-07	2.16296e-10	-8.97211	14.8984
ART4	-5.66307	6.2853e-07	5.69879e-10	-8.60961	14.0336
KRT2	-5.65736	0.027864	0.00274562	-3.23618	-0.0768007
IGKV1-5	-5.59457	0.00723633	0.000386955	-3.94818	1.71209
HTR3A	-5.57587	6.24649e-05	3.88501e-07	-6.30177	8.09486
TMPRSS11A	-5.51135	0.00445774	0.000191683	-4.19414	2.35899
HLF	-5.5091	3.59875e-05	1.86082e-07	-6.55335	8.77269
ADH7	-5.49574	0.00577318	0.000281337	-4.06024	2.00538
SOX21	-5.48869	9.66242e-05	7.44713e-07	-6.08049	7.49456
SELP	-5.48378	0.000104742	8.43e-07	-6.03841	7.38003
IGHG4	-5.48102	0.0206765	0.00175851	-3.40243	0.327235
STMN2	-5.46353	1.45299e-05	4.35897e-08	-7.05444	10.1044
SELE	-5.46048	0.000875793	1.75159e-05	-5.01295	4.57212
FRZB	-5.45711	7.44788e-08	3.08815e-11	-9.72065	16.619
PRSS3	-5.44963	0.00299751	0.00010442	-4.40424	2.91976
SLC27A6	-5.43515	3.50349e-09	8.54509e-13	-11.181	19.7221
KLK13	-5.42049	0.0258369	0.00244388	-3.27992	0.0285766
HTR2A	-5.41491	0.000176565	1.76135e-06	-5.78893	6.69907
MYRIP	-5.40619	4.09675e-06	7.19891e-09	-7.68819	11.7462
IGHA1	-5.40257	0.00443498	0.000190488	-4.19631	2.36475
IGHV3-30	-5.37664	0.011635	0.000767908	-3.70424	1.08325
IGLL1	-5.33024	0.0115834	0.000763372	-3.70637	1.08867
FCER1A	-5.32801	1.8165e-05	6.2913e-08	-6.92704	9.76839
C6orf15	-5.30633	0.000294414	3.655e-06	-5.54233	6.02355
SH3BGRL2	-5.30401	8.89942e-05	6.62e-07	-6.12044	7.6032
VWC2	-5.29807	9.52778e-09	2.55623e-12	-10.7229	18.7844
PMEL	-5.29591	2.15879e-10	2.63268e-14	-12.7146	22.6333
FCRL5	-5.27718	0.000193429	2.00977e-06	-5.74433	6.57703
EYA1	-5.24967	9.99372e-05	7.82435e-07	-6.06372	7.44894
KRT3	-5.22916	9.55284e-07	1.1869e-09	-8.33916	13.3752
DACT2	-5.22474	0.0112772	0.000734944	-3.72	1.12342
IGK	-5.22372	0.00462118	0.000202064	-4.17579	2.31035
PNOC	-5.21886	1.54601e-05	5.2e-08	-6.99287	9.94227
PRSS2	-5.19904	0.00749885	0.000410608	-3.92724	1.65755
DDIT4L	-5.1864	3.61358e-06	6.25767e-09	-7.73816	11.8734
CILP	-5.18264	8.59049e-05	6.32763e-07	-6.1358	7.64494
KLK12	-5.17661	0.055014	0.0076835	-2.83817	-1.00074
DLG2	-5.15729	6.2853e-07	5.75904e-10	-8.60571	14.0242
NRG2	-5.11278	3.10535e-05	1.47793e-07	-6.63241	8.98452
AADAC	-5.09935	6.34468e-07	6.34468e-10	-8.56982	13.9374
PLP1	-5.08196	1.1547e-05	3.21081e-08	-7.161	10.384
UGT2B17	-5.07454	3.55718e-05	1.80131e-07	-6.56449	8.80259
SH3GL3	-5.0729	3.81588e-05	2.00101e-07	-6.52846	8.70588
TMEM45B	-5.07278	0.0561021	0.00790492	-2.82685	-1.02602
MFAP4	-5.06287	0.000190878	1.9693e-06	-5.75121	6.59585
ITGBL1	-5.0261	9.75861e-06	2.45155e-08	-7.25537	10.6305
LCE2B	-4.99379	0.0416418	0.00505288	-3.00295	-0.626243
IGKV2-24	-4.98877	0.000864821	1.71488e-05	-5.02013	4.59174
GDA	-4.91926	0.0219959	0.00192223	-3.36945	0.246349
FAM189A2	-4.91429	0.000268313	3.21976e-06	-5.58514	6.14093
ABCA8	-4.91263	9.55284e-07	1.18828e-09	-8.33873	13.3742
CDH19	-4.90926	8.91427e-05	6.67483e-07	-6.11766	7.59563
CLCA4	-4.90348	0.00510347	0.000235056	-4.12308	2.17094
CD19	-4.90049	0.000134752	1.19305e-06	-5.92074	7.05923
LCE2C	-4.89381	0.0169252	0.00129663	-3.51443	0.604624
ELMOD1	-4.8876	0.000250498	2.93266e-06	-5.61667	6.22738
PTGDS	-4.87924	2.42784e-06	3.69256e-09	-7.92717	12.3513
CFTR	-4.86397	0.0011882	2.72705e-05	-4.86287	4.16205
LCE3A	-4.86352	0.00300509	0.000104925	-4.40258	2.9153
SPAG17	-4.85049	0.00109653	2.45276e-05	-4.89885	4.26024
SULT1B1	-4.8139	3.87504e-05	2.04148e-07	-6.5216	8.68745
ALDH3A1	-4.7972	0.00339228	0.000125587	-4.34061	2.74924
SMR3A	-4.78218	0.000107297	8.84544e-07	-6.02211	7.33566
IGLV1-44	-4.77834	0.000243136	2.805e-06	-5.63171	6.26858
FETUB	-4.77588	0.00312027	0.000111112	-4.38285	2.86236
CCL19	-4.77424	0.000540803	8.82432e-06	-5.24477	5.20726
ANXA9	-4.77142	0.00425152	0.000178396	-4.2191	2.42525
IGHV3-48	-4.76679	0.00414371	0.000171509	-4.23276	2.46157
ATP4A	-4.76093	1.18911e-06	1.50814e-09	-8.25158	13.1597
POF1B	-4.75117	0.0219816	0.00191999	-3.36989	0.247408
OMD	-4.73607	8.113e-06	1.9392e-08	-7.33764	10.8444
CYP3A5	-4.73361	0.00357437	0.000137064	-4.3104	2.66849
CORIN	-4.71454	7.45494e-06	1.691e-08	-7.38581	10.9693
HPGD	-4.70551	0.00169219	4.63496e-05	-4.68244	3.67096
NPPC	-4.69511	9.51178e-08	4.1759e-11	-9.60274	16.3539
EYA2	-4.68435	0.000824153	1.59817e-05	-5.04398	4.65703
CGNL1	-4.66919	0.000116251	9.88927e-07	-5.9843	7.23262
KLHDC8A	-4.66527	1.7574e-06	2.31463e-09	-8.09581	12.7735
MGC16025	-4.62695	0.000174896	1.74043e-06	-5.79297	6.71012
KCTD4	-4.62624	2.1265e-05	7.98734e-08	-6.84443	9.54955
DNASE1L3	-4.62174	0.00010574	8.61391e-07	-6.03111	7.36016
FAM3D	-4.61443	0.0134969	0.000947084	-3.62864	0.8914
SPINK7	-4.60573	2.0849e-09	4.06809e-13	-11.4977	20.3517
AMPD1	-4.60344	2.52142e-06	4.12445e-09	-7.88741	12.2512
FUT6	-4.59827	5.94077e-06	1.22143e-08	-7.50058	11.2656
AMOT	-4.59456	2.82352e-05	1.1964e-07	-6.70508	9.17869
SERPINB11	-4.58011	0.0001905	1.96018e-06	-5.75278	6.60014
SPINK5	-4.56349	0.0365688	0.00412981	-3.08088	-0.445057
IRF4	-4.56065	0.000136911	1.24222e-06	-5.90706	7.02191
SPINK2	-4.56049	0.000774992	1.4498e-05	-5.07695	4.7473
SFRP4	-4.55818	0.0208165	0.00177702	-3.39855	0.317718
ATP2B2-IT2	-4.55722	0.000102463	8.18487e-07	-6.04844	7.40734
CHRNA3	-4.54929	0.00111828	2.52294e-05	-4.88928	4.23411
SPRR3	-4.54835	0.107793	0.0219846	-2.40347	-1.92512
ATP1A2	-4.54585	0.000994654	2.09848e-05	-4.95175	4.40474
ATP6V1C2	-4.5275	0.0268211	0.00258333	-3.2591	-0.0216683
CRTAC1	-4.51856	2.73133e-07	1.33236e-10	-9.15584	15.3289
CYP4B1	-4.5	0.0163456	0.0012325	-3.53295	0.65088
IGFBP5	-4.49905	0.00371742	0.00014512	-4.29065	2.61576
HCG22	-4.49713	3.16719e-07	2.08674e-10	-8.98566	14.9303
PTGFR	-4.49076	8.33649e-07	1e-09	-8.41095	13.5511
ZNF681	-4.47859	0.00068194	1.21015e-05	-5.13805	4.91468
SOSTDC1	-4.4716	0.00307118	0.000108818	-4.39003	2.88164
BEND5	-4.4715	1.52246e-05	5.07889e-08	-7.0013	9.96449
ATP13A4	-4.45211	3.51738e-06	5.93889e-09	-7.75682	11.9208
KRT24	-4.44959	0.0283511	0.00283097	-3.22464	-0.104482
ASPA	-4.43668	4.60913e-06	8.86383e-09	-7.61419	11.5572
TMPRSS11E	-4.42874	0.0282686	0.00281996	-3.22611	-0.10096
POU2AF1	-4.41533	0.00419921	0.000174626	-4.22651	2.44495
GNG7	-4.41478	4.60913e-06	8.82664e-09	-7.61569	11.561
HBA2	-4.41318	0.00126252	2.99002e-05	-4.83161	4.0768
TTLL3	-4.41166	4.09675e-06	7.47126e-09	-7.67497	11.7125
GUCY2C	-4.40931	0.000156889	1.51328e-06	-5.84027	6.83944
ANKRD6	-4.40336	7.81977e-06	1.8119e-08	-7.36151	10.9063
IGHV3-69-1	-4.39981	0.00119259	2.74702e-05	-4.8604	4.1553
HBD	-4.38257	0.00114845	2.60781e-05	-4.87805	4.20346
GATM	-4.36901	0.000131414	1.14783e-06	-5.93382	7.09494
PDE6A	-4.35974	0.000132819	1.16945e-06	-5.9275	7.07769
PIP5K1B	-4.35608	2.22838e-05	8.75048e-08	-6.81291	9.46584
JSRP1	-4.35353	0.000766895	1.43278e-05	-5.08095	4.75823
SNTG2	-4.3506	2.41704e-05	9.66815e-08	-6.77849	9.37432
LOC441178	-4.34545	6.2853e-07	6.08102e-10	-8.58555	13.9755
FCN1	-4.34495	2.47039e-06	3.87939e-09	-7.90942	12.3067
IGHV5-78	-4.33054	0.00250553	8.20715e-05	-4.48702	3.14236
COBL	-4.3254	0.00300509	0.00010493	-4.40256	2.91525
CPLX3	-4.32467	0.000135645	1.21419e-06	-5.91479	7.043
HBB	-4.31408	0.00433442	0.000183831	-4.20867	2.39757
PDZRN4	-4.31235	9.30703e-05	7.08242e-07	-6.09753	7.54092
PLA2G3	-4.31217	0.0136238	0.000959648	-3.62387	0.879354
ANGPTL7	-4.29646	6.23586e-06	1.32322e-08	-7.47229	11.1927
RRAGD	-4.29074	0.000138724	1.26882e-06	-5.89989	7.00232
FAM92B	-4.27883	0.000820631	1.57921e-05	-5.04802	4.66809
PTGIS	-4.27193	0.000305586	3.88318e-06	-5.52189	5.9675
MGST1	-4.26892	0.084743	0.0148569	-2.56963	-1.58348
NEFM	-4.2648	0.136434	0.0318658	-2.24055	-2.24465
SGCG	-4.25827	0.0221081	0.0019362	-3.36677	0.239775
LY6G6C	-4.25661	0.00338016	0.000124801	-4.34278	2.75504
C4orf26	-4.24855	0.00498729	0.000225545	-4.13749	2.209
KLB	-4.24596	0.000102463	8.19295e-07	-6.0481	7.40643
HBA1	-4.24172	0.000824533	1.60683e-05	-5.04215	4.65202
RDH12	-4.23877	0.0291937	0.0029628	-3.20745	-0.145625
FAM46C	-4.23677	0.00107738	2.35973e-05	-4.91197	4.29605
PRSS35	-4.22834	7.93478e-06	1.8579e-08	-7.35269	10.8835
KRT81	-4.22027	3.5118e-05	1.74733e-07	-6.57493	8.83057
CYP3A7	-4.21826	0.00146391	3.72017e-05	-4.75733	3.87448
SCNN1B	-4.21439	4.82931e-05	2.73268e-07	-6.42183	8.41903
CD79A	-4.21008	2.78388e-07	1.42589e-10	-9.13001	15.2687
MS4A2	-4.2097	0.000223342	2.46221e-06	-5.67573	6.38919
HOPX	-4.20246	0.000791914	1.49112e-05	-5.06745	4.72127
LAX1	-4.19884	0.000481614	7.4239e-06	-5.30313	5.36734
FCRL2	-4.16314	0.000138893	1.27714e-06	-5.89768	6.99628
CYP4X1	-4.16183	0.00510911	0.000235642	-4.12221	2.16864
HRASLS	-4.15296	0.00482601	0.000214581	-4.15486	2.25494
CYP2C18	-4.13984	0.0192841	0.00158177	-3.44151	0.423574
LINC01206	-4.13236	0.00151149	3.87457e-05	-4.74349	3.83684
IL36A	-4.12912	0.00192053	5.58358e-05	-4.61889	3.49864
FAM107A	-4.12481	0.000246358	2.8721e-06	-5.62372	6.24669
TGM7	-4.11487	0.0010661	2.32201e-05	-4.91743	4.31098
SCARA5	-4.08076	0.00659248	0.000340076	-3.99368	1.83086
OCLN	-4.07708	0.00126501	3.00208e-05	-4.83024	4.07307
FAM198A	-4.06811	4.60913e-06	8.6851e-09	-7.62143	11.5757
PTN	-4.06771	0.00332706	0.000122209	-4.35002	2.77443
TMPRSS11D	-4.06189	0.049815	0.00660904	-2.89787	-0.866462
TIMP4	-4.06069	6.86515e-05	4.47072e-07	-6.25394	7.9654
PMP2	-4.05151	1.4712e-05	4.64259e-08	-7.03252	10.0467
STAC2	-4.05089	1.95509e-05	6.91435e-08	-6.89433	9.68183
SNED1	-4.04755	0.000307344	3.95717e-06	-5.51552	5.95002
MEI1	-4.04635	0.000120295	1.042e-06	-5.96659	7.18434
KRT222	-4.02143	3.01123e-05	1.38811e-07	-6.65395	9.04215
LYPD2	-4.01718	0.00809814	0.000460409	-3.88673	1.55237
CPXM2	-4.00933	0.000431736	6.37241e-06	-5.35469	5.50881
MUC15	-4.00172	0.0175391	0.00136997	-3.4943	0.554479
MYOT	-4.00128	0.000221718	2.43794e-06	-5.67907	6.39835
CHP2	-3.99518	0.10297	0.0203576	-2.43651	-1.85841
ADRA2A	-3.99265	0.000253526	2.9743e-06	-5.61191	6.21433
C2orf54	-3.98962	0.0167261	0.00127444	-3.52074	0.620361
PHYHD1	-3.98009	0.00161185	4.28124e-05	-4.70949	3.74444
WISP2	-3.97415	0.0019944	5.86223e-05	-4.60225	3.45358
AQP5	-3.96635	0.0430541	0.00529918	-2.98444	-0.668906
CCR2	-3.96321	0.0001368	1.23454e-06	-5.90916	7.02764
CEACAM5	-3.93816	0.0375805	0.00431992	-3.06357	-0.485529
ACPP	-3.93616	0.00193388	5.62988e-05	-4.61607	3.49099
CXCR2	-3.91835	0.000174896	1.73878e-06	-5.79329	6.711
THSD7A	-3.91513	1.4712e-05	4.6218e-08	-7.03408	10.0508
BEX2	-3.90136	0.0210445	0.00180726	-3.39231	0.302381
COL14A1	-3.89412	0.000141691	1.31324e-06	-5.88824	6.97052
TMPRSS2	-3.89342	5.27719e-05	3.07622e-07	-6.38139	8.30996
RIPPLY1	-3.87571	0.0253966	0.00238542	-3.28899	0.0505096
MASP1	-3.86936	0.0192755	0.00158059	-3.44178	0.424248
ABI3BP	-3.86446	5.58869e-05	3.37e-07	-6.35022	8.22582
SLC16A14	-3.85528	0.000308999	3.99438e-06	-5.51236	5.94136
ASPRV1	-3.85494	0.0947846	0.0177548	-2.49476	-1.73932
PITX2	-3.85446	7.0252e-05	4.7421e-07	-6.23388	7.91105
MLPH	-3.8484	5.58373e-05	3.35e-07	-6.35227	8.23135
PRSS27	-3.83089	0.0063328	0.0003222	-4.01266	1.88054
ANGPTL1	-3.82812	7.73127e-05	5.52503e-07	-6.1819	7.7701
CYP3A4	-3.82204	0.022802	0.00202493	-3.35012	0.199092
KRBOX1	-3.82021	9.95449e-05	7.69652e-07	-6.06931	7.46415
LRPAP1	-3.81367	0.00534685	0.000251172	-4.09992	2.10984
HAL	-3.80954	0.00693784	0.000364829	-3.96894	1.76623
ADAMTS18	-3.80038	0.000307083	3.93216e-06	-5.51766	5.95589
NR0B1	-3.79808	7.27026e-06	1.61364e-08	-7.4023	11.012
PBX1	-3.7964	0.00174965	4.85208e-05	-4.66682	3.62858
DIRAS3	-3.79212	1.08822e-05	2.83998e-08	-7.20389	10.4962
ADAMTSL3	-3.78914	0.00358611	0.000137877	-4.30836	2.66303
LOC100506098	-3.78869	8.14387e-06	1.96645e-08	-7.33274	10.8317
TFAP2B	-3.78561	0.00814445	0.000464432	-3.88365	1.54438
BHLHE22	-3.78543	0.000480695	7.36418e-06	-5.30585	5.37482
CPN2	-3.77792	6.68195e-05	4.23734e-07	-6.27219	8.01484
BSPRY	-3.77642	0.050525	0.00675532	-2.88923	-0.886001
SCUBE2	-3.77053	0.00236504	7.4595e-05	-4.51978	3.23069
ENPP5	-3.76958	1.05403e-05	2.7e-08	-7.22166	10.5426
CXCL17	-3.76939	0.0251638	0.00235435	-3.2939	0.0623886
CTSG	-3.75945	0.00487065	0.000217002	-4.15095	2.2446
DKK4	-3.75651	0.000557587	9.19338e-06	-5.23093	5.16931
KRTAP9-4	-3.74843	0.00761643	0.000420018	-3.91923	1.63673
C1orf132	-3.74024	6.31577e-05	3.94351e-07	-6.29668	8.08109
COCH	-3.73812	0.00500242	0.000226573	-4.1359	2.20481
PEG3-AS1	-3.72711	1.32298e-05	3.9e-08	-7.09278	10.2052
TSPAN8	-3.71734	0.00219052	6.66773e-05	-4.55821	3.33447
SMPD3	-3.71539	0.0123879	0.00083724	-3.67314	1.00414
PCDH20	-3.70685	2.94414e-05	1.29255e-07	-6.67848	9.10768
BEX4	-3.70459	1.12123e-05	2.97626e-08	-7.1875	10.4533
PLPP3	-3.70392	5.4409e-06	1.1e-08	-7.53716	11.3597
TGM5	-3.70313	0.00275223	9.29044e-05	-4.44444	3.02775
GAPT	-3.70054	4.51903e-05	2.51302e-07	-6.45048	8.49619
CYP2C9	-3.69851	0.0125013	0.000848871	-3.66817	0.991515
UPK1A	-3.6981	0.00290626	0.000100231	-4.41834	2.9576
ATP6V0A4	-3.6943	0.0413552	0.00499389	-3.00751	-0.615712
NYX	-3.69255	7.57529e-05	5.38771e-07	-6.19045	7.79332
CYP4F22	-3.68957	0.0137484	0.000972786	-3.61895	0.866927
FABP12	-3.68809	0.00190233	5.48429e-05	-4.62502	3.51524
CD27	-3.68682	0.000152672	1.4448e-06	-5.85593	6.88225
GULP1	-3.68646	0.00155804	4.06231e-05	-4.72737	3.79303
GALNT5	-3.67929	0.000416492	5.96295e-06	-5.37711	5.57032
WNK4	-3.67487	0.00110496	2.47943e-05	-4.89518	4.25022
LAMB4	-3.66842	0.000503367	7.882e-06	-5.28291	5.31188
CDH22	-3.66774	0.0488054	0.00642001	-2.90931	-0.840552
AGT	-3.66663	0.00073261	1.34729e-05	-5.10176	4.81523
DYNAP	-3.65643	7.87853e-05	5.6687e-07	-6.17317	7.74641
PYGO1	-3.64269	7.57529e-05	5.32861e-07	-6.19421	7.80349
MAP1LC3A	-3.64201	2.09782e-05	7.7261e-08	-6.85593	9.58005
METTL7A	-3.63933	1.1547e-05	3.20865e-08	-7.16124	10.3846
CAPN6	-3.63638	0.000265379	3.17807e-06	-5.58954	6.15299
FLG	-3.63334	0.0978772	0.0186587	-2.47369	-1.78261
SLC16A6	-3.63214	4.60913e-06	8.88101e-09	-7.61351	11.5555
LOC100506388	-3.6314	7.0252e-05	4.72182e-07	-6.23533	7.91501
ARHGEF26	-3.63117	0.00356099	0.000134962	-4.31574	2.68276
ELOVL4	-3.63096	0.00261595	8.6949e-05	-4.4672	3.08899
TM7SF2	-3.62956	0.000711414	1.27995e-05	-5.1191	4.86274
CALML5	-3.62731	0.119231	0.0258965	-2.33231	-2.06663
SYTL4	-3.6256	0.000241083	2.76364e-06	-5.63672	6.28232
ADAM22	-3.62026	7.10144e-05	4.82117e-07	-6.22825	7.8958
TMEM132B	-3.61766	1.1547e-05	3.14331e-08	-7.16842	10.4034
BANK1	-3.61731	0.000841882	1.65707e-05	-5.03173	4.6235
SPNS2	-3.6163	0.00417224	0.000173097	-4.22956	2.45306
CRCT1	-3.60215	0.0351671	0.00389926	-3.10293	-0.393362
SLC6A4	-3.59942	0.00043525	6.46506e-06	-5.34982	5.49544
ZNF215	-3.59765	0.00795117	0.000448212	-3.89624	1.57703
PID1	-3.57951	2.17561e-05	8.38405e-08	-6.82769	9.50509
ADAM28	-3.57543	0.00666882	0.000345152	-3.98846	1.81723
TNXB	-3.57242	0.000679329	1.20125e-05	-5.14055	4.92152
PDGFRA	-3.56362	0.0050807	0.000232968	-4.12619	2.17916
RGS5	-3.56107	0.000545298	8.93756e-06	-5.24046	5.19545
EMCN	-3.55813	0.000156889	1.51177e-06	-5.84061	6.84036
JAM2	-3.54475	0.000430585	6.34325e-06	-5.35624	5.51305
SUSD4	-3.54169	0.00109307	2.42243e-05	-4.90307	4.27176
CLEC3B	-3.54076	0.000309216	4.012e-06	-5.51087	5.93728
PROK2	-3.53514	0.00139975	3.48239e-05	-4.7798	3.93564
SOX14	-3.52849	0.000108541	8.9745e-07	-6.0172	7.32228
PCP4L1	-3.52798	0.0388269	0.00453946	-3.04445	-0.530073
RHCG	-3.52456	0.176722	0.0488054	-2.04544	-2.60559
TPRG1	-3.52453	0.00227854	7.09125e-05	-4.53712	3.27751
FAM65B	-3.52411	0.018784	0.00150776	-3.45914	0.467189
NPR3	-3.52262	0.00471137	0.000207623	-4.16634	2.28533
ZNF300P1	-3.52257	0.000201015	2.14253e-06	-5.72271	6.51786
SPON1	-3.52076	0.00447275	0.000192983	-4.19178	2.35275
XKR4	-3.51691	0.000136018	1.22085e-06	-5.91294	7.03794
CD79B	-3.5146	5.31708e-05	3.11244e-07	-6.37739	8.29918
GDF10	-3.51029	0.000507008	7.95137e-06	-5.27995	5.30376
IGHM	-3.50201	0.0458432	0.00585777	-2.9453	-0.758632
ALAS2	-3.49765	0.00230493	7.21118e-05	-4.53138	3.262
RIMKLA	-3.49392	0.00108242	2.38133e-05	-4.90887	4.28761
EPHX3	-3.49018	3.16719e-07	2.11479e-10	-8.98062	14.9185
KRT1	-3.4866	0.148011	0.0364432	-2.18011	-2.35906
GPIHBP1	-3.48487	0.00462118	0.000202092	-4.17574	2.31022
IGDCC4	-3.48364	0.000877863	1.76001e-05	-5.01133	4.56767
ZSCAN18	-3.48289	1.5057e-05	4.9e-08	-7.01396	9.99784
PDGFD	-3.47615	0.000111827	9.38256e-07	-6.00213	7.28121
SCEL	-3.47144	0.0543172	0.00753419	-2.84598	-0.983268
FBLL1	-3.47037	0.000333205	4.4617e-06	-5.47501	5.83891
GSTA2	-3.46845	0.0464094	0.00596984	-2.93787	-0.775581
ZNF829	-3.4643	6.94971e-05	4.59359e-07	-6.24471	7.9404
ZNF879	-3.46394	9.98835e-05	7.77648e-07	-6.0658	7.4546
KLHDC9	-3.46252	0.00772656	0.000428353	-3.91228	1.61867
NMU	-3.45384	0.00273236	9.21028e-05	-4.44742	3.03576
KCNN3	-3.45381	0.00107832	2.36441e-05	-4.91129	4.29422
APOD	-3.45144	0.000297283	3.74142e-06	-5.53444	6.00193
MEIOC	-3.45083	0.0113605	0.00074259	-3.71628	1.11395
SLURP1	-3.44382	0.0339012	0.00370019	-3.12298	-0.346166
LRRC20	-3.44366	0.000296952	3.71552e-06	-5.53679	6.00836
NR3C2	-3.44049	0.0011344	2.57039e-05	-4.88296	4.21685
RGS11	-3.43972	0.000591649	9.957e-06	-5.20397	5.09538
MIR99AHG	-3.43173	0.0238378	0.00217448	-3.32359	0.134442
CD36	-3.4303	0.000641589	1.10668e-05	-5.16827	4.99749
TTR	-3.42882	0.000241139	2.776e-06	-5.63521	6.27817
ELN	-3.42867	0.00105191	2.27661e-05	-4.92413	4.32927
VSIG10L	-3.42773	0.00339228	0.000125597	-4.34058	2.74917
MUC20	-3.42545	0.0235885	0.00214023	-3.32951	0.148842
ANKRD35	-3.42322	0.0094674	0.000575202	-3.80763	1.34804
FCRLA	-3.42032	0.0105558	0.000667891	-3.75428	1.21107
JCHAIN	-3.42	0.0108985	0.000699057	-3.73795	1.16928
MGAT3	-3.41683	5.36956e-05	3.15625e-07	-6.37262	8.2863
DPT	-3.41386	0.00180859	5.08592e-05	-4.65076	3.58502
LCE3D	-3.4128	0.124156	0.0275505	-2.30512	-2.11992
ITM2A	-3.4093	0.00105139	2.27203e-05	-4.92481	4.33113
LINC00525	-3.39403	0.0034247	0.000127549	-4.33526	2.73493
LRRC15	-3.38998	0.0311971	0.00326272	-3.17091	-0.232705
HS3ST4	-3.38388	0.00109653	2.45516e-05	-4.89852	4.25933
ZNF880	-3.38242	0.000419853	6.02536e-06	-5.3736	5.56067
KLF15	-3.37073	0.000195275	2.048e-06	-5.73796	6.5596
PRLR	-3.36143	0.0026909	9.00467e-05	-4.45517	3.05663
CDO1	-3.35529	5.74738e-05	3.51852e-07	-6.33555	8.18619
LUZP2	-3.34344	0.00595183	0.000294253	-4.0445	1.96405
ZNF471	-3.3352	2.82778e-05	1.22077e-07	-6.69813	9.16017
CRYAB	-3.33439	0.00368439	0.000142883	-4.29603	2.6301
SAMD5	-3.3336	0.00353484	0.000133462	-4.31961	2.69308
CPNE5	-3.33104	5.67135e-05	3.44431e-07	-6.34282	8.20583
TEX101	-3.32907	0.00164156	4.4282e-05	-4.69799	3.7132
ERC2	-3.32823	0.000761856	1.41594e-05	-5.08495	4.76919
PDZRN3	-3.32768	0.000736063	1.35723e-05	-5.09927	4.80842
KIRREL3	-3.3267	0.000241139	2.77078e-06	-5.63585	6.27993
CX3CR1	-3.32568	0.000343145	4.654e-06	-5.46077	5.79984
RBP7	-3.32463	0.00784124	0.000437962	-3.90443	1.59829
CACNB4	-3.32378	0.000512028	8.14249e-06	-5.27193	5.28176
C4B	-3.31861	0.00765812	0.000423475	-3.91633	1.6292
TPSAB1	-3.31811	0.0291724	0.00295916	-3.20791	-0.144514
ATP10B	-3.312	0.0139059	0.000989017	-3.61296	0.851806
OXGR1	-3.30656	0.0404554	0.00483195	-3.0203	-0.586136
HTR3B	-3.30288	8.55381e-05	6.23802e-07	-6.14065	7.6581
FNDC4	-3.29948	2.94752e-05	1.35155e-07	-6.66313	9.06667
ACSBG1	-3.29832	0.00138272	3.40621e-05	-4.78732	3.95612
FOXP2	-3.29781	0.063297	0.00939884	-2.75741	-1.17974
CHRDL2	-3.29759	0.0242978	0.00223753	-3.31292	0.108521
MFSD6L	-3.29325	0.0204697	0.00172694	-3.40912	0.343701
BEX5	-3.28898	0.00223885	6.88762e-05	-4.5471	3.30446
NEBL	-3.2883	0.0228367	0.00203135	-3.34895	0.196218
MCHR1	-3.27378	4.57381e-05	2.55464e-07	-6.44486	8.48107
LRRK2	-3.27257	9.55803e-05	7.31352e-07	-6.08663	7.51127
ZNF606	-3.27153	0.00300509	0.000104995	-4.40235	2.91469
SNURF	-3.26953	0.00749885	0.000410448	-3.92737	1.65791
PCSK2	-3.26476	0.000300122	3.79911e-06	-5.52928	5.98776
CPA3	-3.25436	0.00758213	0.000417023	-3.92176	1.64331
ANKRD20A2	-3.25403	0.00227854	7.08741e-05	-4.53731	3.27801
ZNF682	-3.24534	0.000422692	6.13235e-06	-5.36765	5.54437
LGR6	-3.2432	0.024967	0.00232559	-3.2985	0.0735301
TXLNB	-3.23917	0.00435053	0.000184951	-4.20656	2.39196
DSG1	-3.23744	0.121483	0.026664	-2.3195	-2.09178
MAOB	-3.2339	0.0105401	0.000665828	-3.75539	1.2139
ST6GAL1	-3.23115	0.00102018	2.17472e-05	-4.93965	4.37168
FXYD1	-3.22877	8.89942e-05	6.61729e-07	-6.1206	7.60362
KRT80	-3.22537	0.0357953	0.0040047	-3.0927	-0.41738
LOC100130691	-3.22504	0.00909004	0.000544338	-3.82727	1.39864
VIT	-3.22369	0.00236504	7.47006e-05	-4.51929	3.22938
SLC1A1	-3.22066	0.0244472	0.00225835	-3.30946	0.100121
RORA	-3.2137	6.06605e-05	3.7432e-07	-6.31444	8.12914
SNRPN	-3.21159	0.00550768	0.000262085	-4.08505	2.07066
ECHDC3	-3.21143	0.0124851	0.000846907	-3.669	0.993635
PGM5	-3.20433	0.000388247	5.46387e-06	-5.40661	5.65127
SYT15	-3.2013	0.000190997	1.97519e-06	-5.7502	6.59309
CLN8	-3.18833	1.1547e-05	3.14324e-08	-7.16843	10.4035
BHLHA15	-3.1856	8.56763e-05	6.269e-07	-6.13896	7.65353
ZNF711	-3.18367	0.000247158	2.88752e-06	-5.62191	6.24173
ESYT3	-3.18277	0.000673089	1.18365e-05	-5.14554	4.9352
CRYGS	-3.17993	2.37718e-05	9.39277e-08	-6.78846	9.40085
SLC26A7	-3.17643	0.0177617	0.00139365	-3.48802	0.538865
SLC16A9	-3.17472	0.027235	0.00264511	-3.25022	-0.0430595
COLCA2	-3.17227	0.0280498	0.00278035	-3.23144	-0.0881696
NKX6-2	-3.17127	0.000756527	1.40419e-05	-5.08777	4.77691
IGF1	-3.16938	0.0121017	0.00080963	-3.68521	1.03482
SEPP1	-3.16783	0.00572854	0.000278085	-4.06431	2.01608
SPN	-3.16588	0.00133006	3.2198e-05	-4.80645	4.00824
FAM221A	-3.16131	0.000141461	1.30765e-06	-5.88969	6.97446
NSUN7	-3.16057	0.000755125	1.39974e-05	-5.08884	4.77985
ANGPT1	-3.15964	0.00251335	8.23888e-05	-4.48569	3.13879
ZNF571	-3.15747	0.00224459	6.93498e-05	-4.54475	3.29812
TTC9	-3.15278	0.00504796	0.000229023	-4.13215	2.1949
SPRR2G	-3.1521	0.10806	0.0220742	-2.40171	-1.92865
KIT	-3.14592	0.000102463	8.19703e-07	-6.04793	7.40597
AQP1	-3.14453	0.000229322	2.55051e-06	-5.66383	6.35659
FAM153A	-3.1431	0.00100455	2.12916e-05	-4.94683	4.39129
SLC51A	-3.14221	0.00264591	8.8283e-05	-4.46197	3.07491
PDGFRL	-3.13979	0.0636158	0.00947646	-2.75409	-1.18703
NEGR1	-3.13731	0.000481367	7.39661e-06	-5.30437	5.37075
CYP2E1	-3.13005	0.0247977	0.002308	-3.30134	0.0804087
ACKR1	-3.12811	0.00299751	0.000104474	-4.40406	2.91928
CXCR2P1	-3.12493	0.000277202	3.3804e-06	-5.5687	6.09586
SYNGR1	-3.12127	0.000824029	1.59056e-05	-5.0456	4.66146
KIAA1456	-3.11213	0.00126539	3.00608e-05	-4.82979	4.07184
FLT3	-3.11032	0.00241253	7.69654e-05	-4.50905	3.20176
LRRN1	-3.1081	0.000297283	3.73051e-06	-5.53543	6.00463
CNTN5	-3.10703	0.025148	0.00235042	-3.29453	0.0639059
AGTR1	-3.10466	0.000113832	9.60628e-07	-5.99414	7.25944
ABCG4	-3.09613	0.015932	0.00118557	-3.54711	0.686293
ADGRB3	-3.0909	0.0005676	9.37232e-06	-5.22442	5.15145
GP1BB	-3.08946	0.00423867	0.000177611	-4.22063	2.42932
CBFA2T3	-3.08921	2.82352e-05	1.19648e-07	-6.70505	9.17863
XK	-3.08778	0.00233654	7.34584e-05	-4.52504	3.24489
GALNT12	-3.08752	0.0478056	0.00623222	-2.92099	-0.814031
KRTAP9-8	-3.08344	0.0161826	0.00121211	-3.53904	0.666093
ZNF521	-3.08315	0.00153878	3.99333e-05	-4.73321	3.80888
KRT23	-3.08084	0.178669	0.0497921	-2.03604	-2.62236
LINC00968	-3.08032	0.000325557	4.31958e-06	-5.48594	5.86889
SCN7A	-3.08009	0.000148074	1.38684e-06	-5.86979	6.92011
LOC107161159	-3.07991	0.00650951	0.000333414	-4.00063	1.84906
AADAT	-3.07853	0.00225226	6.96553e-05	-4.54325	3.29405
CAPN14	-3.07813	0.0513786	0.00692233	-2.87957	-0.907787
DENND5B	-3.0781	0.00668316	0.00034622	-3.98738	1.81438
GGTA1P	-3.07578	0.000181376	1.83017e-06	-5.77597	6.66362
MPPED1	-3.07516	0.0119023	0.000793171	-3.6926	1.05362
MKX	-3.07429	0.00317752	0.000114546	-4.37236	2.83425
SLC46A2	-3.07365	0.000150489	1.4168e-06	-5.86256	6.90035
SPATA6	-3.06858	7.57529e-05	5.36704e-07	-6.19176	7.79686
RUNDC3B	-3.06822	0.00230162	7.19117e-05	-4.53233	3.26457
AR	-3.06687	0.000197215	2.078e-06	-5.73305	6.54616
GYS2	-3.05894	0.000307083	3.93164e-06	-5.5177	5.95601
FAM43B	-3.0573	0.00103446	2.21389e-05	-4.9336	4.35514
PPARG	-3.05694	0.00800463	0.000453222	-3.89231	1.56682
PCDHB5	-3.05604	0.00670723	0.000348116	-3.98545	1.80936
FAM149A	-3.05201	0.000688245	1.22495e-05	-5.13394	4.90342
TNFAIP8L3	-3.05158	0.00180859	5.08611e-05	-4.65075	3.58499
TFF3	-3.05109	0.0152548	0.00111546	-3.5693	0.741926
UGT2B15	-3.04712	0.00671909	0.000349065	-3.9845	1.80686
CCDC178	-3.04368	0.000300107	3.7916e-06	-5.52995	5.98959
MROH8	-3.04155	0.000141461	1.30607e-06	-5.8901	6.97558
P2RY8	-3.03472	0.00437244	0.000186342	-4.20396	2.38505
FMO3	-3.02355	0.00446282	0.000192119	-4.19334	2.35689
F13A1	-3.0225	0.00299031	0.000103859	-4.4061	2.92474
SNCA	-3.0223	0.00190741	5.52217e-05	-4.62266	3.50887
DUSP26	-3.01659	0.00339689	0.000125934	-4.33966	2.7467
TMEM35A	-3.00284	6.77264e-05	4.37744e-07	-6.26112	7.98484
ZNF439	-3.00015	0.000431736	6.39179e-06	-5.35366	5.50599
CCM2L	-2.99492	0.00250073	8.17206e-05	-4.48849	3.14632
C2orf88	-2.99203	0.000913354	1.85752e-05	-4.99307	4.51772
TCEA3	-2.99091	0.0288804	0.00291054	-3.21417	-0.129541
NBEA	-2.99077	0.00179354	5.0219e-05	-4.65509	3.59675
GAS7	-2.98514	2.94621e-05	1.32939e-07	-6.66881	9.08186
SPTSSB	-2.98183	0.0421793	0.00513868	-2.99641	-0.64134
RHBG	-2.97812	0.00590007	0.000290686	-4.04878	1.97528
KAZALD1	-2.97805	0.00165243	4.49381e-05	-4.69298	3.69958
FADS6	-2.9763	0.0053101	0.000249057	-4.10287	2.11763
MYZAP	-2.97369	0.0130069	0.000898747	-3.64757	0.939295
RAI2	-2.97015	0.00011445	9.68636e-07	-5.99133	7.25177
TMEM100	-2.96962	0.000315926	4.15327e-06	-5.49919	5.90524
NDRG4	-2.96241	0.0393572	0.00464127	-3.03588	-0.549994
FCGR2B	-2.962	0.00356099	0.000136085	-4.31288	2.67511
PPL	-2.96164	0.00420458	0.000175464	-4.22485	2.44053
PPM1L	-2.96088	0.0150927	0.00109993	-3.5744	0.754724
CRABP1	-2.95986	0.000430398	6.32127e-06	-5.35741	5.51627
MACC1	-2.95712	0.0134672	0.000943699	-3.62993	0.894673
LINC00302	-2.95254	0.01488	0.00107934	-3.58126	0.771974
HNMT	-2.95025	0.000135432	1.20568e-06	-5.91717	7.0495
C2orf40	-2.94522	0.0012376	2.89176e-05	-4.84296	4.10774
LBP	-2.94346	0.000193852	2.02835e-06	-5.74122	6.56852
LONRF2	-2.94324	0.00227757	7.07293e-05	-4.53801	3.2799
MSMB	-2.94313	0.0304586	0.00313427	-3.18615	-0.196446
FGF7	-2.93986	0.00178721	4.99547e-05	-4.65689	3.60163
GPRIN2	-2.93529	0.00244311	7.86563e-05	-4.5016	3.18166
LOC102724760	-2.93206	0.0122493	0.000822792	-3.67941	1.02006
GSTA5	-2.93115	0.0780501	0.0131067	-2.62167	-1.47341
DPEP1	-2.9288	0.000184755	1.87008e-06	-5.76868	6.64367
SELENBP1	-2.92753	0.00157716	4.14772e-05	-4.72029	3.77377
ARSG	-2.92582	2.12851e-05	8.1298e-08	-6.83832	9.53334
CD302	-2.92126	2.01297e-05	7.21722e-08	-6.8795	9.64253
QPCT	-2.92	0.00356099	0.000135799	-4.31361	2.67705
BPIFC	-2.91719	0.00305811	0.00010779	-4.3933	2.8904
CBLN2	-2.91638	0.0144157	0.00103617	-3.59608	0.809252
ARHGAP6	-2.91591	0.000193852	2.0193e-06	-5.74273	6.57266
DCLK1	-2.9146	0.0135501	0.000952474	-3.62659	0.886213
BFSP2	-2.91272	0.000841882	1.65639e-05	-5.03187	4.62389
SASH1	-2.91259	0.00161255	4.29303e-05	-4.70856	3.74189
RARRES2	-2.9112	0.014822	0.00107369	-3.58317	0.77677
MPPED2	-2.91024	0.000113832	9.59e-07	-5.99472	7.26101
FUT5	-2.90916	0.00390417	0.000155691	-4.26631	2.55086
IL34	-2.90895	1.1547e-05	3.18083e-08	-7.16428	10.3926
TLR9	-2.9075	0.000679329	1.19954e-05	-5.14103	4.92285
CYP26A1	-2.90627	0.0359746	0.00403319	-3.08998	-0.423758
SERP2	-2.90459	0.000794654	1.50015e-05	-5.0654	4.71567
CYP2R1	-2.90258	0.024603	0.00228268	-3.30546	0.0904079
UNC93A	-2.90244	0.0728796	0.0117603	-2.66627	-1.37794
ADGRL3	-2.90144	0.0197402	0.00163748	-3.42875	0.392081
SFTA2	-2.90105	0.00245595	7.93094e-05	-4.49876	3.17402
PCDHA11	-2.89902	0.00166038	4.51947e-05	-4.69104	3.69431
IPW	-2.89888	0.0133917	0.000936114	-3.63285	0.902051
SOGA1	-2.89727	0.000824153	1.59612e-05	-5.04442	4.65822
RSPH1	-2.89688	0.0116708	0.000771411	-3.7026	1.07908
ANKRD20A11P	-2.8938	0.0564729	0.00798885	-2.82263	-1.03542
BMP6	-2.89167	0.00846674	0.000490373	-3.86437	1.49447
SLC13A4	-2.88758	0.00336827	0.000124215	-4.3444	2.75939
TRAF3IP2-AS1	-2.88533	0.000637118	1.09553e-05	-5.17169	5.00687
GPR20	-2.88355	0.00437456	0.000186693	-4.2033	2.38331
SSC5D	-2.88291	0.00575382	0.000279692	-4.06229	2.01078
DIO2	-2.88157	0.000586651	9.78705e-06	-5.20979	5.11134
FAM19A5	-2.8804	0.0224644	0.00198453	-3.35761	0.217385
KIF25	-2.87835	0.000380858	5.32272e-06	-5.41545	5.67551
DNASE1L2	-2.87737	0.0308987	0.00320744	-3.1774	-0.217282
EPHA3	-2.87494	0.00961194	0.000587735	-3.79995	1.32827
FUT3	-2.87034	0.0339678	0.00370829	-3.12214	-0.348136
SKIDA1	-2.86855	0.00402444	0.000163039	-4.25033	2.5083
FGF18	-2.86706	0.00115837	2.63883e-05	-4.87404	4.19251
GMDS-AS1	-2.86433	0.00326367	0.000119084	-4.35896	2.79835
ZNF540	-2.86195	0.000263023	3.13062e-06	-5.59462	6.16692
SMOC2	-2.85849	0.0374821	0.00429307	-3.06597	-0.479925
GSTT2	-2.85505	0.000607415	1.03261e-05	-5.19168	5.06167
ZSCAN16	-2.85372	0.0110297	0.000711423	-3.73166	1.15322
TRPV6	-2.85181	0.00898041	0.000533787	-3.83424	1.4166
ZNF415	-2.85152	7.4205e-05	5.15815e-07	-6.20526	7.83348
FAM155A	-2.85011	0.00407036	0.000166087	-4.2439	2.49121
TNFRSF19	-2.85004	0.000363414	5.008e-06	-5.43602	5.73195
ITGA8	-2.85003	0.0030592	0.000108103	-4.39231	2.88773
C15orf62	-2.84921	0.0423082	0.00516391	-2.9945	-0.645731
MRAP2	-2.8488	0.0846551	0.0148229	-2.57059	-1.58147
SYTL5	-2.84838	0.0344981	0.00378722	-3.11409	-0.367109
LINC00675	-2.84801	0.0376457	0.00433752	-3.062	-0.489184
GSTA3	-2.84612	0.0423968	0.00518194	-2.99315	-0.648855
ERICH5	-2.84061	0.0992776	0.0190516	-2.46483	-1.80076
SYBU	-2.83998	0.0324986	0.00346861	-3.14763	-0.287912
ADGRD1	-2.83868	0.00104976	2.26083e-05	-4.92648	4.33571
CAND2	-2.83286	0.000333222	4.47005e-06	-5.47438	5.83718
C5orf66	-2.83117	0.000197492	2.08571e-06	-5.7318	6.54272
EDNRB	-2.82913	0.00376531	0.000148234	-4.2833	2.59616
PARM1	-2.8233	0.000339054	4.58743e-06	-5.46563	5.81318
LTK	-2.82328	8.52181e-05	6.1939e-07	-6.14306	7.66465
CD1E	-2.82295	0.00313028	0.000111545	-4.38151	2.85877
PRSS12	-2.82158	0.0403813	0.00481818	-3.0214	-0.583574
DLEC1	-2.8182	0.0320016	0.00339202	-3.15613	-0.267773
LINC01082	-2.81624	0.00142325	3.57548e-05	-4.77082	3.91121
DEPTOR	-2.81564	0.0010858	2.39406e-05	-4.90707	4.28267
FENDRR	-2.8153	0.00390766	0.000156021	-4.26557	2.54891
RIC3	-2.81494	0.00604485	0.000301063	-4.03648	1.94299
EFCC1	-2.81074	0.000764381	1.42249e-05	-5.08338	4.76491
SPAG4	-2.81005	0.00139975	3.48572e-05	-4.77947	3.93475
CMA1	-2.80947	0.0030592	0.000108089	-4.39235	2.88785
ARSF	-2.80465	0.00248977	8.10241e-05	-4.49142	3.15424
DCN	-2.79796	0.0112316	0.000731151	-3.72185	1.12816
MSX1	-2.79521	0.0019451	5.68924e-05	-4.61248	3.48129
BCL2L10	-2.79469	0.0933203	0.0172779	-2.50627	-1.71556
NELL1	-2.79302	0.0177641	0.0013947	-3.48774	0.538179
TUBB2B	-2.78635	0.00345438	0.000129329	-4.33047	2.72213
SEMA3G	-2.78593	0.00773979	0.000429749	-3.91113	1.61568
GPRASP1	-2.78093	4.51903e-05	2.50334e-07	-6.4518	8.49974
MS4A1	-2.78005	0.0110667	0.000714747	-3.72999	1.14895
A2ML1	-2.77915	0.0116968	0.0007737	-3.70154	1.07637
DOK6	-2.77357	0.00317398	0.000114108	-4.37368	2.83778
LCE2A	-2.77083	0.00686611	0.000359382	-3.97424	1.78006
EPB41L4A-AS2	-2.77044	0.000512028	8.13393e-06	-5.27228	5.28273
C15orf59	-2.76999	0.00222961	6.84653e-05	-4.54915	3.30999
FMOD	-2.75979	0.00902755	0.000537469	-3.83179	1.41029
PLBD1	-2.75911	0.0184482	0.00147406	-3.46744	0.487771
GIPC2	-2.75774	0.00356057	0.000134607	-4.31665	2.68519
NOSTRIN	-2.75752	0.000384809	5.39671e-06	-5.41079	5.66272
TSPAN12	-2.75486	0.00237883	7.54262e-05	-4.51598	3.22044
IL5RA	-2.75389	0.00159915	4.23969e-05	-4.71282	3.75347
ZNF853	-2.75205	5.23412e-05	3.03834e-07	-6.38562	8.32138
BICDL2	-2.74999	0.0360905	0.00405366	-3.08803	-0.428314
DIO3	-2.74948	0.0352423	0.00391275	-3.1016	-0.396472
ZNF347	-2.74794	0.00155804	4.0607e-05	-4.72751	3.7934
TRAM1L1	-2.74642	0.0119934	0.000801509	-3.68884	1.04405
TMEM150C	-2.74491	0.000543302	8.8916e-06	-5.2422	5.20023
JAML	-2.74394	0.0153593	0.00112985	-3.56464	0.730226
C15orf48	-2.74383	0.0105943	0.000671319	-3.75245	1.20637
TAS1R1	-2.74229	0.00801021	0.000453846	-3.89182	1.56556
FREM1	-2.74001	0.018784	0.00150874	-3.4589	0.466598
FUT7	-2.73648	0.00444343	0.000190959	-4.19545	2.36248
GALNT16	-2.73441	0.0028755	9.86786e-05	-4.4237	2.97202
ZCCHC5	-2.73436	0.000311478	4.06448e-06	-5.50649	5.92525
CCDC85A	-2.73434	0.00138493	3.41841e-05	-4.7861	3.95281
LOC730101	-2.73332	0.00316399	0.000113472	-4.37561	2.84295
PLEKHS1	-2.73176	0.0290992	0.0029447	-3.20976	-0.140086
LINC00341	-2.73165	2.52142e-06	4.1324e-09	-7.88672	12.2495
NGEF	-2.73138	0.098827	0.0189242	-2.46768	-1.79491
PRDM16	-2.73064	0.00754017	0.000413422	-3.92482	1.65128
ITIH5	-2.7304	0.000938003	1.92405e-05	-4.98115	4.48512
ELANE	-2.72979	0.00881606	0.000520421	-3.84325	1.43988
RNASE4	-2.72828	0.000859523	1.69411e-05	-5.02425	4.60302
SERPINI1	-2.72749	0.000296214	3.69238e-06	-5.5389	6.01414
TLE2	-2.72682	1.63028e-05	5.53144e-08	-6.97167	9.88632
GJA4	-2.72589	0.000135645	1.21378e-06	-5.9149	7.04331
RPH3AL	-2.72563	0.00398207	0.000160685	-4.25537	2.52172
KCNA3	-2.72532	0.00295188	0.000102164	-4.41176	2.93994
FBXO16	-2.72449	0.0314179	0.00329936	-3.16667	-0.242784
SNX31	-2.72151	0.00456487	0.000198176	-4.18255	2.32826
FGF12	-2.71621	0.0115834	0.000763077	-3.70651	1.08903
LINC00320	-2.71478	0.0170142	0.00130636	-3.5117	0.597809
SLITRK3	-2.71302	0.00566246	0.000272627	-4.07125	2.03434
ADAM23	-2.713	0.131119	0.0299079	-2.2688	-2.19038
ABCA6	-2.71264	0.000406474	5.78716e-06	-5.38721	5.59803
NDN	-2.71233	0.000429383	6.28366e-06	-5.35942	5.5218
BBOX1	-2.70985	0.0586735	0.00842667	-2.8013	-1.08284
LOC105379426	-2.70808	0.0917621	0.0168283	-2.51739	-1.69253
KATNAL2	-2.70751	0.00209254	6.28783e-05	-4.57828	3.38873
NDRG2	-2.70506	0.0390091	0.00457263	-3.04164	-0.536613
SPRR2E	-2.70451	0.0472396	0.00611852	-2.92822	-0.797576
MPP7	-2.70157	8.67308e-05	6.41e-07	-6.13143	7.63305
TTC29	-2.70111	0.00107738	2.35919e-05	-4.91204	4.29626
MYH11	-2.7009	0.0204867	0.00172988	-3.40849	0.342158
BLK	-2.69313	0.0229259	0.00204432	-3.34658	0.190444
MMRN1	-2.69237	0.00320998	0.000116029	-4.36792	2.82236
SHE	-2.68456	0.00160636	4.26273e-05	-4.71097	3.74845
ATP2A3	-2.68431	0.00405905	0.000165332	-4.24548	2.49541
PHACTR3	-2.68235	0.118944	0.0257904	-2.33411	-2.06309
SCRG1	-2.67487	0.00435343	0.00018518	-4.20613	2.39082
GPRC5D	-2.67439	0.00557854	0.000266509	-4.07919	2.05524
SCNN1A	-2.67411	0.0356281	0.00397906	-3.09516	-0.411597
CYP2J2	-2.67395	0.0552282	0.00772656	-2.83594	-1.00571
SLITRK4	-2.67327	0.00105054	2.26763e-05	-4.92547	4.33293
PCDH9	-2.67306	0.00658777	0.000339327	-3.99445	1.83288
LCE3B	-2.67291	0.0376753	0.00434374	-3.06145	-0.490471
SDR9C7	-2.66765	0.0943228	0.0175785	-2.49898	-1.73062
ZNF676	-2.66736	0.00350616	0.000131866	-4.32376	2.70419
DYNLRB2	-2.6651	0.0188358	0.00151467	-3.45745	0.463023
C14orf37	-2.66493	0.0151297	0.0011041	-3.57302	0.751268
GSTA1	-2.66275	0.103546	0.0205627	-2.43222	-1.86712
FGF14-AS2	-2.6627	0.00717428	0.00038172	-3.95299	1.72461
SMAD9	-2.66168	0.000780948	1.46475e-05	-5.07348	4.73779
PAIP2B	-2.66005	0.0396287	0.00469455	-3.03147	-0.560243
SMIM10L2A	-2.65855	0.00181528	5.11378e-05	-4.6489	3.57997
GRPEL2	-2.65794	0.000487549	7.563e-06	-5.29686	5.35015
CYP4F12	-2.65715	0.0280837	0.00278567	-3.23072	-0.0898971
SOD3	-2.65582	0.00146391	3.72615e-05	-4.75678	3.873
PITX1	-2.65569	0.000120295	1.04452e-06	-5.96577	7.18209
MLC1	-2.65413	0.0236753	0.00215099	-3.32764	0.144293
N4BP2L1	-2.64947	0.000546624	8.97263e-06	-5.23914	5.19182
ARHGAP24	-2.64885	0.0522008	0.00709039	-2.87008	-0.929177
FAM110D	-2.64772	0.00133006	3.21754e-05	-4.80669	4.00889
RAET1E	-2.64677	0.021599	0.00188069	-3.37756	0.266191
GFRA2	-2.64673	0.0126352	0.000864123	-3.66175	0.975225
EVPLL	-2.6448	0.11451	0.0243353	-2.35945	-2.013
RAB37	-2.64427	0.00143815	3.63044e-05	-4.76563	3.89709
PTGER3	-2.64376	0.00397593	0.000160007	-4.25683	2.52562
EPDR1	-2.63701	0.00241019	7.68321e-05	-4.50965	3.20336
NAV2	-2.63424	0.00393373	0.000157349	-4.26264	2.54108
ASAP3	-2.63119	0.0021437	6.50431e-05	-4.5667	3.35742
HSPB8	-2.63019	0.117041	0.0251039	-2.3459	-2.03983
COL21A1	-2.62944	0.00387109	0.000154088	-4.26989	2.56041
L3MBTL4	-2.62908	0.0132819	0.000925843	-3.63684	0.912136
PRELP	-2.62805	0.00721966	0.000385635	-3.94939	1.71523
CAPNS2	-2.62787	0.0227	0.00201224	-3.35246	0.204797
CA13	-2.62689	0.00977509	0.000599722	-3.79275	1.30976
DBX2	-2.62684	0.000980244	2.04558e-05	-4.9604	4.42839
AIF1L	-2.62585	0.107802	0.021989	-2.40338	-1.92529
RECK	-2.6257	6.99333e-05	4.65653e-07	-6.24007	7.92785
TREX2	-2.6257	0.0145636	0.00104858	-3.59176	0.798381
ZNF717	-2.62553	0.0157771	0.00117097	-3.55162	0.697599
TUB	-2.62436	0.0285838	0.00287302	-3.21907	-0.117812
ICA1	-2.62396	0.00520421	0.000241748	-4.11328	2.14507
CHRNA9	-2.62342	0.0396713	0.00470637	-3.03049	-0.562501
SLC47A2	-2.62086	0.154844	0.0391868	-2.14707	-2.42065
NXPE4	-2.61847	0.0190814	0.00154892	-3.44923	0.442674
ZNF229	-2.61827	0.00740707	0.000400766	-3.9358	1.67985
MEOX2	-2.61826	0.00155096	4.03628e-05	-4.72956	3.79898
C10orf90	-2.61824	0.000958472	1.97773e-05	-4.97183	4.45963
DIO3OS	-2.61629	0.0198743	0.00165393	-3.42507	0.382988
CYB5A	-2.61513	0.00793842	0.000446101	-3.89791	1.58137
PLEKHA6	-2.61471	0.0290275	0.00293673	-3.21079	-0.137638
NUDT10	-2.61324	0.0129516	0.00089366	-3.64962	0.944486
CCDC180	-2.61104	0.0307921	0.00318435	-3.18014	-0.21076
CFP	-2.61099	0.000990293	2.08686e-05	-4.95363	4.40988
ISL1	-2.61045	0.00036323	4.99663e-06	-5.43679	5.73406
TTC39A	-2.60849	0.0788795	0.0133152	-2.61514	-1.48729
C3orf14	-2.60811	0.0367767	0.00416653	-3.07748	-0.45302
EDIL3	-2.60692	0.0227627	0.00201866	-3.35127	0.201905
SYNPO2	-2.60435	0.00141261	3.52809e-05	-4.77536	3.92357
POMC	-2.60199	0.00863373	0.000506021	-3.85322	1.46563
NLGN1	-2.6017	0.00765812	0.000423716	-3.91613	1.62867
ZMAT1	-2.59978	0.00627938	0.000318104	-4.01715	1.89231
MIR600HG	-2.59386	0.00299293	0.000104155	-4.40512	2.9221
KLHL3	-2.59309	0.00155934	4.0771e-05	-4.72614	3.78967
CXCL13	-2.59134	0.0285139	0.00285626	-3.22128	-0.112524
CD1A	-2.59124	0.0353321	0.00392803	-3.10011	-0.399981
IGSF10	-2.58958	0.00247231	8.01994e-05	-4.49493	3.1637
ACAA2	-2.58653	3.52242e-05	1.77e-07	-6.57055	8.81882
CEACAM1	-2.58614	0.0337166	0.00366607	-3.12652	-0.337819
GDPD3	-2.58449	0.0636071	0.00946924	-2.7544	-1.18636
PAX9	-2.58316	0.01367	0.00096557	-3.62165	0.873732
CADM1	-2.57953	0.0472396	0.00611925	-2.92817	-0.797682
STAP1	-2.57761	0.00409219	0.000167743	-4.24046	2.48205
SMAD5-AS1	-2.56894	0.000320038	4.23855e-06	-5.49233	5.88642
SLCO5A1	-2.56712	0.00904822	0.000539362	-3.83054	1.40707
CEACAM6	-2.5662	0.121369	0.0266243	-2.32016	-2.0905
CGN	-2.56444	0.0360149	0.00404246	-3.08909	-0.425823
GDF7	-2.56374	0.0162156	0.00121736	-3.53746	0.662154
MLIP	-2.56241	0.0585818	0.00840863	-2.80216	-1.08094
MIA	-2.56172	0.141279	0.0337141	-2.21526	-2.29279
TMEM220	-2.56145	0.0292416	0.00296838	-3.20673	-0.147326
CELF2	-2.55819	0.00129121	3.09354e-05	-4.82005	4.04528
POT1-AS1	-2.55803	0.0142093	0.00101752	-3.60266	0.825843
EPHX2	-2.55567	0.00988161	0.000608234	-3.78772	1.29683
PPARGC1A	-2.55382	0.0777355	0.0130046	-2.6249	-1.46653
LOC100128239	-2.55263	0.00350828	0.000132031	-4.32333	2.70303
IL10RB-AS1	-2.55213	0.00221779	6.78967e-05	-4.552	3.31771
KIAA1211L	-2.55041	0.00180834	5.07658e-05	-4.65139	3.58673
ACAP1	-2.54823	0.00956395	0.000583401	-3.80259	1.33506
MEX3B	-2.54804	0.00072404	1.3196e-05	-5.10878	4.83447
CLIC3	-2.54787	0.059651	0.00861011	-2.79267	-1.10197
FAM162B	-2.54709	0.0109697	0.000705698	-3.73456	1.16062
SERPINB13	-2.54016	0.116511	0.0249305	-2.34893	-2.03385
ADAMTS9-AS2	-2.53948	0.00244695	7.88396e-05	-4.5008	3.17951
TEK	-2.53944	0.00491543	0.000220235	-4.1458	2.23096
ZFP28	-2.53937	0.000207155	2.24839e-06	-5.70642	6.47324
KLF3-AS1	-2.53856	0.00829119	0.000475499	-3.8753	1.52275
IKZF2	-2.53772	0.0103238	0.000644172	-3.76721	1.2442
KCNB2	-2.53758	0.011541	0.000756919	-3.70942	1.09645
BDH2	-2.53649	0.000224828	2.48407e-06	-5.67274	6.38101
TTLL2	-2.53239	0.0225641	0.00199499	-3.35566	0.212612
CLDN5	-2.53194	0.0333277	0.00360427	-3.13301	-0.322499
HLA-DOB	-2.53135	0.000238705	2.71891e-06	-5.64223	6.29742
F10	-2.52917	0.00373998	0.000146638	-4.28705	2.60616
MANSC1	-2.52777	0.0374979	0.00429745	-3.06558	-0.480839
XYLT1	-2.52623	0.0310288	0.00323002	-3.17473	-0.223614
RFX6	-2.52572	0.00120246	2.79413e-05	-4.85462	4.13955
ST6GALNAC1	-2.52423	0.0591889	0.00851743	-2.79701	-1.09236
SALL2	-2.52419	0.00409219	0.000167879	-4.24018	2.4813
ABCA3	-2.52362	0.00193388	5.63184e-05	-4.61595	3.49067
KLRB1	-2.52332	0.00440802	0.000188685	-4.19962	2.37353
SERTAD4	-2.52265	0.000951779	1.96159e-05	-4.9746	4.46722
ROBO2	-2.52173	0.00174702	4.82994e-05	-4.66838	3.63282
EVI2B	-2.52118	0.00903258	0.00053821	-3.8313	1.40903
SVIP	-2.51873	0.00241303	7.7125e-05	-4.50834	3.19984
RFPL1	-2.5173	0.0275161	0.00269175	-3.24364	-0.0588744
MAF	-2.51505	0.0252172	0.00236426	-3.29233	0.0585829
ZNF649	-2.51466	0.0180719	0.00143165	-3.47816	0.514358
LINC00900	-2.51311	0.00764652	0.000422219	-3.91738	1.63193
NMBR	-2.51275	0.0264333	0.0025247	-3.26772	-0.000887114
RGS13	-2.51198	0.00824153	0.000471978	-3.87794	1.52958
ZDHHC11	-2.51177	0.0618747	0.00909558	-2.77063	-1.15066
PTPRN2	-2.51135	0.00717428	0.000381812	-3.9529	1.72439
HDC	-2.50955	0.0116773	0.000772129	-3.70227	1.07823
ERLIN2	-2.509	0.00943482	0.000572763	-3.80915	1.35194
ANKRD34C-AS1	-2.50886	0.0242143	0.00222594	-3.31486	0.113229
CNRIP1	-2.50825	0.000711414	1.28055e-05	-5.11894	4.8623
BMX	-2.50613	0.0448755	0.00565869	-2.95883	-0.727693
ZNF736	-2.50502	0.00257899	8.53481e-05	-4.47358	3.10617
DYNLT3	-2.50423	0.0408379	0.00489556	-3.01523	-0.597872
HIGD1B	-2.50237	0.00333525	0.000122835	-4.34826	2.76971
CFD	-2.50235	0.00518237	0.000240285	-4.1154	2.15066
BOC	-2.4999	0.00221099	6.74622e-05	-4.5542	3.32364
TP53INP2	-2.49871	0.00565747	0.000271973	-4.07209	2.03655
PSCA	-2.49689	0.107454	0.021863	-2.40586	-1.92031
PROS1	-2.49565	0.021876	0.00190695	-3.37242	0.253599
CCPG1	-2.49545	0.00236025	7.4319e-05	-4.52105	3.23411
KIF5C	-2.49422	0.00582448	0.000284894	-4.05583	1.99381
EFHC2	-2.49087	0.00499419	0.000226078	-4.13667	2.20683
CACNA2D3	-2.48928	0.0567059	0.00804259	-2.81996	-1.04138
AHRR	-2.48787	0.00136823	3.35716e-05	-4.79225	3.96955
ZNF429	-2.48749	0.0158447	0.00117792	-3.54947	0.692202
RGL3	-2.48597	0.00132221	3.17975e-05	-4.81071	4.01983
RALGPS1	-2.48436	0.00273236	9.21671e-05	-4.44718	3.03511
HSD11B1	-2.48387	0.0234054	0.00211334	-3.33422	0.160313
DBNDD1	-2.48247	0.0103902	0.000650627	-3.76365	1.23507
BUB3	-2.48008	0.0106435	0.000675733	-3.7501	1.20037
SLAMF7	-2.47964	0.00954227	0.000581845	-3.80354	1.33751
LEPR	-2.47915	0.00356099	0.000135363	-4.31472	2.68002
LOXL4	-2.47625	0.0883428	0.0158349	-2.54297	-1.63933
KBTBD11	-2.47558	0.0113469	0.000741149	-3.71698	1.11572
EMP1	-2.47422	2.94621e-05	1.31e-07	-6.67393	9.09554
GGT8P	-2.47244	0.00248305	8.07293e-05	-4.49268	3.15761
DGAT2	-2.47117	0.0934088	0.0173011	-2.5057	-1.71674
BCAS1	-2.47049	0.0438865	0.0054612	-2.9727	-0.695885
ZNF671	-2.47012	0.00661013	0.000341346	-3.99236	1.82743
IGSF22	-2.46952	0.0102204	0.000635412	-3.77211	1.25676
CMAHP	-2.46803	0.00250073	8.17708e-05	-4.48828	3.14576
ASPN	-2.46793	0.024233	0.00222944	-3.31428	0.111806
MAMDC2	-2.46736	0.0190921	0.00155247	-3.44839	0.440588
ICAM2	-2.46706	0.00141261	3.52729e-05	-4.77544	3.92378
FAT4	-2.46372	0.00132252	3.18694e-05	-4.80994	4.01773
SLC5A1	-2.46351	0.11425	0.0242516	-2.36096	-2.01002
LCE3C	-2.46258	0.0841351	0.014699	-2.57409	-1.57412
SYNPR	-2.46163	0.00379108	0.000149702	-4.27989	2.58707
EPB41L4A	-2.45888	0.0078255	0.000436429	-3.90567	1.60151
CACNA2D2	-2.45655	3.23999e-05	1.58724e-07	-6.6079	8.91893
IL20RA	-2.45352	0.15319	0.0384917	-2.15524	-2.40548
DUOX2	-2.45337	0.0330176	0.0035498	-3.13882	-0.308771
LINC01125	-2.45331	0.0005414	8.84728e-06	-5.24389	5.20485
EPHB6	-2.45018	0.0105909	0.000670846	-3.7527	1.20702
LPL	-2.44894	0.0191745	0.00156623	-3.44514	0.432556
EXPH5	-2.44743	0.00404086	0.000164	-4.24829	2.50288
MMP27	-2.44715	0.00633096	0.000321952	-4.01293	1.88125
RORB	-2.44653	0.00254826	8.38611e-05	-4.47961	3.12242
C8orf22	-2.44544	0.00191966	5.57637e-05	-4.61933	3.49983
PIM2	-2.44542	0.0146233	0.00105628	-3.5891	0.791702
TNFRSF10C	-2.44526	0.00167969	4.59152e-05	-4.68565	3.67967
TMPRSS11F	-2.4452	0.0649302	0.00980446	-2.74034	-1.21718
FAM159A	-2.44509	0.0637912	0.00953601	-2.75156	-1.19258
GRID1	-2.44278	0.00491648	0.000220642	-4.14515	2.22926
HES5	-2.44263	0.0610628	0.0089256	-2.77822	-1.13392
APOBEC2	-2.44207	0.010794	0.000687922	-3.7437	1.18399
PAX3	-2.44012	0.0410955	0.00494413	-3.0114	-0.606729
ACAP3	-2.43828	0.0521688	0.00707752	-2.8708	-0.927557
MAN1C1	-2.437	0.000119942	1.03267e-06	-5.96964	7.19263
NRXN3	-2.436	0.0561866	0.00792094	-2.82604	-1.02782
PLPP5	-2.43546	0.00612755	0.000307872	-4.02863	1.9224
ZNF528	-2.43534	0.00800463	0.000453336	-3.89222	1.56659
HPGDS	-2.43532	0.00388639	0.000154887	-4.2681	2.55564
CRLF1	-2.43494	0.0211911	0.00182812	-3.38806	0.29195
ROR1	-2.43398	0.00557854	0.000266545	-4.07915	2.05512
SRRM3	-2.43253	0.0372654	0.00425251	-3.06963	-0.471388
SPATA18	-2.4323	0.00652107	0.000334165	-3.99984	1.84699
GKAP1	-2.43009	0.00477962	0.000212088	-4.15893	2.26571
CLC	-2.42978	0.0135501	0.000952132	-3.62672	0.886542
ABLIM2	-2.42931	0.0172044	0.00133019	-3.50508	0.581331
PPP2R2B	-2.42874	0.0307615	0.00318044	-3.1806	-0.20965
FOXF1	-2.42842	0.00316399	0.000113546	-4.37538	2.84234
CLEC10A	-2.42728	0.00893426	0.000530364	-3.83653	1.42251
FRY	-2.42681	0.00723877	0.000387362	-3.94781	1.71112
ZNF420	-2.42514	0.00321892	0.000117059	-4.36488	2.8142
TMEM156	-2.42392	0.00881606	0.00052025	-3.84337	1.44018
SLC4A10	-2.42267	0.0105306	0.000664969	-3.75585	1.21508
DSCAML1	-2.42128	0.0166211	0.00126491	-3.52348	0.627207
LINC00892	-2.42084	0.0234257	0.00211845	-3.33332	0.158122
ARMCX3	-2.41928	0.00137241	3.37078e-05	-4.79088	3.9658
SLITRK5	-2.4191	0.00360008	0.000138823	-4.30599	2.65672
SENCR	-2.41633	0.0266672	0.00256005	-3.2625	-0.0134763
PLAGL1	-2.41559	0.00407973	0.000166573	-4.24289	2.48852
TMEM246	-2.4132	0.11639	0.024899	-2.34948	-2.03276
ATP1B2	-2.40953	0.0134178	0.000938355	-3.63199	0.899865
TMEM170B	-2.4091	0.00841889	0.000486566	-3.86714	1.50163
MRAP	-2.40721	0.00851159	0.000494087	-3.8617	1.48754
TCP11L2	-2.40706	0.00206103	6.15292e-05	-4.5857	3.4088
ZDHHC15	-2.40626	0.00116542	2.66056e-05	-4.87125	4.18492
CARMIL3	-2.40196	0.00293088	0.000101294	-4.4147	2.94784
FAM124B	-2.40168	0.0153636	0.00113053	-3.56442	0.729672
IPO5P1	-2.39831	0.0703295	0.0111275	-2.68889	-1.32913
FBLN1	-2.39825	0.00928868	0.000560493	-3.81686	1.37181
CNTN3	-2.39757	0.01487	0.00107825	-3.58163	0.772898
FAM19A4	-2.39707	0.0231363	0.00207662	-3.34074	0.176214
ZNF750	-2.39534	0.108639	0.0222816	-2.39768	-1.93675
MESP1	-2.39533	0.00773979	0.000429842	-3.91105	1.61548
LYNX1	-2.39249	0.0232943	0.0020973	-3.33706	0.167226
CSRNP3	-2.39135	0.0244472	0.00225868	-3.30941	0.0999896
KCNK15	-2.39123	8.46456e-06	2.06453e-08	-7.31564	10.7873
ZFP82	-2.39014	0.00189903	5.46566e-05	-4.62618	3.51839
RGS17	-2.38753	0.00786169	0.000440063	-3.90274	1.59389
NRCAM	-2.3857	0.0452346	0.00573045	-2.9539	-0.738971
ADAM33	-2.38176	0.00536735	0.000252655	-4.09786	2.10441
PCDHB2	-2.38134	0.131883	0.0302108	-2.26432	-2.19902
TRPA1	-2.37991	0.0195517	0.0016142	-3.43403	0.405103
RNF175	-2.37973	0.00164875	4.4677e-05	-4.69497	3.70498
SORT1	-2.37912	0.0123086	0.000827978	-3.67715	1.01432
GSTM5	-2.37868	0.00245001	7.90519e-05	-4.49988	3.17702
GAMT	-2.37865	0.0563713	0.00795798	-2.82418	-1.03197
SLC24A3	-2.3785	0.0322772	0.00343398	-3.15146	-0.278861
SLAMF1	-2.37844	0.00893505	0.000530655	-3.83633	1.422
KLF8	-2.37798	0.0407466	0.00488263	-3.01625	-0.595499
LOC283454	-2.3775	0.141239	0.0336941	-2.21553	-2.29229
DCT	-2.37615	0.0199742	0.00166566	-3.42246	0.37656
DNM3OS	-2.37605	0.00405469	0.000164798	-4.24661	2.4984
PPP1R9A	-2.37391	0.0930951	0.0172067	-2.50801	-1.71196
DLX3	-2.37182	0.00862173	0.000503425	-3.85505	1.47035
ZNF366	-2.37104	0.00577318	0.000281245	-4.06035	2.00568
CAMSAP3	-2.36866	0.0157937	0.00117297	-3.551	0.69604
KCNMA1	-2.36827	0.00691983	0.000363544	-3.97018	1.76948
ANKRD36BP2	-2.36714	0.000588523	9.86135e-06	-5.20723	5.10433
CYP11B1	-2.36704	0.0128683	0.000886656	-3.65246	0.951681
IL1RN	-2.36633	0.0168646	0.00129025	-3.51623	0.609126
DLX4	-2.36539	0.0385804	0.00449415	-3.04832	-0.521062
SLC16A7	-2.36537	0.0606406	0.00883431	-2.78235	-1.1248
KCNIP3	-2.36399	0.00776777	0.000432532	-3.90884	1.60975
ZFP2	-2.36353	0.0196713	0.00162696	-3.43113	0.397943
TTC28	-2.36316	0.000999451	2.11591e-05	-4.94894	4.39707
CRHBP	-2.3625	0.00241019	7.68307e-05	-4.50965	3.20338
SFTPD	-2.36214	0.0250541	0.00233797	-3.29651	0.0687158
ECSCR	-2.36056	0.00328296	0.000120028	-4.35624	2.79106
NEIL1	-2.36026	0.00186431	5.34285e-05	-4.63394	3.53942
ZNF132	-2.35912	0.00307118	0.000108986	-4.3895	2.88021
C1orf115	-2.35602	0.0410557	0.00493169	-3.01238	-0.604468
LGALS2	-2.35584	0.0584069	0.00837356	-2.80383	-1.07723
RHOJ	-2.35533	0.000511277	8.05758e-06	-5.27547	5.29147
CYP1B1	-2.35493	0.0671705	0.0103483	-2.71846	-1.26496
MOXD1	-2.35307	0.0539379	0.00745922	-2.84995	-0.974363
GSTM3	-2.35297	0.0742768	0.0121107	-2.65422	-1.40383
FAM25A	-2.35249	0.168206	0.0449726	-2.08361	-2.53692
SLC19A3	-2.35073	0.00415741	0.000172279	-4.23121	2.45744
CYP27A1	-2.35003	0.000788772	1.48328e-05	-5.06923	4.72615
PDE6B	-2.34997	0.0171874	0.00132688	-3.506	0.583602
FAM84A	-2.34886	0.136391	0.0318489	-2.24078	-2.2442
BNIPL	-2.3475	0.0835853	0.0145805	-2.57746	-1.56702
CD1C	-2.34746	0.024103	0.00220983	-3.31757	0.119814
TMEM25	-2.34735	0.0366763	0.0041471	-3.07928	-0.448816
MAGI2-AS3	-2.34682	0.000239224	2.73649e-06	-5.64005	6.29145
P2RY14	-2.34615	0.00164621	4.45682e-05	-4.6958	3.70723
GSTA4	-2.34414	0.0374979	0.00430269	-3.06511	-0.481936
DNTT	-2.34404	0.0113749	0.000744084	-3.71556	1.11211
FAM150B	-2.3437	0.013221	0.000919345	-3.63939	0.918576
SMIM10L2B	-2.34243	0.00330356	0.000121184	-4.35293	2.7822
PDE2A	-2.33966	0.00544749	0.000257932	-4.09064	2.08537
SLC47A1	-2.33943	0.0207746	0.00177142	-3.39972	0.320587
TMC5	-2.33732	0.174184	0.047582	-2.05733	-2.58431
CYBRD1	-2.33721	0.00758408	0.000417495	-3.92136	1.64227
PRND	-2.3353	0.0242009	0.0022226	-3.31542	0.114589
FAM46B	-2.33027	0.101939	0.0199995	-2.44411	-1.84299
CRISPLD1	-2.33013	0.0403222	0.00480719	-3.02229	-0.581526
CLIC6	-2.32948	0.0206069	0.00174446	-3.40539	0.334524
CLDN7	-2.32947	0.0283127	0.00282505	-3.22543	-0.102592
NTF3	-2.32785	0.00409604	0.000168337	-4.23924	2.47879
C3orf70	-2.32756	0.00200122	5.91091e-05	-4.59942	3.44592
PRKAR2B	-2.32551	0.00638595	0.000325995	-4.00854	1.86976
CA5B	-2.32502	3.55718e-05	1.81401e-07	-6.56208	8.79613
XKR6	-2.3244	0.0447401	0.00562853	-2.96092	-0.722908
KLHDC1	-2.32311	0.000173114	1.70967e-06	-5.799	6.72661
LOC100128398	-2.32116	0.0586735	0.00842752	-2.80126	-1.08293
ADCY4	-2.32086	0.00164911	4.4727e-05	-4.69458	3.70394
NRTN	-2.3207	0.0903627	0.016413	-2.52791	-1.67069
MEOX1	-2.31717	0.0111395	0.000721333	-3.7267	1.14054
MAP2K6	-2.31679	0.0137029	0.000968226	-3.62065	0.871221
EHF	-2.31666	0.0382463	0.00444217	-3.05281	-0.510609
SPTB	-2.31509	0.00491648	0.000220407	-4.14552	2.23024
KL	-2.31255	0.00356099	0.000135094	-4.31541	2.68186
TEC	-2.31206	0.00908489	0.000543099	-3.82808	1.40073
SHC3	-2.31149	0.0986248	0.0188518	-2.46932	-1.79157
ZNF135	-2.31134	0.0022789	7.09796e-05	-4.5368	3.27663
CRISP2	-2.30994	0.050049	0.00665859	-2.89492	-0.873129
SLC9A9	-2.30822	0.00245001	7.90576e-05	-4.49985	3.17696
CDH11	-2.30798	0.0222743	0.00196164	-3.36192	0.227922
CBX7	-2.30769	0.00182832	5.18848e-05	-4.64395	3.56655
KAT2B	-2.30653	0.000189627	1.92864e-06	-5.75826	6.61515
CMTM2	-2.30554	0.0087276	0.000512587	-3.84864	1.4538
STRBP	-2.30495	0.0132993	0.00092803	-3.63599	0.909979
MXRA8	-2.30403	0.027092	0.00262355	-3.25329	-0.0356522
PNMA3	-2.30397	0.000808417	1.55177e-05	-5.05396	4.68433
FICD	-2.30322	4.34701e-05	2.36435e-07	-6.47134	8.55233
ZNF10	-2.30062	0.00773616	0.000429262	-3.91153	1.61672
SMIM10	-2.30018	0.00104512	2.24573e-05	-4.92876	4.34191
SMO	-2.3	0.0706954	0.0112182	-2.68558	-1.33629
TP53TG3	-2.29535	0.0962813	0.0181455	-2.48553	-1.75831
CSGALNACT1	-2.29535	0.000663162	1.1639e-05	-5.15123	4.95078
PROSER2-AS1	-2.29439	0.0101237	0.000627917	-3.77635	1.26763
LOC646976	-2.29369	0.00240312	7.64429e-05	-4.51139	3.20806
ASPG	-2.29226	0.0543926	0.00755354	-2.84496	-0.985553
SORBS1	-2.29223	0.003136	0.000111902	-4.38041	2.85582
LONRF1	-2.29206	0.000307344	3.95741e-06	-5.5155	5.94997
SORCS1	-2.29178	0.0199316	0.00166027	-3.42366	0.379509
LPAR1	-2.29035	0.0197429	0.00163818	-3.4286	0.391689
NGLY1	-2.28985	0.018772	0.00150634	-3.45948	0.468047
SERPINC1	-2.28806	0.00165132	4.48272e-05	-4.69382	3.70187
KLHL6	-2.28657	0.00338708	0.000125239	-4.34157	2.7518
ZNF433	-2.28605	0.0450033	0.00569127	-2.95658	-0.732831
RNLS	-2.28591	0.134706	0.0312506	-2.24925	-2.22799
RAB9B	-2.2855	0.00745515	0.000405285	-3.93185	1.66955
MITF	-2.28344	2.18305e-05	8.46598e-08	-6.82433	9.49617
FKBP11	-2.28122	0.00333525	0.00012271	-4.34861	2.77065
MUSTN1	-2.28008	0.00125995	2.97163e-05	-4.83371	4.08251
PECAM1	-2.27912	0.000640511	1.10293e-05	-5.16941	5.00063
HMCN1	-2.27867	0.000661007	1.15409e-05	-5.15409	4.95863
TET1	-2.27844	0.00384083	0.000152228	-4.2741	2.57162
RUNX1T1	-2.27692	0.00988161	0.000607846	-3.78795	1.29742
TNMD	-2.27677	0.00437244	0.000186394	-4.20386	2.38479
RFPL2	-2.27527	0.0347051	0.00381672	-3.11112	-0.374096
SNX21	-2.27464	0.000156427	1.4956e-06	-5.84425	6.85031
MIR4697HG	-2.27324	0.0522975	0.0071099	-2.86899	-0.931627
IKZF1	-2.27311	0.0550545	0.00769688	-2.83748	-1.00229
CPED1	-2.27293	0.0277148	0.0027201	-3.23969	-0.068353
NOS1	-2.27276	0.155354	0.0393841	-2.14477	-2.4249
EIF2A	-2.27252	0.00120036	2.78132e-05	-4.85619	4.14381
RNF112	-2.2718	0.005665	0.000272887	-4.07091	2.03346
LY9	-2.27162	0.0108795	0.00069629	-3.73937	1.17291
DIRAS1	-2.27142	0.0374835	0.00429415	-3.06587	-0.480149
ZNF425	-2.27021	0.000824153	1.60356e-05	-5.04284	4.65391
TTYH1	-2.26937	0.0330377	0.00355554	-3.1382	-0.310229
CXCR5	-2.26906	0.049815	0.00660599	-2.89805	-0.866051
FBXL16	-2.26882	0.0128618	0.000885268	-3.65303	0.953114
ZNF493	-2.26801	0.00376531	0.000148275	-4.28321	2.59591
LHX6	-2.26791	0.0295816	0.003013	-3.20109	-0.160805
EYA4	-2.2669	0.0449988	0.00568192	-2.95723	-0.731359
ZBTB20	-2.26688	0.00199075	5.84116e-05	-4.60348	3.45691
ZEB2	-2.26543	0.000829021	1.61939e-05	-5.03952	4.64481
EFCAB1	-2.26481	0.0788068	0.0132941	-2.6158	-1.4859
PCBP1-AS1	-2.26473	2.12851e-05	8.15064e-08	-6.83744	9.53099
TMEFF2	-2.26434	0.00745512	0.000404758	-3.9323	1.67074
LGI4	-2.26399	0.00015898	1.54714e-06	-5.83278	6.81898
SCN2B	-2.26088	0.109336	0.0225526	-2.39246	-1.94721
LPAR6	-2.25924	0.00373998	0.000146756	-4.28677	2.60541
PARD6A	-2.25921	0.0010935	2.43177e-05	-4.90177	4.2682
SLC26A1	-2.25794	0.00273236	9.21019e-05	-4.44742	3.03577
GIMAP1	-2.25768	0.00875294	0.000515356	-3.84673	1.44885
MYLIP	-2.25741	0.00914078	0.000549339	-3.82402	1.39025
RAB3C	-2.25724	0.00510347	0.000235232	-4.12282	2.17025
EPHA7	-2.25646	0.0613562	0.00898195	-2.77568	-1.13951
CRHR1-IT1	-2.25588	0.0359156	0.0040243	-3.09082	-0.421774
FGF13	-2.25457	0.0592156	0.00852287	-2.79675	-1.09293
ZNF287	-2.2543	0.0117068	0.000775245	-3.70082	1.07454
ZBED3	-2.25326	0.000801201	1.51688e-05	-5.06165	4.7054
PF4	-2.2528	0.00142683	3.59283e-05	-4.76918	3.90673
PLCE1	-2.25072	0.0180783	0.00143304	-3.4778	0.513473
GRAMD1C	-2.24998	0.00605672	0.000302131	-4.03524	1.93973
TNFRSF11B	-2.24838	0.0229922	0.00205568	-3.34452	0.185411
TSPYL5	-2.24813	0.0010935	2.43236e-05	-4.90168	4.26797
CGREF1	-2.24811	0.143365	0.034586	-2.20377	-2.31455
FCN2	-2.24538	0.00618581	0.000312308	-4.02361	1.90924
E2F5	-2.24478	0.070777	0.0112415	-2.68473	-1.33812
RNF125	-2.24471	0.00229372	7.1553e-05	-4.53404	3.26919
BHMT2	-2.24294	0.0147951	0.00107102	-3.58407	0.779042
EFCAB6	-2.24067	0.00203998	6.07018e-05	-4.59033	3.42132
GALNT15	-2.23971	0.0417505	0.00506708	-3.00186	-0.628759
CAPS2	-2.2395	0.0277457	0.00273059	-3.23825	-0.071833
TAGAP	-2.23932	0.0070553	0.000373243	-3.96091	1.74526
KLRF1	-2.2385	0.0300655	0.00308355	-3.19233	-0.181713
LYZ	-2.23639	0.056234	0.00793173	-2.8255	-1.02903
FBLN2	-2.23606	0.0300167	0.003077	-3.19314	-0.179792
SMPDL3A	-2.236	0.013308	0.000928965	-3.63562	0.909058
ZNF709	-2.23588	0.00339524	0.000125789	-4.34006	2.74776
ZDHHC21	-2.23557	0.0522008	0.00708946	-2.87013	-0.92906
RORC	-2.23533	0.027744	0.00272806	-3.23859	-0.0709949
MGLL	-2.23514	0.0100031	0.000617995	-3.78204	1.28224
CD38	-2.23412	0.137468	0.0322279	-2.23549	-2.25431
SPIN3	-2.23328	0.0275957	0.00270333	-3.24202	-0.0627567
CYTL1	-2.23185	0.0103698	0.000648953	-3.76457	1.23743
EMID1	-2.23046	0.00765812	0.000423812	-3.91605	1.62847
ZNF350	-2.23043	0.0437778	0.00544233	-2.97405	-0.692786
ZNF701	-2.2297	0.00372573	0.000145667	-4.28935	2.61229
GRHL3	-2.22936	0.0268425	0.0025867	-3.25861	-0.0228487
LOC283788	-2.22718	0.00371742	0.000145161	-4.29055	2.6155
KCNH2	-2.22699	0.0666921	0.0102283	-2.72319	-1.25464
ALOX5	-2.22696	0.00806961	0.00045859	-3.88814	1.55601
MYO5C	-2.22546	0.0381622	0.00442507	-3.0543	-0.507144
P4HTM	-2.22391	0.000459581	6.961e-06	-5.32487	5.42698
PLCB4	-2.22318	0.0286504	0.00288111	-3.21801	-0.120357
MME	-2.22281	0.141843	0.0339665	-2.21191	-2.29915
TGFBR3	-2.22191	0.0129516	0.00089363	-3.64963	0.944516
HTR2B	-2.22042	0.0030551	0.000107525	-4.39415	2.89269
ZNF862	-2.21896	0.00420788	0.000175705	-4.22437	2.43927
ANKRD20A8P	-2.21855	0.00811976	0.00046243	-3.88518	1.54835
GLUL	-2.21773	0.00179354	5.02138e-05	-4.65512	3.59684
GLCCI1	-2.21762	0.000161471	1.57927e-06	-5.82583	6.79998
HMGN5	-2.21741	0.0105164	0.000662022	-3.75744	1.21915
FLVCR2	-2.21724	0.00396622	0.00015952	-4.25789	2.52844
HSH2D	-2.21684	0.0136378	0.000961962	-3.623	0.877154
GLRB	-2.21641	0.0195234	0.00160854	-3.43533	0.408303
JADE1	-2.21543	2.82352e-05	1.21205e-07	-6.7006	9.16676
FHIT	-2.21446	0.0134672	0.000944346	-3.62969	0.894047
ZFP14	-2.21215	0.00250182	8.1889e-05	-4.48778	3.14442
ACADL	-2.21149	0.00307118	0.000108796	-4.39011	2.88183
ZNF345	-2.21029	0.0265571	0.00254012	-3.26544	-0.00639831
KCNK12	-2.2092	0.00972186	0.000595404	-3.79533	1.31638
MAGI2	-2.20796	0.0093336	0.000564341	-3.81443	1.36553
SLC5A10	-2.20769	0.0410955	0.00494673	-3.01119	-0.6072
LRMP	-2.20659	0.0115834	0.000763273	-3.70642	1.08879
MRGPRF	-2.20615	0.00146357	3.71248e-05	-4.75803	3.8764
CH25H	-2.20559	0.0163404	0.00123151	-3.53325	0.651614
STXBP6	-2.20279	0.0729455	0.0117785	-2.66564	-1.3793
MYO1A	-2.20223	0.0477627	0.00621654	-2.92198	-0.811781
C9orf129	-2.19908	0.0115839	0.000763691	-3.70622	1.08829
PRUNE2	-2.19813	0.0300129	0.0030745	-3.19344	-0.179057
ZNF83	-2.19788	0.0254347	0.0023905	-3.2882	0.048584
C16orf45	-2.19679	0.000349589	4.77488e-06	-5.45211	5.77609
SPARCL1	-2.19584	0.00321295	0.000116228	-4.36733	2.82078
SAMD12	-2.19352	0.176759	0.0488219	-2.04528	-2.60588
LINC01480	-2.19291	0.00739142	0.000399317	-3.93708	1.68318
KIAA1549	-2.19215	0.0381622	0.00442561	-3.05425	-0.507253
C8orf88	-2.19167	0.0166188	0.00126425	-3.52367	0.627688
ZNF818P	-2.19107	0.110097	0.0228383	-2.38701	-1.95811
GAB1	-2.18917	0.000840473	1.6461e-05	-5.03398	4.62966
ECM2	-2.18798	0.00468004	0.000205694	-4.16959	2.29393
CEP68	-2.18741	0.00072404	1.32635e-05	-5.10705	4.82974
PTGES2-AS1	-2.1862	0.0410955	0.00494851	-3.01106	-0.607522
ZDHHC13	-2.18473	0.0213289	0.00184827	-3.384	0.281992
SEMA6D	-2.18451	0.0657843	0.0100056	-2.73211	-1.23516
KRTAP9-2	-2.18375	0.138134	0.0324726	-2.2321	-2.26077
ICAM3	-2.18346	0.00108581	2.39672e-05	-4.90669	4.28164
CCL23	-2.183	0.0365038	0.00411781	-3.082	-0.442439
KCNE2	-2.18012	0.003423	0.000127402	-4.33566	2.73599
CHDH	-2.17855	0.0169433	0.00129862	-3.51387	0.603224
IGF2	-2.17663	0.104494	0.0209064	-2.42511	-1.88151
SLC13A5	-2.17577	0.154026	0.0388672	-2.15081	-2.41371
MAP10	-2.1752	0.00585881	0.000287511	-4.05263	1.98539
ZNF486	-2.17478	0.0475091	0.0061727	-2.92476	-0.805456
KCNMB2	-2.17468	0.00728806	0.000390711	-3.94477	1.70321
RGS22	-2.17466	0.0201508	0.00168798	-3.41755	0.364451
TRIL	-2.17466	0.0127833	0.000877686	-3.65613	0.960981
LINC00324	-2.17331	0.000303943	3.85489e-06	-5.52436	5.97426
MICU3	-2.17328	0.00544442	0.000257348	-4.09143	2.08746
SERTAD4-AS1	-2.17178	0.00241743	7.74167e-05	-4.50705	3.19635
CACNA1G	-2.16985	0.00643804	0.000328968	-4.00535	1.86141
HPX-2	-2.16866	0.0377905	0.00436526	-3.05955	-0.494914
CYP4F2	-2.16854	0.0930037	0.0171739	-2.50882	-1.71029
VWF	-2.16756	0.0075705	0.00041527	-3.92325	1.64718
HHEX	-2.16733	0.00163649	4.38658e-05	-4.70121	3.72194
GAS1	-2.16649	0.00891254	0.000527796	-3.83825	1.42696
TMEM61	-2.16541	0.01487	0.00107825	-3.58163	0.772903
VGLL3	-2.16517	0.0376442	0.0043364	-3.0621	-0.488951
FAM110B	-2.16392	0.0203414	0.00171364	-3.41198	0.350733
SATB1	-2.16339	0.000363053	4.98534e-06	-5.43755	5.73615
ARMCX1	-2.16025	0.0190782	0.00154766	-3.44953	0.443412
FRAS1	-2.15998	0.0975393	0.0185604	-2.47594	-1.77801
FAM182B	-2.15705	0.00634218	0.000322833	-4.01197	1.87873
RUNX2	-2.15655	0.00139338	3.45592e-05	-4.78239	3.9427
CD207	-2.15601	0.0282477	0.0028165	-3.22657	-0.0998506
EFNB3	-2.15439	0.00408326	0.000166984	-4.24204	2.48624
SLC25A41	-2.15411	0.0527169	0.00720442	-2.86375	-0.943397
LXN	-2.15406	0.02268	0.00200906	-3.35305	0.206232
ZNF160	-2.15234	0.0174885	0.00136325	-3.4961	0.558956
BTK	-2.14958	0.00525444	0.000245549	-4.10783	2.1307
TFAP2D	-2.14706	0.0109336	0.000701614	-3.73664	1.16593
BAMBI	-2.14632	0.0506098	0.0067706	-2.88833	-0.888017
KLHDC8B	-2.14437	0.00510347	0.000235026	-4.12312	2.17105
CYSLTR1	-2.14189	0.00119609	2.7685e-05	-4.85775	4.14808
C17orf67	-2.1405	0.0300106	0.00307352	-3.19356	-0.178771
TPO	-2.13859	0.102526	0.0202051	-2.43973	-1.85188
NAP1L3	-2.1379	0.0101223	0.000627373	-3.77666	1.26843
RASL12	-2.13741	0.00329774	0.00012081	-4.354	2.78506
GPR160	-2.1351	0.00745296	0.000404216	-3.93278	1.67197
SMIM6	-2.13423	0.0318669	0.00337245	-3.15834	-0.262553
RASSF2	-2.13365	0.00275633	9.31879e-05	-4.44339	3.02493
CKMT2	-2.13311	0.0320501	0.00340082	-3.15515	-0.270109
CNGA1	-2.13305	0.0338945	0.00369755	-3.12325	-0.345524
SEMA4D	-2.13262	0.0125226	0.000851232	-3.66717	0.988975
LINC01558	-2.13261	0.00430092	0.000181583	-4.21295	2.40892
LIMCH1	-2.132	0.145721	0.0354848	-2.19218	-2.33639
C19orf18	-2.12972	0.0453728	0.00575571	-2.95218	-0.742906
GPER1	-2.1291	0.0146527	0.00105964	-3.58795	0.7888
MAGI1	-2.12828	0.00474695	0.00021014	-4.16215	2.27422
NYNRIN	-2.12791	0.0425982	0.00521569	-2.99062	-0.654674
LDB2	-2.12699	0.0113118	0.000738027	-3.71849	1.11959
TMEM108	-2.12605	0.00571892	0.000276846	-4.06587	2.02019
LINC01341	-2.12557	0.0105427	0.00066625	-3.75516	1.21332
LOX	-2.12508	0.0293878	0.00298824	-3.20421	-0.153349
C1QTNF2	-2.12245	0.0224226	0.00197921	-3.35861	0.219825
GSTM2	-2.12208	0.0168449	0.001287	-3.51715	0.611423
RASL11A	-2.12144	0.00350041	0.000131564	-4.32455	2.7063
MPP4	-2.12086	0.0397522	0.00471887	-3.02947	-0.564882
DCANP1	-2.12078	0.012313	0.000828877	-3.67675	1.01332
COL4A4	-2.12068	0.016465	0.00124573	-3.52906	0.641139
POLK	-2.12047	0.0119602	0.000797836	-3.69049	1.04825
SEC11C	-2.11917	0.000131414	1.15067e-06	-5.93298	7.09266
ZNF253	-2.1189	0.00439042	0.00018761	-4.2016	2.37879
TDH	-2.11682	0.0828254	0.0143833	-2.58313	-1.55507
XBP1	-2.1165	0.000107297	8.82314e-07	-6.02297	7.33799
SNCAIP	-2.11551	0.0394468	0.00465857	-3.03444	-0.553335
ZNF568	-2.11399	0.00210887	6.36262e-05	-4.57424	3.3778
LOC647115	-2.11391	0.0190238	0.00154	-3.45136	0.447927
PCOLCE	-2.11387	0.00951187	0.000578832	-3.80539	1.34227
CAB39L	-2.11128	0.00010574	8.64e-07	-6.03009	7.35739
FAXDC2	-2.11067	0.0211937	0.00182988	-3.38771	0.291076
CDH7	-2.10833	0.0279839	0.00276494	-3.23353	-0.0831423
FZD10	-2.10814	0.0645447	0.00970375	-2.74451	-1.20803
VNN2	-2.1081	0.00225891	6.9916e-05	-4.54197	3.2906
C16orf86	-2.10705	0.00103446	2.21526e-05	-4.93339	4.35457
DAZL	-2.10546	0.00863373	0.000505992	-3.85324	1.46569
TMEM47	-2.10426	0.0165679	0.00125875	-3.52526	0.631656
SERPINA5	-2.10388	0.0114011	0.000746074	-3.7146	1.10966
TCEAL2	-2.10386	0.000202699	2.17531e-06	-5.71758	6.50381
TRO	-2.10369	0.0041219	0.000169785	-4.23627	2.47089
ZNF788	-2.10275	0.00661013	0.000341553	-3.99215	1.82687
SPAG16	-2.10034	0.0860009	0.0152075	-2.55989	-1.60392
GPRC5B	-2.10014	0.00356099	0.000135019	-4.3156	2.68237
XG	-2.09956	0.1039	0.0206809	-2.42976	-1.8721
PNISR	-2.09849	0.000824153	1.604e-05	-5.04275	4.65366
C1QTNF7	-2.09783	0.0163222	0.00122934	-3.53389	0.65322
MPZL3	-2.09682	0.00829638	0.000476334	-3.87468	1.52114
YOD1	-2.09647	0.00746228	0.000406797	-3.93053	1.66612
CNFN	-2.09588	0.126195	0.028283	-2.29354	-2.14246
USP51	-2.09529	0.00356311	0.000136267	-4.31242	2.67387
CLEC14A	-2.09488	0.011205	0.000727781	-3.72351	1.13239
LNX1	-2.09256	0.0386565	0.00450748	-3.04718	-0.523723
BCL2	-2.09232	0.00248244	8.06492e-05	-4.49302	3.15853
IL16	-2.08676	0.0111835	0.000725955	-3.72441	1.13469
LCN6	-2.08662	0.00506344	0.000231767	-4.128	2.18392
PHGDH	-2.08653	0.131405	0.0300276	-2.26703	-2.19381
TSPAN11	-2.08627	0.0318019	0.00336015	-3.15973	-0.259256
TRPM6	-2.08603	0.169766	0.0457085	-2.07607	-2.55057
RAB39B	-2.08463	0.0809211	0.0138592	-2.59855	-1.52248
LRRC37A4P	-2.08297	0.0389283	0.00455841	-3.04284	-0.533816
ABCB1	-2.08221	0.00491405	0.000219763	-4.14654	2.23294
HOMER2	-2.08129	0.17406	0.047527	-2.05787	-2.58334
MCF2L	-2.08099	0.0140927	0.00100642	-3.60664	0.835866
RERGL	-2.08077	0.0647864	0.00977643	-2.7415	-1.21464
ZNF141	-2.07727	0.0057008	0.000275168	-4.068	2.02579
RADIL	-2.07716	0.0190921	0.00155091	-3.44876	0.441501
CTSK	-2.07679	0.0314481	0.00330588	-3.16592	-0.244566
B4GALT1-AS1	-2.07451	0.00222092	6.80901e-05	-4.55103	3.31507
HPDL	-2.07203	0.0079967	0.000452496	-3.89287	1.5683
LINC00965	-2.07189	0.123793	0.0274127	-2.30732	-2.1156
MMRN2	-2.07067	0.000237734	2.702e-06	-5.64433	6.30317
NEFH	-2.07064	0.000644274	1.11569e-05	-5.16552	4.98997
ARMCX2	-2.06967	0.0214051	0.00185717	-3.38222	0.277625
ARHGAP20	-2.06903	0.0293811	0.00298684	-3.20439	-0.152927
CYBB	-2.06893	0.0285351	0.00286212	-3.22051	-0.114377
SPRR1A	-2.06883	0.151364	0.0377599	-2.16399	-2.3892
RPGRIP1	-2.06856	0.0690875	0.0107928	-2.70135	-1.30215
CPE	-2.06753	0.0429059	0.0052701	-2.98658	-0.663975
GOLGA6L9	-2.06713	0.0055066	0.0002619	-4.0853	2.07131
LIPF	-2.06502	0.0275805	0.00269952	-3.24255	-0.0614821
NCF4	-2.06296	0.0168646	0.00128966	-3.5164	0.60954
HEY2	-2.06184	0.00441604	0.000189243	-4.19859	2.3708
COL6A5	-2.06169	0.0844928	0.014778	-2.57185	-1.57881
CDIPT-AS1	-2.06102	0.0298257	0.00304472	-3.19713	-0.170268
PLPP7	-2.05742	0.0279163	0.00275486	-3.23491	-0.0798396
OR2H1	-2.05707	0.000337087	4.53012e-06	-5.46987	5.82482
LYRM7	-2.05459	0.0106628	0.00067748	-3.74918	1.198
LOC100129312	-2.05281	0.0306776	0.00316802	-3.18209	-0.206118
TRIM43	-2.04864	0.0444281	0.00557627	-2.96456	-0.714558
PRKCB	-2.0462	0.0147951	0.00107096	-3.58409	0.779096
METTL21A	-2.04613	0.0892447	0.0160902	-2.53626	-1.65332
PTPRB	-2.04583	0.0232	0.00208376	-3.33947	0.173101
UNC5B-AS1	-2.04544	0.10009	0.0193687	-2.45779	-1.81512
PPM1K	-2.04357	0.00635568	0.000323695	-4.01103	1.87628
LINC01197	-2.04307	0.00111017	2.50193e-05	-4.89212	4.24185
TRABD2B	-2.04247	0.0817042	0.0141129	-2.59102	-1.53841
ZSWIM5	-2.04149	0.0618694	0.0090933	-2.77073	-1.15044
ANKRD20A5P	-2.04095	0.0996218	0.0191828	-2.4619	-1.80673
CYYR1	-2.0408	0.0291561	0.00295188	-3.20884	-0.142287
TRPS1	-2.04013	0.000318412	4.20925e-06	-5.49467	5.89284
HSPB7	-2.03961	0.0353797	0.00393808	-3.09913	-0.402279
RBM20	-2.03927	0.0155023	0.00114452	-3.55994	0.718446
LDHD	-2.03527	0.101637	0.0198788	-2.4467	-1.83773
PKHD1L1	-2.03424	0.00729109	0.000391062	-3.94446	1.70239
XKRX	-2.03187	0.0104925	0.000658972	-3.75909	1.22339
PDE1A	-2.03061	0.0105076	0.000660799	-3.7581	1.22085
CYP4F8	-2.03038	0.0892283	0.016085	-2.53639	-1.65304
TRIM64EP	-2.02954	0.0455633	0.00579654	-2.94941	-0.749231
ZNF613	-2.02665	0.0747739	0.0122483	-2.64958	-1.41378
PDE8B	-2.02547	0.00490147	0.000218813	-4.14805	2.23693
TMCO1	-2.02538	0.0144044	0.00103501	-3.59648	0.810279
C11orf52	-2.02526	0.155774	0.0395682	-2.14264	-2.42885
ZKSCAN7	-2.02462	0.0222525	0.00195768	-3.36267	0.229757
LIFR	-2.02377	0.0392696	0.0046252	-3.03722	-0.546878
FUT2	-2.02269	0.105502	0.0212445	-2.41821	-1.89543
WDFY4	-2.02266	0.0206765	0.00175817	-3.4025	0.327412
USHBP1	-2.02141	0.0151945	0.00111031	-3.57098	0.746149
TCTEX1D1	-2.0205	0.0596028	0.00860025	-2.79313	-1.10096
VASN	-2.02011	0.00492224	0.000221261	-4.14418	2.22668
ASAH1	-2.01705	0.00588079	0.000288876	-4.05097	1.98103
RIIAD1	-2.01604	0.0220644	0.00193048	-3.36786	0.242458
CD180	-2.01238	0.024343	0.00224668	-3.3114	0.104821
ZNF573	-2.01093	0.0254787	0.00239646	-3.28726	0.0463287
FAM90A1	-2.0103	0.137996	0.0324156	-2.23289	-2.25927
INSM1	-2.01025	0.0635567	0.00945092	-2.75518	-1.18464
COL15A1	-2.0089	0.0450625	0.00570205	-2.95584	-0.734525
STX17-AS1	-2.008	0.0280362	0.00277441	-3.23225	-0.0862328
SULT2B1	-2.0058	0.156254	0.0397838	-2.14015	-2.43345
ATG9B	-2.00501	0.0484945	0.00636239	-2.91285	-0.8325
ZNF254	-2.00378	0.0945096	0.0176779	-2.49659	-1.73554
S100B	-2.00207	0.0319068	0.00337823	-3.15768	-0.264097
FGFBP3	-2.002	0.0190782	0.00154702	-3.44968	0.44379
ABHD5	-2.00177	0.00232804	7.30757e-05	-4.52683	3.24972
NOV	-2.00095	0.0962707	0.0181412	-2.48564	-1.7581
CXCL6	-2.00044	0.177271	0.0490867	-2.04274	-2.61041
OLIG1	-1.99792	0.01006	0.000622492	-3.77945	1.27559
TLR7	-1.99715	0.0536554	0.00739136	-2.85358	-0.966222
BDNF	-1.99672	0.0732327	0.0118441	-2.66336	-1.3842
ROPN1B	-1.99667	0.115178	0.0245497	-2.35564	-2.02057
RBP5	-1.99209	0.0142198	0.00101862	-3.60227	0.824858
BRDT	-1.9909	0.082866	0.0143985	-2.58269	-1.55599
MTUS2	-1.99045	0.0108985	0.000698744	-3.73811	1.16969
TNIK	-1.98724	0.0117068	0.000775327	-3.70078	1.07445
GSPT2	-1.9871	0.0110219	0.00071024	-3.73226	1.15474
TRAF3IP3	-1.98524	0.033023	0.00355118	-3.13867	-0.309123
IGSF11	-1.98471	0.0379108	0.00438342	-3.05795	-0.498645
RPL15	-1.9799	0.0236678	0.00214857	-3.32806	0.145312
AMY1C	-1.97892	0.0622954	0.00917566	-2.7671	-1.15843
PTX3	-1.9783	0.0477268	0.00620811	-2.92251	-0.810568
USP54	-1.97756	0.00103535	2.21969e-05	-4.93271	4.35272
C7orf57	-1.97654	0.00832189	0.000479016	-3.87269	1.51599
FAM167A	-1.97606	0.0427217	0.00523809	-2.98896	-0.658516
SH3BP5	-1.97539	0.00112277	2.53856e-05	-4.88718	4.22839
GABRG3	-1.97524	0.00467288	0.000205151	-4.17051	2.29637
PRKD1	-1.97273	0.0107555	0.000684945	-3.74525	1.18796
LOC101927402	-1.97167	0.0067514	0.000351402	-3.98215	1.80072
MFNG	-1.97098	0.00333525	0.000122774	-4.34843	2.77017
HHLA2	-1.97059	0.0089068	0.000527239	-3.83863	1.42793
SHC4	-1.97055	0.0636841	0.00951224	-2.75257	-1.19037
SERPINF1	-1.96975	0.00766482	0.000424369	-3.91558	1.62726
JMJD7-PLA2G4B	-1.9695	0.0291584	0.00295425	-3.20854	-0.143012
SCIMP	-1.96766	0.0325497	0.00347488	-3.14695	-0.289539
IL36B	-1.96747	0.102297	0.0201251	-2.44143	-1.84843
RASA4	-1.96682	0.00790073	0.000443405	-3.90006	1.58694
PARD3B	-1.96674	0.0223748	0.00197171	-3.36002	0.22327
CYP2B6	-1.96613	0.0498478	0.00661639	-2.89743	-0.867454
IL17D	-1.96601	0.0107539	0.000684575	-3.74545	1.18846
FLI1	-1.96508	0.00239691	7.61166e-05	-4.51285	3.21201
UBL3	-1.96447	1.12123e-05	2.98083e-08	-7.18697	10.4519
CAMK1D	-1.9643	0.00409604	0.000168313	-4.23929	2.47893
ZNF790	-1.96427	0.0948768	0.0177776	-2.49421	-1.74044
WEE2-AS1	-1.96395	0.0345874	0.00380039	-3.11276	-0.370236
GLIDR	-1.96362	0.0511727	0.00688085	-2.88195	-0.902426
GPR143	-1.96323	0.0670523	0.0103176	-2.71966	-1.26233
APBB1IP	-1.96231	0.0334243	0.00362042	-3.1313	-0.326529
ZNF667-AS1	-1.96168	0.0128644	0.000886072	-3.6527	0.952283
CMTM5	-1.9603	0.0351545	0.00389529	-3.10332	-0.392444
HSPB2	-1.95864	0.00794602	0.000447691	-3.89665	1.5781
STK33	-1.95861	0.0320501	0.00340241	-3.15497	-0.270531
VCAM1	-1.95837	0.0946164	0.0177116	-2.49579	-1.7372
ARMCX6	-1.95772	0.0419518	0.00509971	-2.99937	-0.634514
ZNF91	-1.95696	0.0403332	0.00481047	-3.02202	-0.582138
ENPP3	-1.9558	0.0093016	0.000561499	-3.81622	1.37016
ZBP1	-1.95507	0.138134	0.0324721	-2.23211	-2.26076
KANK3	-1.95345	0.000824029	1.59319e-05	-5.04504	4.65992
TTC22	-1.95262	0.0049834	0.000224739	-4.13874	2.2123
PLCL2	-1.95143	0.00725353	0.000388329	-3.94693	1.70883
TMEM125	-1.94983	0.136818	0.0320133	-2.23848	-2.2486
CHST8	-1.94952	0.0670499	0.0103142	-2.71979	-1.26205
TSPOAP1	-1.94841	0.00424557	0.000178003	-4.21986	2.42728
SCAMP5	-1.94812	0.0314481	0.00330472	-3.16605	-0.244248
POU2F2	-1.94739	0.00544749	0.000258012	-4.09053	2.08509
SLITRK2	-1.94724	0.0314195	0.00330058	-3.16653	-0.243117
TXNIP	-1.94703	0.0878057	0.0156894	-2.54684	-1.63125
S1PR1	-1.94694	0.00989276	0.000610408	-3.78645	1.29356
MAGEH1	-1.94433	0.00179361	5.02649e-05	-4.65477	3.5959
CNR2	-1.94408	0.0269046	0.00259662	-3.25717	-0.0263132
TREML2	-1.94391	0.0284587	0.00284865	-3.22229	-0.110112
LRRC4C	-1.94256	0.0106396	0.000674963	-3.75051	1.20141
ZNF99	-1.94226	0.00157716	4.15447e-05	-4.71973	3.77226
ADAMTS9	-1.94165	0.029165	0.00295634	-3.20827	-0.143651
FAM149B1	-1.93874	0.0169446	0.00129989	-3.51351	0.60234
CD55	-1.93873	0.00506344	0.000231538	-4.12834	2.18484
PCDHB15	-1.93808	0.0354907	0.00395591	-3.0974	-0.406347
LTC4S	-1.93781	0.00784957	0.000439193	-3.90344	1.59571
PNMA2	-1.93779	0.0142275	0.00101952	-3.60195	0.82405
SNAI3	-1.93763	0.0193473	0.00158931	-3.43976	0.419245
SLC4A4	-1.93742	0.0348836	0.00384035	-3.10876	-0.379654
MEIS1	-1.93658	0.00230493	7.21837e-05	-4.53104	3.26107
EBF3	-1.93505	0.0554924	0.00778757	-2.83281	-1.01271
FBLN5	-1.93401	0.0379828	0.0044023	-3.05629	-0.502507
SCN4B	-1.93284	0.137473	0.0322324	-2.23543	-2.25443
RAMP3	-1.93249	0.0210302	0.0018045	-3.39288	0.30377
AGER	-1.9324	0.000487744	7.584e-06	-5.29592	5.34758
C4orf3	-1.9296	0.00113586	2.57646e-05	-4.88216	4.21467
DNAJB9	-1.92817	0.00120246	2.79011e-05	-4.85511	4.14088
CERS3	-1.92669	0.0326546	0.00349607	-3.14463	-0.295022
SOBP	-1.92525	0.0115685	0.000760696	-3.70763	1.09189
SLC25A23	-1.92422	0.0364061	0.00409968	-3.0837	-0.438471
COL4A3	-1.92361	0.0168228	0.00128428	-3.51793	0.613354
PP13439	-1.92103	0.0480903	0.00628223	-2.91784	-0.821173
C4orf19	-1.92055	0.139654	0.0330743	-2.22387	-2.27645
ZNF702P	-1.92025	0.0188901	0.00151997	-3.45617	0.459848
CD24	-1.92003	0.022325	0.00196678	-3.36095	0.225546
RNF32	-1.91735	0.0107	0.000680366	-3.74766	1.19411
NUPR1	-1.91585	0.0224187	0.00197831	-3.35878	0.220236
RTKN2	-1.91314	0.126652	0.0284348	-2.29118	-2.14706
RND1	-1.91233	0.045995	0.00589858	-2.94258	-0.764842
PLAC8	-1.91087	0.170342	0.0459299	-2.07382	-2.55463
GRIK3	-1.91006	0.00816586	0.00046597	-3.88248	1.54135
MTERF4	-1.90976	0.00715926	0.000379965	-3.95461	1.72885
MYO1H	-1.90813	0.0515518	0.00695824	-2.87752	-0.912401
ADCY2	-1.90738	0.0212492	0.00183935	-3.38579	0.286387
LOC643733	-1.90685	0.0539379	0.0074572	-2.85006	-0.974121
RFTN2	-1.90514	0.0259972	0.00246729	-3.27635	0.0199441
PGBD3	-1.90364	0.0181164	0.00143871	-3.47635	0.509876
CRYM	-1.903	0.0933203	0.0172761	-2.50631	-1.71547
EDA	-1.89985	0.0326546	0.00349644	-3.14459	-0.295115
ACOX2	-1.89953	0.0935577	0.0173538	-2.50442	-1.71939
FAM63A	-1.89849	0.016133	0.00120722	-3.54051	0.669784
KIAA1683	-1.89806	0.0310973	0.00324398	-3.1731	-0.227508
MARCH11	-1.89799	0.0274562	0.002682	-3.245	-0.0555913
BCO1	-1.89792	0.163566	0.0429938	-2.10446	-2.49901
PDE6H	-1.89768	0.0187365	0.00150258	-3.4604	0.470323
ECM1	-1.89598	0.0452346	0.00572865	-2.95402	-0.738689
BCHE	-1.89587	0.105187	0.0211661	-2.4198	-1.89222
SYT17	-1.89577	0.0716003	0.0114394	-2.6776	-1.35353
ZNF577	-1.89461	0.0724902	0.0116798	-2.66909	-1.37188
PALM	-1.89411	0.0378303	0.00437079	-3.05906	-0.496051
LINC00665	-1.89292	0.146153	0.0356684	-2.18985	-2.34079
CLDN10	-1.89226	0.0965145	0.0182106	-2.48401	-1.76143
ADGRL2	-1.89137	0.0183817	0.00146516	-3.46966	0.493285
ABCG1	-1.89135	0.055793	0.00784	-2.83014	-1.01868
GNRHR	-1.89106	0.0376856	0.00434671	-3.06119	-0.491086
CD48	-1.89095	0.0712855	0.0113647	-2.68028	-1.34775
ACADSB	-1.8906	0.0104925	0.000659103	-3.75902	1.2232
FGD5	-1.89	0.00492224	0.000221207	-4.14426	2.22691
SEL1L	-1.88966	0.0280498	0.00277908	-3.23161	-0.0877542
TP73-AS1	-1.88885	0.0191388	0.00155962	-3.4467	0.436403
ZBTB47	-1.88787	0.00134508	3.28396e-05	-4.79975	3.98996
STXBP5	-1.88476	0.00371742	0.000144987	-4.29097	2.61661
TNNC2	-1.88367	0.140376	0.0333404	-2.22027	-2.28328
VWA5A	-1.8832	0.0327768	0.00351591	-3.14247	-0.300124
ACER1	-1.88299	0.0695865	0.0109302	-2.69619	-1.31332
PEG3	-1.8826	0.0206416	0.00175125	-3.40396	0.330995
FZD8	-1.88218	0.0417843	0.00507221	-3.00147	-0.629667
PKIB	-1.88209	0.0480629	0.00627353	-2.91839	-0.819935
ITGB7	-1.88173	0.0100091	0.000618611	-3.78168	1.28132
MYEF2	-1.88116	0.0786532	0.0132483	-2.61723	-1.48286
GREM2	-1.87999	0.109734	0.0227096	-2.38946	-1.95322
MYB	-1.87693	0.0691526	0.0108219	-2.70025	-1.30452
GPA33	-1.87691	0.0448064	0.00564233	-2.95996	-0.7251
NKAIN1	-1.87661	0.0715506	0.0114219	-2.67822	-1.35218
ANO5	-1.87577	0.0227811	0.00202141	-3.35077	0.200671
RIMS3	-1.87478	0.100317	0.0194326	-2.45639	-1.81799
FGF2	-1.87445	0.0390182	0.00457465	-3.04147	-0.537009
SEPT8	-1.87242	0.00176248	4.90484e-05	-4.66313	3.61858
C12orf56	-1.87209	0.121715	0.026742	-2.31822	-2.0943
NRXN1	-1.87084	0.0259611	0.0024625	-3.27708	0.0217014
FAM117A	-1.87083	0.0350192	0.00386341	-3.10646	-0.385045
TRPC1	-1.87002	0.04637	0.00596364	-2.93828	-0.774652
STOX2	-1.86914	0.0519865	0.00704354	-2.8727	-0.923266
ZNF850	-1.8688	0.0749616	0.0122919	-2.64812	-1.41691
EGFL8	-1.86848	0.000764755	1.42506e-05	-5.08278	4.76324
CUL3	-1.86832	0.0171874	0.00132804	-3.50568	0.582807
RBPMS-AS1	-1.86803	0.105637	0.0212945	-2.4172	-1.89747
ULK3	-1.86776	0.00059936	1.01574e-05	-5.19724	5.07693
CFAP44	-1.86652	0.0339012	0.00370013	-3.12298	-0.346153
ARL5A	-1.86391	0.000154422	1.46889e-06	-5.85034	6.86697
MTURN	-1.86262	0.00632015	0.000320786	-4.0142	1.88459
TARID	-1.86232	0.026589	0.00254476	-3.26475	-0.00805171
LGALSL	-1.86143	0.0876214	0.0156458	-2.548	-1.62881
GLT8D2	-1.85944	0.0873371	0.0155693	-2.55006	-1.62452
GNG11	-1.8591	0.0125492	0.000854358	-3.66584	0.985621
LINC00403	-1.85714	0.0202478	0.0017028	-3.41432	0.356505
LNPEP	-1.85653	0.0125863	0.000858018	-3.6643	0.981711
MEGF6	-1.85572	0.0330377	0.00355598	-3.13815	-0.31034
TIFA	-1.85548	0.000208357	2.26724e-06	-5.7036	6.46552
CIDEA	-1.85525	0.0725768	0.0116955	-2.66854	-1.37306
P4HA3	-1.85515	0.128456	0.0289652	-2.283	-2.16292
CNST	-1.85423	0.0020228	6.004e-05	-4.59408	3.43147
ME3	-1.85408	0.00704087	0.000372307	-3.96179	1.74757
AOX1	-1.85377	0.0298328	0.00304658	-3.1969	-0.170819
NFIX	-1.85142	0.00100758	2.14295e-05	-4.94464	4.38531
PCDH10	-1.85121	0.019374	0.00159434	-3.43859	0.416371
PURG	-1.85085	0.010807	0.000689571	-3.74284	1.18179
KBTBD3	-1.85026	0.00425152	0.00017846	-4.21897	2.42492
IL17RD	-1.85023	0.00758213	0.000417202	-3.92161	1.64291
LOC644450	-1.84966	0.0882959	0.0158243	-2.54325	-1.63874
GALR1	-1.84853	0.0197358	0.00163663	-3.42894	0.392551
MARCH3	-1.84849	0.0546098	0.00759608	-2.84272	-0.990553
SLC27A2	-1.84811	0.101085	0.019672	-2.45116	-1.82864
ADGRE3	-1.84803	0.0169433	0.00129904	-3.51375	0.60293
SPAG5-AS1	-1.8478	0.0029056	0.000100137	-4.41866	2.95846
ARMC4	-1.84761	0.0208285	0.00177855	-3.39824	0.316935
PDK3	-1.84729	0.0709359	0.0112771	-2.68344	-1.34092
GRIA3	-1.84714	0.0988695	0.0189391	-2.46735	-1.7956
TNFRSF11A	-1.84678	0.0302748	0.00310818	-3.18932	-0.188897
GSX2	-1.84651	0.0680464	0.0105572	-2.71033	-1.28263
TMSB15B	-1.84629	0.0826665	0.0143504	-2.58408	-1.55306
TDRD10	-1.8452	0.0704638	0.011159	-2.68774	-1.33162
EPM2AIP1	-1.84355	0.0205376	0.00173718	-3.40694	0.338327
BNC2	-1.84306	0.0772988	0.0128938	-2.62843	-1.459
RALGPS2	-1.83846	0.0112316	0.000730903	-3.72197	1.12847
RASGRP2	-1.83633	0.01487	0.00107816	-3.58166	0.772978
LRRC6	-1.83589	0.0742768	0.0121025	-2.6545	-1.40323
LINC00926	-1.83547	0.0089469	0.000531577	-3.83571	1.42041
CDHR1	-1.8341	0.111233	0.0232451	-2.37936	-1.97339
PARK2	-1.83405	0.0756074	0.012466	-2.64234	-1.4293
HSPC102	-1.83404	0.0426808	0.00522907	-2.98963	-0.65697
GXYLT1	-1.83279	0.00127611	3.03776e-05	-4.82623	4.06213
FGF5	-1.83128	0.0454381	0.00577174	-2.95109	-0.745396
C3orf18	-1.83104	0.0013342	3.23463e-05	-4.80489	4.00398
VSIG10	-1.82961	0.0459695	0.00589073	-2.9431	-0.763651
FTCDNL1	-1.82952	0.0729455	0.0117816	-2.66553	-1.37953
NR2F2-AS1	-1.82902	0.0892113	0.0160733	-2.5367	-1.6524
SPIB	-1.82891	0.0350192	0.00386211	-3.10659	-0.384744
CLEC12B	-1.82665	0.071688	0.0114613	-2.67681	-1.35522
LILRA1	-1.82541	0.00583422	0.000285735	-4.0548	1.9911
ZNF233	-1.82484	0.0241604	0.00221686	-3.31639	0.116934
CCDC110	-1.82384	0.0514677	0.00694061	-2.87853	-0.910138
CPXM1	-1.82315	0.0246208	0.00228553	-3.30499	0.0892769
MDGA1	-1.823	0.11906	0.0258277	-2.33347	-2.06434
HCG23	-1.82286	0.018134	0.00144143	-3.47566	0.508156
CLIC5	-1.82247	0.0939555	0.0174826	-2.50129	-1.72584
NFYA	-1.82209	0.008208	0.000469658	-3.87968	1.53411
ZNF93	-1.82107	0.0814419	0.0140179	-2.59383	-1.53248
SYCE1	-1.8196	0.0115678	0.000760369	-3.70778	1.09228
GIMAP6	-1.81879	0.052604	0.00717852	-2.86518	-0.940188
CHRD	-1.81861	0.00124794	2.92838e-05	-4.83869	4.09609
LOC728613	-1.81785	0.0342589	0.0037526	-3.1176	-0.358838
EEPD1	-1.81692	0.0052952	0.00024797	-4.1044	2.12166
CDHR3	-1.81584	0.0109649	0.000703896	-3.73548	1.16296
HILS1	-1.81475	0.0316945	0.00334338	-3.16163	-0.254744
CCDC63	-1.81148	0.0371846	0.00423995	-3.07076	-0.468728
NOXA1	-1.81025	0.0726202	0.0117094	-2.66805	-1.37412
FGF7P6	-1.80968	0.0172069	0.00133132	-3.50477	0.580557
FAM20A	-1.8082	0.0432819	0.00534795	-2.98087	-0.677115
GALC	-1.80685	0.0486932	0.00640019	-2.91052	-0.837791
HGF	-1.80639	0.0237999	0.00216869	-3.32458	0.136857
ITM2C	-1.80598	0.024585	0.00227681	-3.30642	0.0927428
MYO15B	-1.80549	0.0274525	0.00268097	-3.24515	-0.0552437
PSMG3-AS1	-1.80431	0.00394288	0.000158446	-4.26023	2.53467
LOC100233156	-1.80258	0.0938492	0.0174501	-2.50208	-1.72422
GIMAP7	-1.8013	0.0635567	0.00945135	-2.75516	-1.18468
KCNC1	-1.8005	0.0329015	0.00353651	-3.14025	-0.305391
HNF4G	-1.80005	0.0214696	0.00186708	-3.38025	0.272791
CACNA1C	-1.79992	0.00983337	0.000603913	-3.79026	1.30337
KANSL1L	-1.79981	0.00226776	7.02452e-05	-4.54036	3.28625
LCE1F	-1.79975	0.0912241	0.0166718	-2.52133	-1.68437
TMEM178A	-1.79646	0.0906211	0.0164889	-2.52597	-1.67473
SEPT5	-1.79533	0.0780002	0.0130869	-2.62229	-1.47208
RSPH4A	-1.79491	0.0124742	0.000845203	-3.66973	0.995477
TYRO3	-1.79339	0.0151996	0.00111105	-3.57074	0.745538
FAM184A	-1.79294	0.026751	0.00257137	-3.26084	-0.0174684
ARRDC3	-1.79283	0.0112644	0.000733836	-3.72054	1.12481
TMEM98	-1.79048	0.0365375	0.00412361	-3.08146	-0.443706
LANCL3	-1.79003	0.0490979	0.00647613	-2.90588	-0.848325
TAL1	-1.78979	0.0341478	0.0037346	-3.11944	-0.354505
CNTN2	-1.7893	0.109378	0.0225718	-2.39209	-1.94795
L3MBTL1	-1.78846	0.0168362	0.00128571	-3.51752	0.612338
COX7A1	-1.78843	0.0233014	0.00209926	-3.33671	0.166375
ZNF214	-1.78729	0.0828111	0.0143788	-2.58326	-1.5548
LOC100506990	-1.78716	0.0201155	0.00168332	-3.41857	0.366966
BICC1	-1.78709	0.0202299	0.00169981	-3.41497	0.358103
IYD	-1.78681	0.0454279	0.00576848	-2.95131	-0.74489
MAP3K1	-1.78651	0.000307083	3.91966e-06	-5.51873	5.95884
MARC2	-1.78562	0.0260357	0.00247364	-3.27539	0.017616
ZYG11A	-1.78494	0.129782	0.0294441	-2.27574	-2.17699
PHACTR1	-1.7847	0.071341	0.011385	-2.67955	-1.34932
PLD1	-1.783	0.0375276	0.00431109	-3.06436	-0.48369
PCDH18	-1.78251	0.0327862	0.00351852	-3.14219	-0.300792
GFRA3	-1.78213	0.101288	0.0197649	-2.44915	-1.83273
P2RY13	-1.78127	0.160334	0.0415038	-2.12072	-2.46924
PCDHB19P	-1.78123	0.0266108	0.00255269	-3.26358	-0.0108693
CEACAM3	-1.78121	0.141897	0.0339896	-2.2116	-2.29973
PP7080	-1.77981	0.00110619	2.48757e-05	-4.89407	4.24718
ZNF585B	-1.77942	0.0446228	0.00561159	-2.9621	-0.72021
GPR1	-1.77921	0.0589863	0.00848252	-2.79865	-1.08871
SEMA4G	-1.77812	0.101817	0.019944	-2.44529	-1.84058
ID2	-1.7778	0.0407317	0.00487688	-3.01671	-0.594441
MEF2C	-1.77727	0.00295305	0.000102348	-4.41114	2.93827
ECHDC2	-1.776	0.0191847	0.00156753	-3.44484	0.431802
ACSM1	-1.77517	0.0158844	0.00118164	-3.54832	0.68932
ZNF583	-1.77514	0.0284479	0.00284618	-3.22261	-0.109327
ABLIM1	-1.77444	0.0156774	0.0011609	-3.55477	0.705485
NAAA	-1.77365	0.00768251	0.000425536	-3.91461	1.62474
AOC3	-1.77317	0.0229721	0.00205236	-3.34512	0.186881
CD34	-1.77283	0.017502	0.00136563	-3.49546	0.55737
ITGAD	-1.77265	0.0771866	0.0128657	-2.62933	-1.45708
FAM43A	-1.77256	0.0281601	0.00279742	-3.22913	-0.0937018
CACNB3	-1.77185	0.0509335	0.00683378	-2.88466	-0.896303
CER1	-1.77178	0.0379189	0.00438749	-3.05759	-0.499479
LOC100509780	-1.77177	0.0202999	0.00170915	-3.41295	0.353118
OTOP3	-1.77176	0.0722352	0.0115848	-2.67243	-1.36467
TNFRSF13B	-1.77125	0.030915	0.00321366	-3.17666	-0.21903
GPD1L	-1.77092	0.0123879	0.000837136	-3.67318	1.00425
MXI1	-1.76761	0.0181327	0.00144056	-3.47588	0.508706
TNFRSF13C	-1.76725	0.0743953	0.0121518	-2.65283	-1.40681
LOC100506411	-1.7665	0.033568	0.00364663	-3.12855	-0.333027
VSTM4	-1.76554	0.0290156	0.00293412	-3.21112	-0.136834
ZNF404	-1.76172	0.132593	0.0304803	-2.26037	-2.20662
ZNF546	-1.76162	0.023934	0.00218697	-3.32145	0.129247
ARRB1	-1.75913	0.0636356	0.00949323	-2.75338	-1.1886
GHR	-1.75838	0.175051	0.0479268	-2.05395	-2.59037
RHOH	-1.75798	0.0576882	0.00823306	-2.8106	-1.06219
TESC	-1.75782	0.00377976	0.000149162	-4.28114	2.5904
BHLHE41	-1.75758	0.117457	0.0252271	-2.34376	-2.04406
CD84	-1.75698	0.0488357	0.00642964	-2.90871	-0.841891
ADGRL4	-1.75654	0.0387021	0.00451681	-3.04638	-0.525581
SSR4	-1.75601	0.000621487	1.05956e-05	-5.18297	5.0378
UNC93B1	-1.75591	0.0191697	0.00156443	-3.44556	0.433601
FABP7	-1.75539	0.0271118	0.00262743	-3.25274	-0.0369909
MCF2L-AS1	-1.7536	0.136129	0.0317499	-2.24217	-2.24154
LPAR4	-1.75336	0.0410955	0.00494268	-3.01151	-0.606466
LOC105375677	-1.7532	0.114882	0.0244474	-2.35745	-2.01696
FCRLB	-1.75275	0.010654	0.000676657	-3.74961	1.19912
A1BG	-1.75254	0.0228995	0.00203973	-3.34741	0.192482
KIAA2022	-1.75253	0.0219816	0.00192036	-3.36982	0.247235
GAB2	-1.75228	0.00109803	2.46119e-05	-4.89769	4.25706
ZNF542P	-1.75151	0.015017	0.00109231	-3.57692	0.761071
LOC100289230	-1.75138	0.0511377	0.00687241	-2.88243	-0.901331
ADGRG5	-1.75094	0.00566246	0.000272626	-4.07125	2.03434
PRRT2	-1.74907	0.0428634	0.0052605	-2.98729	-0.662341
THAP2	-1.74904	0.00675893	0.000352115	-3.98143	1.79885
GAL3ST1	-1.74876	0.0210206	0.00180114	-3.39357	0.305463
ATOH8	-1.74838	0.00806322	0.000457834	-3.88872	1.55753
DNM1P46	-1.74828	0.0247824	0.00230356	-3.30206	0.082156
TMPRSS13	-1.74767	0.0353103	0.00392461	-3.10044	-0.399195
TPD52	-1.74625	0.134779	0.0312851	-2.24876	-2.22893
DACH1	-1.74619	0.0613246	0.0089755	-2.77597	-1.13887
CTSF	-1.7453	0.0273297	0.00266298	-3.24768	-0.0491516
MIAT	-1.74493	0.0377827	0.00436344	-3.05971	-0.494539
NPDC1	-1.74487	0.029011	0.00293223	-3.21137	-0.136253
MTMR9LP	-1.74472	0.0165789	0.00126	-3.5249	0.630755
GRHL1	-1.74449	0.0449546	0.00567196	-2.95791	-0.729788
YPEL4	-1.74446	0.00275633	9.32445e-05	-4.44318	3.02437
DSEL	-1.74274	0.063629	0.00948461	-2.75374	-1.1878
LINC00667	-1.7426	0.146172	0.0356819	-2.18968	-2.34111
C6orf25	-1.74116	0.0499889	0.00664364	-2.89581	-0.871124
NDST3	-1.74114	0.0973635	0.0184634	-2.47816	-1.77345
SMPD2	-1.74045	0.000246358	2.87217e-06	-5.62371	6.24667
RGN	-1.73926	0.0860347	0.0152156	-2.55967	-1.60439
C11orf21	-1.73656	0.034268	0.00375443	-3.11741	-0.359277
DCHS1	-1.73623	0.00502342	0.000227647	-4.13426	2.20046
B3GALT5-AS1	-1.73574	0.0494455	0.00653404	-2.90237	-0.856274
LINC00938	-1.7349	0.00126216	2.98514e-05	-4.83217	4.07831
KLRG1	-1.73353	0.0198116	0.00164673	-3.42668	0.386952
GPR18	-1.73321	0.131923	0.0302376	-2.26393	-2.19978
COL1A2	-1.73294	0.0946901	0.0177278	-2.4954	-1.738
C10orf107	-1.73181	0.0414655	0.00502006	-3.00548	-0.620399
ALDOC	-1.73044	0.160315	0.0414826	-2.12096	-2.46881
PHIP	-1.73004	0.0127847	0.000878091	-3.65596	0.960559
ARHGAP15	-1.72973	0.0541421	0.00750453	-2.84755	-0.979756
FAM219B	-1.72896	0.00237301	7.50961e-05	-4.51748	3.22449
MEGF9	-1.72874	0.0221706	0.00194777	-3.36456	0.234362
TRPM1	-1.72829	0.0656498	0.0099771	-2.73327	-1.23264
LINC01506	-1.72821	0.1096	0.0226364	-2.39085	-1.95043
MYCT1	-1.7282	0.0186004	0.00148849	-3.46386	0.4789
CLU	-1.72763	0.153124	0.0384603	-2.15561	-2.40479
LMO4	-1.72683	0.00745296	0.000404278	-3.93272	1.67183
TEDDM1	-1.72682	0.0243215	0.00224226	-3.31213	0.106604
SARM1	-1.72537	0.000945636	1.94663e-05	-4.9772	4.47432
CAMTA1	-1.72417	0.0278706	0.00274804	-3.23585	-0.0775958
KRT32	-1.72417	0.120542	0.026355	-2.32462	-2.08175
ST8SIA6-AS1	-1.72379	0.0928242	0.0171286	-2.50993	-1.70798
UBE2I	-1.72359	0.00505761	0.000230252	-4.13029	2.18997
ATL1	-1.72284	0.0475355	0.00617729	-2.92446	-0.80612
MIR663AHG	-1.72053	0.0396713	0.0047056	-3.03056	-0.562353
BOLA3-AS1	-1.7199	0.0421747	0.00513708	-2.99653	-0.641061
SSTR2	-1.71985	0.10297	0.0203568	-2.43653	-1.85838
VWCE	-1.71885	0.0375244	0.00430926	-3.06452	-0.483307
LOC728743	-1.71872	0.0268603	0.00258973	-3.25817	-0.0239085
TAC3	-1.71802	0.0423338	0.00517028	-2.99402	-0.646837
FGFR2	-1.71666	0.00161464	4.30834e-05	-4.70734	3.7386
LOC400043	-1.71619	0.00595317	0.000294464	-4.04425	1.96339
SHC2	-1.71517	0.040695	0.00486872	-3.01736	-0.592939
DANCR	-1.71516	0.0134178	0.000938591	-3.6319	0.899635
CYTIP	-1.71488	0.0554924	0.00778441	-2.83297	-1.01235
CCDC3	-1.71418	0.178562	0.0497491	-2.03645	-2.62163
MEGF10	-1.71389	0.0772988	0.0128927	-2.62846	-1.45893
PLCG2	-1.71255	0.026751	0.00257187	-3.26077	-0.0176451
ATP6V0E2-AS1	-1.7117	0.130519	0.0296628	-2.27245	-2.18333
C21orf2	-1.71137	0.00270038	9.04297e-05	-4.45372	3.0527
ZNF529	-1.70961	0.0384911	0.00447718	-3.04978	-0.517662
EBF1	-1.70949	0.0259972	0.00246783	-3.27627	0.0197449
LINC00844	-1.70941	0.0125489	0.000853629	-3.66615	0.986402
AEBP1	-1.70907	0.118224	0.0255026	-2.33902	-2.05342
KCNIP4	-1.70876	0.0702044	0.0110837	-2.6905	-1.32565
SHROOM3	-1.70846	0.0995998	0.0191669	-2.46226	-1.80601
SHROOM4	-1.70828	0.0537778	0.00741808	-2.85215	-0.969437
FAM174B	-1.70761	0.021599	0.00187984	-3.37773	0.266606
DEFB104B	-1.70704	0.159438	0.0411029	-2.12518	-2.46104
LOC101926935	-1.70429	0.0815902	0.014055	-2.59273	-1.5348
LOC100130476	-1.70405	0.110567	0.0230041	-2.38388	-1.96437
ADCY6	-1.70401	0.0239669	0.00219234	-3.32054	0.127022
MCEE	-1.70339	2.57812e-05	1.04171e-07	-6.75277	9.30583
KLHL18	-1.70061	0.104472	0.0208939	-2.42536	-1.88099
FMNL3	-1.70058	0.0385545	0.00448737	-3.04891	-0.519705
STOX1	-1.69884	0.144039	0.0348681	-2.2001	-2.32147
GSTO2	-1.69822	0.0998152	0.0192668	-2.46004	-1.81053
C2orf73	-1.69818	0.0282362	0.00281329	-3.227	-0.0988186
FILIP1	-1.6959	0.0688209	0.0107394	-2.70337	-1.29776
SCIN	-1.69417	0.118057	0.0254456	-2.33999	-2.05149
KHK	-1.69376	0.115028	0.0244953	-2.3566	-2.01865
MPZL2	-1.69357	0.061892	0.00910125	-2.77037	-1.15121
ZNF506	-1.69078	0.0534352	0.00735321	-2.85564	-0.961612
PEBP4	-1.69052	0.0267672	0.00257618	-3.26014	-0.0191611
BMP7	-1.69031	0.131214	0.0299455	-2.26824	-2.19146
PLPP1	-1.69027	0.00138355	3.41163e-05	-4.78678	3.95465
PIK3C2G	-1.68931	0.0834364	0.0145403	-2.57861	-1.56459
RAB36	-1.68865	0.065489	0.00994315	-2.73465	-1.22962
AGO4	-1.68835	0.0126587	0.000866352	-3.66082	0.972869
HPSE	-1.68727	0.00967557	0.000592098	-3.79731	1.32149
LOC101930370	-1.68542	0.0341146	0.00372967	-3.11994	-0.353317
ZNF454	-1.6852	0.0437123	0.00542565	-2.97525	-0.690037
PCDH1	-1.68492	0.058627	0.00841655	-2.80178	-1.08178
PRPH2	-1.68431	0.0666324	0.0102137	-2.72377	-1.25338
WNT5A	-1.68402	0.108427	0.0222038	-2.39919	-1.93372
ARSE	-1.68392	0.0906492	0.0165019	-2.52564	-1.67542
ZNF385D	-1.6838	0.025232	0.00236741	-3.29183	0.0573791
NUAK2	-1.68361	0.00515172	0.000238236	-4.11839	2.15856
CLMN	-1.68138	0.14458	0.0350731	-2.19746	-2.32646
CIRBP	-1.67977	0.0410955	0.00494647	-3.01122	-0.607152
ZNF248	-1.67963	0.00138497	3.42189e-05	-4.78576	3.95187
CTRB2	-1.67943	0.0743953	0.0121516	-2.65284	-1.4068
GPAT3	-1.67871	0.142073	0.034094	-2.21022	-2.30235
P2RX1	-1.6763	0.0414655	0.0050184	-3.00561	-0.620102
ZNF566	-1.67614	0.0390532	0.00458046	-3.04098	-0.538149
MDFIC	-1.67477	0.00844585	0.00048883	-3.86549	1.49737
FLJ37035	-1.67338	0.0724725	0.0116698	-2.66943	-1.37113
WFDC1	-1.67315	0.00758033	0.000416263	-3.9224	1.64498
CHMP4C	-1.66885	0.0809358	0.0138696	-2.59824	-1.52314
FGD3	-1.66746	0.00908489	0.000543077	-3.8281	1.40077
LOC105371352	-1.66714	0.055272	0.00773808	-2.83535	-1.00704
DNMT3A	-1.66678	0.0137181	0.000969639	-3.62012	0.869889
PCDH8	-1.66598	0.0936734	0.0173871	-2.50361	-1.72106
KRT10	-1.66523	0.118232	0.025512	-2.33885	-2.05374
MAPRE2	-1.66505	0.0196086	0.00162007	-3.43269	0.4018
SGCD	-1.66435	0.0948768	0.0177801	-2.49415	-1.74057
C1orf21	-1.66393	0.0351671	0.00389923	-3.10293	-0.393356
LRRC70	-1.66367	0.00498729	0.000225514	-4.13754	2.20913
CDH26	-1.66239	0.110172	0.0228835	-2.38616	-1.95982
CD52	-1.66235	0.0846686	0.0148315	-2.57034	-1.58199
FLJ37201	-1.66203	0.0395046	0.00467118	-3.0334	-0.555762
LDLRAD1	-1.66103	0.103634	0.0205968	-2.43151	-1.86856
ZNF582	-1.66082	0.110097	0.0228546	-2.3867	-1.95873
GLIPR1L2	-1.66024	0.0202971	0.00170842	-3.4131	0.353505
PIANP	-1.65903	0.0987468	0.0188954	-2.46833	-1.79359
LOC100507053	-1.65839	0.175769	0.048315	-2.05017	-2.59713
MGP	-1.65834	0.0938492	0.0174455	-2.50219	-1.72399
SDR16C5	-1.65832	0.117455	0.0252156	-2.34396	-2.04366
FAM135B	-1.65818	0.0411876	0.00496663	-3.00964	-0.610801
SLC35F1	-1.6575	0.0625813	0.00924066	-2.76425	-1.16469
ANG	-1.65748	0.0337748	0.00367898	-3.12517	-0.340987
FAM214A	-1.65693	0.00102418	2.18575e-05	-4.93793	4.36699
TSPAN33	-1.65504	0.153451	0.0386023	-2.15393	-2.40791
TTTY8	-1.65499	0.040398	0.00482116	-3.02116	-0.58413
ZNF285	-1.65472	0.167367	0.0446379	-2.08708	-2.53063
IGFBP4	-1.65471	0.00730913	0.000392873	-3.94283	1.69814
ZNF71	-1.65336	0.164736	0.04342	-2.0999	-2.50733
LY75	-1.65261	0.0965577	0.018228	-2.48361	-1.76226
FUT8-AS1	-1.65226	0.0742768	0.012107	-2.65435	-1.40355
MT1JP	-1.65206	0.0310804	0.00323803	-3.17379	-0.22585
C2orf50	-1.65099	0.0500265	0.00665231	-2.89529	-0.872287
ZNF585A	-1.65066	0.0326912	0.00350195	-3.14399	-0.296536
GRIN2A	-1.6506	0.145557	0.03542	-2.19301	-2.33484
COL3A1	-1.65029	0.0633298	0.00940525	-2.75713	-1.18035
ZNF704	-1.64969	0.0817771	0.0141275	-2.59059	-1.53932
BLNK	-1.64968	0.0227865	0.00202244	-3.35058	0.20021
PDIA2	-1.64951	0.0435247	0.0053942	-2.97752	-0.684829
FAM135A	-1.64919	0.00190474	5.49843e-05	-4.62414	3.51286
CENPP	-1.64899	0.0130254	0.000901613	-3.64642	0.936384
TSHR	-1.64869	0.0391684	0.00460372	-3.03902	-0.5427
MIR100HG	-1.64828	0.0498478	0.00661598	-2.89745	-0.867399
TXNDC5	-1.64724	0.000236783	2.6797e-06	-5.64714	6.31086
PMP22	-1.64707	0.0206542	0.00175442	-3.40329	0.329348
FGFR1	-1.64598	0.0628854	0.00930645	-2.76139	-1.17099
TCL1A	-1.64585	0.11054	0.022995	-2.38405	-1.96403
VCAN	-1.64528	0.0787663	0.0132778	-2.6163	-1.48482
TMEM8B	-1.64387	0.0469001	0.00605118	-2.93256	-0.787683
GK	-1.64322	0.061415	0.00899356	-2.77517	-1.14065
CECR5-AS1	-1.64216	0.0712333	0.0113465	-2.68093	-1.34634
ANKRD44	-1.64081	0.0778056	0.0130227	-2.62432	-1.46776
CCDC69	-1.64057	0.0193514	0.0015912	-3.43932	0.418162
DOK3	-1.64019	0.00619429	0.000312887	-4.02296	1.90753
RNASE6	-1.64004	0.0426808	0.00522996	-2.98956	-0.657124
RAMP2	-1.63937	0.0450033	0.00568652	-2.95691	-0.732083
TMEM232	-1.63908	0.04718	0.00610234	-2.92926	-0.795208
SMARCD3	-1.63875	0.0171911	0.00132875	-3.50548	0.582322
OSBPL6	-1.63853	0.0595759	0.00859346	-2.79344	-1.10026
ENPP4	-1.63793	0.0428634	0.00526091	-2.98726	-0.662412
CIDEB	-1.63778	0.0737091	0.0119535	-2.65959	-1.3923
SLC18A2	-1.63768	0.0312176	0.00326871	-3.17021	-0.234361
ANKS1B	-1.63768	0.0391129	0.00459243	-3.03997	-0.540493
ZNF563	-1.63604	0.0845847	0.0148003	-2.57122	-1.58013
COX19	-1.6351	0.00321892	0.000116957	-4.36518	2.815
POU6F1	-1.63413	0.0123202	0.000829663	-3.67641	1.01246
PITPNA	-1.63329	0.00139273	3.44609e-05	-4.78336	3.94534
DPY19L2P2	-1.63111	0.0306962	0.00317082	-3.18175	-0.206914
ZFYVE28	-1.63023	0.0829224	0.0144143	-2.58223	-1.55696
LOC100134317	-1.62861	0.022645	0.00200381	-3.35402	0.20861
BTG2	-1.62729	0.0152876	0.0011201	-3.56779	0.738136
PLA1A	-1.62727	0.0610643	0.00892879	-2.77807	-1.13424
FAM117B	-1.62561	0.00605672	0.00030223	-4.03512	1.93943
IL6ST	-1.62497	0.024603	0.00228255	-3.30548	0.0904592
IKZF3	-1.62483	0.0867489	0.0154053	-2.55449	-1.61525
PTPRCAP	-1.62465	0.0454473	0.00577558	-2.95083	-0.74599
COQ9	-1.6246	0.0722935	0.0116135	-2.67142	-1.36686
MIR497HG	-1.62459	0.000998655	2.10935e-05	-4.94999	4.39995
WDFY3-AS2	-1.62434	0.0260841	0.00248117	-3.27425	0.0148617
RCAN2	-1.62379	0.0938492	0.0174524	-2.50202	-1.72433
LINC01114	-1.62322	0.0724583	0.0116658	-2.66958	-1.37082
TMPRSS5	-1.62188	0.0458432	0.00585809	-2.94528	-0.758681
CHPT1	-1.62161	0.0326539	0.00349477	-3.14477	-0.294685
CCL21	-1.62027	0.102286	0.0201143	-2.44166	-1.84796
KCTD6	-1.62022	0.00644736	0.000329602	-4.00468	1.85964
LGI1	-1.62003	0.0434646	0.00538199	-2.9784	-0.682799
CAGE1	-1.61989	0.0180389	0.00142771	-3.47917	0.516865
ITSN1	-1.61971	0.0243362	0.00224546	-3.3116	0.105311
FAM171A1	-1.61909	0.025641	0.00241838	-3.28385	0.038078
PKNOX2	-1.61868	0.140826	0.0335201	-2.21786	-2.28787
LOC284244	-1.61827	0.0617777	0.00907379	-2.77159	-1.14853
DDAH2	-1.61801	0.00448994	0.000193944	-4.19006	2.34817
PIH2	-1.61767	0.0262887	0.00250704	-3.27035	0.0054679
ENPP1	-1.61752	0.0394656	0.00466368	-3.03402	-0.554318
LINC01093	-1.61705	0.0390532	0.00458156	-3.04089	-0.538366
LDLRAP1	-1.61677	0.132057	0.0302957	-2.26307	-2.20142
TRIM13	-1.61431	0.018659	0.00149454	-3.46237	0.475207
BORCS6	-1.61423	7.0252e-05	4.71103e-07	-6.23611	7.91712
DGKB	-1.61375	0.0349758	0.00385417	-3.10738	-0.382889
LOC100652999	-1.61372	0.0275161	0.0026905	-3.24381	-0.0584541
REPIN1	-1.61364	0.0311971	0.00326177	-3.17102	-0.232444
PCBD2	-1.61318	0.0308337	0.00319214	-3.17921	-0.212965
LOC730102	-1.6131	0.056462	0.00798241	-2.82295	-1.0347
DKFZP586K1520	-1.61231	0.0554403	0.00777111	-2.83365	-1.01083
CNTFR-AS1	-1.61223	0.0703295	0.0111259	-2.68895	-1.329
TMEM237	-1.61194	0.00544749	0.000258025	-4.09051	2.08504
HCLS1	-1.60999	0.0436956	0.00542252	-2.97547	-0.689519
HSF5	-1.60964	0.050049	0.00665708	-2.89501	-0.872927
ERICH3	-1.60919	0.0454279	0.00576934	-2.95126	-0.745023
SLC8A3	-1.60809	0.0726202	0.011711	-2.66799	-1.37424
EPS8	-1.60789	0.134128	0.0310456	-2.25219	-2.22235
GGT6	-1.60666	0.108458	0.0222244	-2.39879	-1.93452
ZDHHC2	-1.60655	0.0943856	0.0176284	-2.49778	-1.73309
SYT13	-1.60602	0.16525	0.043642	-2.09754	-2.51163
WFDC10B	-1.606	0.0665604	0.0102	-2.72431	-1.25219
FAM81B	-1.60592	0.133076	0.030682	-2.25743	-2.21227
FAM226A	-1.60533	0.0706062	0.0111902	-2.6866	-1.33409
OLFML1	-1.60465	0.0601372	0.0087155	-2.78779	-1.11278
MAGEB4	-1.60455	0.0706594	0.011209	-2.68591	-1.33557
CPVL	-1.60397	0.0873082	0.0155405	-2.55083	-1.6229
PAQR8	-1.60378	0.00829119	0.000475631	-3.8752	1.5225
SEPT1	-1.60356	0.130615	0.0296973	-2.27194	-2.18433
BEX1	-1.60249	0.0267766	0.00257774	-3.25991	-0.0197075
CNTFR	-1.60182	0.0750073	0.0123053	-2.64767	-1.41787
ZNF726	-1.60181	0.118372	0.0255627	-2.33799	-2.05545
PSD3	-1.60178	0.0484496	0.00634634	-2.91385	-0.830243
ZNF608	-1.60137	0.153518	0.0386576	-2.15328	-2.40912
LINC00950	-1.6011	0.0495654	0.00655352	-2.9012	-0.858931
RIN3	-1.60091	0.0571236	0.00813205	-2.81554	-1.05121
SGCE	-1.60011	0.0457657	0.00583803	-2.94662	-0.755612
SPHAR	-1.59952	0.000198385	2.1e-06	-5.72949	6.53642
FAM69B	-1.59947	0.0651756	0.00987013	-2.73764	-1.22309
LRRC75A	-1.59938	0.00716081	0.000380221	-3.95437	1.72823
ALDH1L1	-1.5993	0.0392266	0.00461535	-3.03805	-0.544965
ANKRD20A12P	-1.59854	0.103195	0.0204327	-2.43494	-1.86161
C15orf65	-1.59815	0.111827	0.0234701	-2.37519	-1.98172
ENTPD1	-1.59774	0.0314179	0.00329926	-3.16668	-0.242757
PTP4A3	-1.59701	0.0103238	0.000644606	-3.76697	1.24359
CAPS	-1.59699	0.0965169	0.0182134	-2.48395	-1.76156
C5orf17	-1.59658	0.0608578	0.00888524	-2.78004	-1.1299
CLIP3	-1.59649	0.0199316	0.00166112	-3.42347	0.379038
OBFC1	-1.59645	0.00321892	0.000116756	-4.36577	2.81659
AP1S2	-1.59616	0.0138278	0.0009811	-3.61587	0.85915
LOC100101478	-1.59597	0.0353647	0.00393325	-3.0996	-0.401175
MACROD2	-1.59581	0.0991954	0.0190213	-2.4655	-1.79937
VAT1L	-1.59524	0.132173	0.030332	-2.26254	-2.20245
LOC440934	-1.59465	0.138876	0.032768	-2.22805	-2.2685
ZNF620	-1.5933	0.111626	0.0233979	-2.37652	-1.97905
RSPO3	-1.59267	0.176019	0.0484372	-2.04899	-2.59925
DDR2	-1.59214	0.0332284	0.00358786	-3.13475	-0.318384
PDLIM2	-1.59095	0.0477627	0.00621913	-2.92181	-0.812152
MAGEL2	-1.59049	0.0313069	0.00328035	-3.16886	-0.237569
TM4SF18	-1.59019	0.0690915	0.0108036	-2.70094	-1.30303
LOC105371763	-1.58874	0.00562934	0.000269932	-4.07473	2.04349
DPEP2	-1.5883	0.015974	0.00118948	-3.54591	0.683291
SPAG8	-1.58779	0.0861698	0.0152616	-2.55841	-1.60704
TTTY9A	-1.58686	0.0815947	0.0140582	-2.59263	-1.535
RASAL1	-1.5868	0.124408	0.0276428	-2.30364	-2.12279
ROM1	-1.58679	0.0100642	0.000622997	-3.77916	1.27485
PAPLN	-1.58445	0.117684	0.0252885	-2.3427	-2.04615
HCFC2	-1.58354	0.00552528	0.000263327	-4.0834	2.06631
CD37	-1.58349	0.0904626	0.0164399	-2.52722	-1.67213
TMEM40	-1.58278	0.0600818	0.00870161	-2.78843	-1.11136
LINC00529	-1.58091	0.0674566	0.0104163	-2.71579	-1.27076
CLCN3	-1.58031	0.0152882	0.00112052	-3.56765	0.737797
SOX5	-1.57982	0.0753473	0.0123974	-2.64461	-1.42444
ID4	-1.57927	0.0668272	0.0102656	-2.72171	-1.25787
COX4I2	-1.57921	0.00514867	0.000237969	-4.11878	2.15959
GHRLOS	-1.57894	0.0149005	0.00108192	-3.5804	0.769799
GJA5	-1.57862	0.0899911	0.0163147	-2.53043	-1.66544
SLC27A5	-1.57827	0.142744	0.0343317	-2.20709	-2.30827
TLR10	-1.57818	0.0376962	0.00434953	-3.06094	-0.491668
GDPD1	-1.57732	0.0229514	0.00204828	-3.34586	0.188688
ANKH	-1.57725	0.0222743	0.00196122	-3.362	0.228115
LINC00959	-1.57666	0.0280383	0.00277648	-3.23197	-0.0869081
CCR6	-1.57575	0.154269	0.0389585	-2.14974	-2.41569
CDON	-1.57526	0.0359746	0.00403355	-3.08994	-0.423838
HAND2-AS1	-1.5747	0.0581062	0.00831768	-2.80651	-1.07128
C5orf66-AS2	-1.57384	0.0312746	0.00327621	-3.16934	-0.236429
TMEM71	-1.57297	0.0187589	0.00150483	-3.45985	0.468959
TAPT1-AS1	-1.57271	0.0266085	0.00254987	-3.264	-0.00986915
PLEKHA7	-1.5726	0.0742279	0.0120901	-2.65492	-1.40232
SIAE	-1.57229	0.0980948	0.0187125	-2.47247	-1.78512
MBNL3	-1.57215	0.0461969	0.00593574	-2.94012	-0.770459
HSPA12B	-1.57208	0.0271887	0.00263797	-3.25123	-0.0406128
KLHL14	-1.57041	0.029987	0.00306672	-3.1944	-0.176769
IGIP	-1.56976	0.00181395	5.10561e-05	-4.64944	3.58145
AFDN	-1.56958	0.0164759	0.00124751	-3.52854	0.639843
DCX	-1.56956	0.130799	0.0297937	-2.2705	-2.18711
LINC01013	-1.56921	0.0633306	0.00940691	-2.75706	-1.1805
HTR1E	-1.56884	0.133781	0.0309198	-2.254	-2.21888
TP53AIP1	-1.56796	0.0396713	0.00470397	-3.03069	-0.562041
CARD8	-1.5679	0.00234995	7.39375e-05	-4.52281	3.23887
MYOM1	-1.56778	0.0812645	0.013968	-2.59531	-1.52935
ZC3H6	-1.56761	0.0118814	0.000790838	-3.69366	1.05632
FBXL19-AS1	-1.56707	0.0396422	0.00469808	-3.03118	-0.560918
TPSD1	-1.567	0.0392366	0.00461939	-3.03771	-0.54575
MFSD6	-1.56666	0.0296882	0.00302625	-3.19943	-0.164769
DKK2	-1.56627	0.0492098	0.00649809	-2.90454	-0.851348
RASSF3	-1.56545	0.129404	0.0293102	-2.27776	-2.17308
TMEM119	-1.56526	0.0412785	0.00498061	-3.00855	-0.613323
VN1R4	-1.56516	0.0873371	0.0155609	-2.55028	-1.62405
LDLRAD4	-1.56465	0.0957178	0.0180136	-2.48863	-1.75195
MAP9	-1.56448	0.114433	0.0243071	-2.35996	-2.012
BCOR	-1.56438	0.0306752	0.00316567	-3.18237	-0.205448
LPIN1	-1.56404	0.0159795	0.00119128	-3.54536	0.681912
LOC101928731	-1.5638	0.0497659	0.00659132	-2.89893	-0.864066
RPS6KA6	-1.5631	0.0588125	0.00844985	-2.8002	-1.08529
EFHD1	-1.56304	0.00740707	0.00040053	-3.93601	1.68039
ANKAR	-1.56293	0.0549416	0.00766381	-2.83919	-0.998455
USH1G	-1.56274	0.0920386	0.0169261	-2.51495	-1.6976
TRPM3	-1.56186	0.109455	0.022601	-2.39153	-1.94907
LSAMP	-1.5609	0.0633443	0.0094105	-2.75691	-1.18084
CD200	-1.56071	0.036006	0.00404011	-3.08932	-0.4253
CD163L1	-1.56021	0.049689	0.00657713	-2.89978	-0.862142
ASB14	-1.56012	0.03774	0.00435575	-3.06039	-0.492954
SECISBP2L	-1.55958	0.0214447	0.00186151	-3.38136	0.275508
LOC283701	-1.55751	0.0998152	0.0192661	-2.46006	-1.8105
RPL13AP17	-1.55655	0.0863189	0.0153002	-2.55735	-1.60925
LIMS2	-1.55576	0.0239011	0.00218199	-3.3223	0.131313
HKR1	-1.55549	0.0615491	0.0090237	-2.77382	-1.14362
RAB39A	-1.55492	0.0571105	0.0081271	-2.81578	-1.05067
AHNAK	-1.55465	0.0251989	0.00235932	-3.29311	0.0604779
LOC101929552	-1.5534	0.025232	0.00236787	-3.29176	0.0572031
FAM69C	-1.55213	0.0538808	0.00744212	-2.85087	-0.972318
CBLN4	-1.55197	0.0422318	0.00515206	-2.9954	-0.643672
RMND5B	-1.55185	0.00280984	9.54662e-05	-4.43509	3.00261
AQP9	-1.55066	0.116804	0.025016	-2.34743	-2.03681
CFHR2	-1.55064	0.028889	0.00291285	-3.21387	-0.13026
CPEB1	-1.54943	0.0949006	0.017792	-2.49387	-1.74115
CPQ	-1.54934	0.0378871	0.00437827	-3.0584	-0.497588
KRT15	-1.54756	0.109682	0.0226721	-2.39017	-1.95179
SIX2	-1.54716	0.102416	0.0201784	-2.4403	-1.85073
DPCR1	-1.54612	0.0289186	0.00291936	-3.21303	-0.132277
C14orf105	-1.54505	0.042077	0.00512006	-2.99782	-0.638085
ZNF708	-1.54504	0.0835299	0.0145648	-2.57791	-1.56607
TMEM74	-1.54294	0.11967	0.0260398	-2.32989	-2.07139
DTHD1	-1.54264	0.039169	0.00460475	-3.03893	-0.542899
CERK	-1.54193	0.00558039	0.00026677	-4.07885	2.05434
P2RX5	-1.54177	0.118376	0.0255722	-2.33782	-2.05577
ARHGEF10	-1.54116	0.0269803	0.00260909	-3.25537	-0.0306503
MST1P2	-1.54109	0.0518012	0.00700833	-2.87469	-0.918797
GNAZ	-1.54099	0.102363	0.0201556	-2.44078	-1.84975
PANK1	-1.54096	0.0581926	0.00833401	-2.80573	-1.07302
PIK3CG	-1.5405	0.0492812	0.00650992	-2.90383	-0.852972
LAYN	-1.53744	0.121715	0.0267364	-2.31831	-2.09411
RERG	-1.53741	0.0271628	0.00263389	-3.25181	-0.0392114
LINC01410	-1.53706	0.105637	0.0212949	-2.4172	-1.89748
SMIM11A	-1.53658	0.00237433	7.52257e-05	-4.51689	3.2229
MPEG1	-1.53589	0.0807356	0.0138154	-2.59987	-1.5197
TMEM79	-1.5354	0.144843	0.0351713	-2.19619	-2.32884
S1PR4	-1.53516	0.032369	0.00345085	-3.14959	-0.283281
HERPUD1	-1.53494	0.000309216	4.0198e-06	-5.51022	5.93548
WBP2NL	-1.53409	0.0571105	0.00812779	-2.81575	-1.05075
SCP2D1	-1.53308	0.0307939	0.00318605	-3.17993	-0.21124
LMO3	-1.53215	0.0472856	0.00612867	-2.92757	-0.799058
KRTAP9-9	-1.53185	0.0820633	0.0142009	-2.58844	-1.54387
EFEMP2	-1.53096	0.00675893	0.000352124	-3.98143	1.79883
PACRG	-1.53065	0.08876	0.0159468	-2.54001	-1.64549
ADAMTS3	-1.5306	0.14763	0.036281	-2.18214	-2.35527
CITED2	-1.53055	0.0250734	0.00234039	-3.29613	0.0677808
ZNF124	-1.53039	0.0334461	0.00362687	-3.13062	-0.328131
GLRX	-1.5302	0.0440012	0.00548834	-2.97077	-0.700326
MAPK13	-1.52885	0.125377	0.028	-2.29798	-2.13382
TMTC2	-1.52792	0.105672	0.0213059	-2.41697	-1.89794
CDKN1C	-1.52748	0.037149	0.00422904	-3.07175	-0.466412
AK7	-1.527	0.14647	0.0357887	-2.18832	-2.34365
KAT6B	-1.52535	0.00163965	4.40306e-05	-4.69993	3.71847
ERLEC1	-1.52527	0.00248977	8.10692e-05	-4.49123	3.15372
SH3GL2	-1.52516	0.101939	0.0199945	-2.44421	-1.84277
GARNL3	-1.52474	0.128469	0.0289713	-2.28291	-2.1631
ADGRV1	-1.52294	0.0946004	0.0177018	-2.49602	-1.73672
TRIM2	-1.52293	0.0576722	0.00822762	-2.81087	-1.0616
N4BP3	-1.52266	0.0416006	0.00504484	-3.00357	-0.624814
SEMA6C	-1.52242	0.0503041	0.00671376	-2.89166	-0.880494
CMYA5	-1.52131	0.102715	0.020265	-2.43846	-1.85445
EPN3	-1.52118	0.0222056	0.00195193	-3.36377	0.232427
PDIK1L	-1.52087	0.00116764	2.66848e-05	-4.87025	4.18216
GIMAP8	-1.52008	0.0591723	0.0085136	-2.79719	-1.09196
PCDHGA5	-1.51949	0.0344999	0.00378826	-3.11398	-0.367356
HIBCH	-1.51834	0.017048	0.00131103	-3.51039	0.594557
TMEM132C	-1.51771	0.0791955	0.0133937	-2.61271	-1.49246
[truncated: 3,419 more rows]

## Sheet: GSE58074
Gene.symbol	logFC	adj.P.Val	P.Value	t	B
SH3PXD2A	-3.26546	5.27179e-07	6.998e-11	-58.6714	15.75
S100A2	-3.0211	5.49094e-07	3.5703e-10	-46.7166	14.8836
SCG5	-2.86269	5.27179e-07	6.0669e-11	-59.8538	15.816
THBS1	-2.71395	3.3723e-06	2.97648e-08	-25.1162	11.5304
PLCH2	-2.64553	5.49094e-07	1.58141e-10	-52.352	15.3427
RTTN	-2.61562	6.13861e-07	5.54011e-10	-43.931	14.6141
SERPINE1	-2.6015	3.09724e-06	2.53492e-08	-25.6908	11.6742
LPXN	-2.57885	5.49094e-07	2.92541e-10	-48.0368	15.0008
MMP9	-2.54197	6.83032e-07	7.87195e-10	-41.823	14.3877
ACTG1	-2.53962	0.000384372	3.09181e-05	-9.24172	4.45358
CCND2	-2.48481	1.29566e-06	2.79823e-09	-35.0143	13.4922
SNAR-A1	-2.46576	2.51353e-06	1.69772e-08	-27.1822	12.0269
AHNAK2	-2.39477	9.41257e-07	1.415e-09	-38.5256	13.9886
PMEPA1	-2.34872	5.70327e-07	4.46804e-10	-45.2733	14.7479
CDCA7	-2.30819	3.3723e-06	2.99689e-08	-25.092	11.5243
CARD10	-2.27947	1.5692e-06	4.8509e-09	-32.4136	13.0676
PLEK2	-2.27829	3.09724e-06	2.53755e-08	-25.687	11.6733
FEZ1	-2.26699	7.80207e-07	1.04074e-09	-40.2195	14.2009
LAMC2	-2.24642	1.45535e-05	3.25404e-07	-17.9047	9.2493
MT1E	-2.23335	2.43707e-06	1.55216e-08	-27.5272	12.1046
LDLR	-2.19249	6.47768e-06	8.66754e-08	-21.5992	10.5411
SNAI2	-2.18188	2.49256e-06	1.64891e-08	-27.294	12.0522
LPP	-2.16731	6.25159e-07	6.29894e-10	-43.1487	14.5325
BCAR3	-2.15929	1.48638e-06	4.25949e-09	-33.0104	13.1698
CSPG4	-2.15383	2.18697e-06	1.2123e-08	-28.5007	12.3162
ADAM19	-2.14653	1.58116e-06	4.9883e-09	-32.2868	13.0455
DLK2	-2.13597	1.00748e-06	1.59554e-09	-37.8828	13.9036
NAE1	-2.13364	6.83032e-07	7.29448e-10	-42.2715	14.4376
COL22A1	-2.11684	1.03457e-06	1.75854e-09	-37.37	13.8341
PTGS2	-2.08439	1.44374e-06	3.80899e-09	-33.5322	13.2568
HNRNPA1P33	-2.08345	1.58222e-06	5.05866e-09	-32.2234	13.0344
BAIAP2L2	-2.03885	7.83263e-07	1.0614e-09	-40.1089	14.1876
C7orf50	-2.03177	1.34167e-06	3.13585e-09	-34.4595	13.406
MAPKAPK3	-2.01214	1.03457e-06	1.78599e-09	-37.289	13.8229
RNA28S5	-1.98635	0.155198	0.0426237	-2.46085	-3.36264
MRPL3	-1.96699	1.26312e-06	2.64761e-09	-35.287	13.5338
RAC2	-1.96307	5.32002e-06	6.33913e-08	-22.5755	10.8362
IL1A	-1.96205	4.38508e-06	4.59594e-08	-23.6239	11.1349
SRSF1	-1.9539	7.08474e-06	1.00956e-07	-21.1383	10.3956
TUBB	-1.94528	1.03457e-06	1.81814e-09	-37.1959	13.8101
LSM2	-1.93217	5.63476e-06	6.97947e-08	-22.2707	10.7459
IL1B	-1.93178	1.37698e-06	3.46949e-09	-33.9742	13.3288
ADSL	-1.92772	1.27004e-06	2.68911e-09	-35.2102	13.5221
C1orf116	-1.89324	1.03457e-06	1.71127e-09	-37.513	13.8536
CDCA4	-1.86768	1.19139e-05	2.39141e-07	-18.706	9.55583
MTSS1	-1.85716	1.66682e-06	5.75265e-09	-31.6472	12.9318
RBM14	-1.84889	2.39319e-06	1.49989e-08	-27.6601	12.1341
G0S2	-1.82916	1.20087e-06	2.39009e-09	-35.7969	13.61
SLC25A43	-1.81293	2.29305e-06	1.35991e-08	-28.0439	12.2182
CAV2	-1.81233	7.35323e-06	1.0674e-07	-20.9723	10.3423
DPH5	-1.80787	1.54016e-05	3.56759e-07	-17.6718	9.15714
FAM83A	-1.79115	7.58036e-06	1.13541e-07	-20.7897	10.2829
ACTB	-1.78384	0.00241882	0.000305552	-6.48795	1.94824
COMMD7	-1.77628	1.69497e-06	6.02923e-09	-31.4392	12.8941
TP63	-1.76098	1.57786e-06	4.91107e-09	-32.3576	13.0578
ITGB1	-1.76035	0.000265127	1.93987e-05	-9.90717	4.95949
NAPRT	-1.75612	3.31865e-06	2.8388e-08	-25.2843	11.573
CDK5RAP2	-1.75372	1.74719e-06	6.91788e-09	-30.8381	12.7828
EGLN2	-1.75354	4.22034e-06	4.29817e-08	-23.8482	11.1965
GMFB	-1.75249	2.89407e-06	2.18254e-08	-26.238	11.8069
TNC	-1.74834	7.15257e-06	1.02982e-07	-21.0789	10.3766
TMBIM4	-1.73675	2.20913e-06	1.26401e-08	-28.3338	12.2807
S100A3	-1.73326	1.26312e-06	2.63686e-09	-35.3072	13.5368
PLSCR3	-1.72658	6.68265e-06	9.19716e-08	-21.4188	10.4846
MOK	-1.7265	1.75344e-06	7.38346e-09	-30.5573	12.7296
CDK6	-1.72236	1.75344e-06	7.27603e-09	-30.6203	12.7416
CLCC1	-1.71671	8.25055e-06	1.28399e-07	-20.4309	10.1644
GNA15	-1.71513	1.34167e-06	3.11447e-09	-34.4925	13.4112
CDC26	-1.71497	2.33224e-06	1.3975e-08	-27.9366	12.1949
MRPS10	-1.71462	1.69301e-06	5.98644e-09	-31.4707	12.8998
TMEM154	-1.70346	1.5692e-06	4.84733e-09	-32.417	13.0682
FERMT1	-1.69948	6.01566e-06	7.71406e-08	-21.958	10.6515
SAAL1	-1.68637	2.20913e-06	1.27199e-08	-28.3087	12.2753
FLRT3	-1.68006	2.06597e-06	1.08924e-08	-28.9327	12.4067
EPRS	-1.67682	3.02507e-06	2.42754e-08	-25.8479	11.7127
SFXN4	-1.67372	3.64533e-06	3.41926e-08	-24.63	11.4052
CDH11	-1.66931	2.40767e-06	1.51407e-08	-27.6236	12.126
HAUS7	-1.66499	2.19828e-06	1.24021e-08	-28.4096	12.2968
SLC7A1	-1.66451	5.32002e-06	6.36728e-08	-22.5614	10.8321
MRFAP1	-1.66191	1.86304e-05	4.71786e-07	-16.9821	8.87552
PDPN	-1.64908	1.55427e-06	4.73894e-09	-32.52	13.086
GSTO1	-1.64802	8.38987e-06	1.32519e-07	-20.3397	10.1338
GPSM2	-1.64777	1.62263e-06	5.40189e-09	-31.9279	12.9821
ZBED2	-1.64332	1.9646e-06	9.55137e-09	-29.4719	12.5169
RAI14	-1.64315	1.37687e-06	3.44005e-09	-34.0149	13.3353
NT5C	-1.63692	4.42131e-06	4.64327e-08	-23.5898	11.1255
MPZL2	-1.63557	1.89706e-06	9.02212e-09	-29.7089	12.5643
SORL1	-1.62626	5.12288e-06	5.94851e-08	-22.7792	10.8957
CHMP4A	-1.62465	8.3385e-06	1.3118e-07	-20.3689	10.1437
PTHLH	-1.61532	1.59874e-06	5.14531e-09	-32.1467	13.0209
RP9	-1.61162	6.55514e-06	8.8551e-08	-21.5339	10.5207
SKP2	-1.6096	2.71593e-06	1.89768e-08	-26.7597	11.9298
GNB1	-1.6084	1.87452e-06	8.70581e-09	-29.8583	12.5939
ANO1	-1.60729	2.43775e-06	1.57706e-08	-27.4656	12.0908
FAM136A	-1.60505	6.47768e-06	8.66817e-08	-21.599	10.541
IFI6	-1.59986	4.16179e-05	1.53886e-06	-14.3379	7.65992
RPS6KA2	-1.59305	1.67281e-06	5.80874e-09	-31.6041	12.924
C20orf27	-1.58915	3.95696e-06	3.87913e-08	-24.1957	11.2904
CCNY	-1.5854	3.1406e-05	1.03403e-06	-15.1802	8.07271
TOMM20	-1.58081	1.8238e-06	8.3298e-09	-30.044	12.6305
MRPL15	-1.57755	6.81942e-06	9.41426e-08	-21.3482	10.4624
ETS1	-1.57714	5.73786e-06	7.14363e-08	-22.1977	10.724
GSTO2	-1.57488	2.16297e-06	1.18616e-08	-28.5881	12.3347
ITGA2	-1.56245	2.33201e-05	6.54242e-07	-16.2078	8.54309
PTPMT1	-1.5624	2.85537e-06	2.08771e-08	-26.4026	11.8461
EXOSC8	-1.56224	1.75344e-06	7.14668e-09	-30.6975	12.7562
ANKRD11	-1.55989	2.5739e-06	1.76243e-08	-27.0395	11.9944
SRPRB	-1.55886	5.62953e-06	6.96108e-08	-22.279	10.7484
PTPRK	-1.55718	1.14698e-05	2.24429e-07	-18.8755	9.61861
PODXL	-1.55605	3.10631e-06	2.55192e-08	-25.6666	11.6682
RPS7	-1.55297	7.56348e-06	1.12047e-07	-20.8287	10.2957
MAP3K7CL	-1.54573	2.49256e-06	1.6504e-08	-27.2906	12.0514
F3	-1.54421	6.95489e-06	9.76326e-08	-21.2386	10.4276
RTCA	-1.54377	6.85081e-06	9.50112e-08	-21.3205	10.4536
FAM189B	-1.53997	2.29305e-06	1.36885e-08	-28.0181	12.2126
TPCN2	-1.53939	1.75344e-06	7.27167e-09	-30.6229	12.7421
TMEM138	-1.5362	2.72824e-06	1.92939e-08	-26.6973	11.9153
IL13RA2	-1.5335	8.38987e-06	1.33466e-07	-20.3192	10.1269
DPYD	-1.52323	3.85422e-05	1.38804e-06	-14.5521	7.76738
GPX8	-1.5207	1.97067e-06	9.97249e-09	-29.2938	12.4808
MTFP1	-1.51794	3.53805e-06	3.26619e-08	-24.7896	11.4467
BCKDK	-1.50863	1.33136e-05	2.86406e-07	-18.2327	9.37673
TGFB1I1	-1.50037	1.73678e-06	6.36182e-09	-31.2031	12.8507
ZNF839	-1.49606	6.93277e-06	9.70286e-08	-21.2572	10.4336
TRA2B	-1.49571	3.24069e-05	1.08208e-06	-15.0816	8.02575
PTPRF	-1.49313	1.97363e-05	5.15672e-07	-16.768	8.78539
PSMA1	-1.49027	3.32001e-05	1.12266e-06	-15.0022	7.98764
TCTEX1D2	-1.48675	4.20437e-06	4.27151e-08	-23.8692	11.2022
PFAS	-1.48339	1.82178e-06	8.19375e-09	-30.1136	12.6441
ANXA8	-1.48317	0.000414032	3.41063e-05	-9.10667	4.34682
UBE2E2	-1.48188	2.38927e-06	1.49119e-08	-27.6828	12.1391
CCL20	-1.48173	2.5739e-06	1.76574e-08	-27.0324	11.9927
VPS29	-1.48017	1.21647e-05	2.48383e-07	-18.6055	9.51827
CNBP	-1.47975	0.000152777	9.40686e-06	-11.0243	5.74052
PTPRE	-1.47475	1.99904e-06	1.02007e-08	-29.2008	12.4618
TRIB3	-1.47001	2.1905e-06	1.22908e-08	-28.4456	12.3045
TRABD	-1.46883	4.88648e-06	5.50888e-08	-23.0275	10.9672
EIF3A	-1.467	1.842e-06	8.50234e-09	-29.9576	12.6135
ILF3	-1.46417	0.000251186	1.8003e-05	-10.0176	5.04034
CECR5	-1.46245	9.69408e-06	1.70363e-07	-19.6283	9.88946
CTSK	-1.46191	2.75365e-06	1.95319e-08	-26.6513	11.9046
AP1M1	-1.45839	2.77729e-05	8.56199e-07	-15.5961	8.26731
SLC37A4	-1.45833	4.76925e-06	5.19819e-08	-23.217	11.0211
COQ3	-1.45188	1.53425e-05	3.5409e-07	-17.6907	9.16467
HNRNPR	-1.45167	7.53412e-06	1.11028e-07	-20.8557	10.3045
IL24	-1.44985	4.64996e-06	4.9917e-08	-23.3502	11.0587
RFTN1	-1.44556	3.02917e-06	2.43724e-08	-25.8334	11.7092
ADK	-1.44291	2.06938e-06	1.11292e-08	-28.8454	12.3886
HEATR1	-1.44232	9.50372e-06	1.63729e-07	-19.7392	9.92826
KRT6B	-1.44089	0.0212327	0.00402365	-4.1604	-0.866895
TSPAN5	-1.44005	0.000285592	2.13403e-05	-9.76769	4.85613
LAMA3	-1.43971	1.31799e-05	2.82854e-07	-18.2651	9.38916
ORC5	-1.43487	3.90032e-06	3.7802e-08	-24.284	11.314
SLC25A22	-1.43428	2.91614e-06	2.2279e-08	-26.1621	11.7888
ANXA2	-1.43286	2.46718e-05	7.19328e-07	-15.9896	8.44609
MRGBP	-1.43002	1.14517e-05	2.23559e-07	-18.8859	9.62245
HDDC2	-1.42963	9.0305e-05	4.58513e-06	-12.2444	6.50916
TENM3	-1.42927	3.24137e-06	2.73838e-08	-25.4129	11.6053
INPP4B	-1.42845	8.79981e-06	1.43654e-07	-20.1085	10.0556
GLMN	-1.42447	2.60744e-06	1.80204e-08	-26.9551	11.975
NPRL3	-1.42446	2.72051e-06	1.91816e-08	-26.7193	11.9204
BRAT1	-1.41928	2.21853e-06	1.28708e-08	-28.2618	12.2652
HNRNPD	-1.41864	7.74734e-06	1.18271e-07	-20.6699	10.2437
SQLE	-1.41858	2.85901e-06	2.10056e-08	-26.3798	11.8407
ZNF22	-1.41593	1.51594e-05	3.47939e-07	-17.7349	9.18224
SSR1	-1.41531	4.65704e-05	1.83406e-06	-13.9803	7.47656
PPM1F	-1.4145	3.3723e-06	2.96821e-08	-25.126	11.533
CLDN12	-1.41439	2.38407e-06	1.47399e-08	-27.728	12.1491
STMN3	-1.41344	2.79524e-06	2.03004e-08	-26.5069	11.8707
ARPC5	-1.41278	2.29966e-05	6.42731e-07	-16.249	8.56121
NAT10	-1.41096	4.09225e-06	4.05508e-08	-24.0449	11.2499
BMS1	-1.40942	2.23217e-06	1.29973e-08	-28.223	12.2569
TIPARP	-1.4012	1.9673e-06	9.91377e-09	-29.3181	12.4857
DBN1	-1.39732	2.16194e-06	1.17186e-08	-28.6369	12.3449
PATL1	-1.39709	3.05331e-06	2.47413e-08	-25.7788	11.6958
SF3A3	-1.39687	8.71847e-06	1.41588e-07	-20.1498	10.0697
SYNCRIP	-1.39581	1.70579e-05	4.15611e-07	-17.2917	9.00358
ZW10	-1.39323	1.61829e-05	3.85479e-07	-17.4781	9.07936
COA3	-1.39302	3.75126e-06	3.55833e-08	-24.492	11.369
AFAP1L2	-1.39268	2.71593e-06	1.89747e-08	-26.7601	11.9299
PAK1IP1	-1.39207	2.14192e-05	5.79142e-07	-16.4926	8.66742
NUTF2	-1.39206	0.000253214	1.82127e-05	-10.0004	5.0278
RPL13	-1.39147	6.9e-05	3.19075e-06	-12.9059	6.89383
ARL2BP	-1.39134	1.16467e-05	2.30154e-07	-18.8081	9.59372
MALL	-1.38991	2.43775e-06	1.57944e-08	-27.4598	12.0895
GSK3B	-1.38917	1.05177e-05	1.92632e-07	-19.2892	9.76909
TGFBR2	-1.38841	1.10799e-05	2.12282e-07	-19.0252	9.67351
SPOCD1	-1.38741	2.9466e-06	2.29429e-08	-26.0542	11.7628
PTPN11	-1.38713	3.03459e-05	9.77926e-07	-15.302	8.13033
TRAPPC3	-1.38551	8.52067e-06	1.3642e-07	-20.2563	10.1057
PHLDA1	-1.38529	4.72472e-06	5.12197e-08	-23.2654	11.0348
HYAL1	-1.38407	2.60744e-06	1.80532e-08	-26.9482	11.9734
CMSS1	-1.38247	9.04119e-05	4.59439e-06	-12.2408	6.50701
RWDD1	-1.38241	4.50499e-06	4.78838e-08	-23.4876	11.0971
PGAM1	-1.37463	0.0126071	0.00218968	-4.65364	-0.206461
NXN	-1.37382	3.3723e-06	2.9892e-08	-25.1011	11.5266
RBM18	-1.37328	4.72449e-06	5.11172e-08	-23.272	11.0367
GARS	-1.37233	3.0698e-05	9.93822e-07	-15.2667	8.11369
PTBP3	-1.37227	2.23131e-05	6.17013e-07	-16.3441	8.60288
TRIP13	-1.37218	6.61353e-06	9.01337e-08	-21.48	10.5039
SOCS2	-1.37118	2.1415e-05	5.78577e-07	-16.4949	8.66842
SLC44A1	-1.36883	2.58784e-05	7.72587e-07	-15.8271	8.37287
CCNF	-1.36636	5.86174e-05	2.55673e-06	-13.3261	7.12769
TTLL11	-1.3659	2.34336e-06	1.41408e-08	-27.8903	12.1847
MGLL	-1.36471	1.40121e-05	3.07067e-07	-18.053	9.30726
RBMS1	-1.36368	0.000117897	6.63283e-06	-11.603	6.1152
PTGES2	-1.3626	1.26573e-05	2.65855e-07	-18.4267	9.4508
RRAS	-1.36188	3.13468e-05	1.02943e-06	-15.1899	8.07733
LCP1	-1.36159	2.16932e-05	5.93233e-07	-16.436	8.64294
WDR54	-1.36011	1.73663e-05	4.26319e-07	-17.2291	8.97792
MIR205	-1.35785	2.68759e-05	8.1731e-07	-15.7002	8.3151
ZDHHC6	-1.35571	1.25668e-05	2.62318e-07	-18.4618	9.46411
INF2	-1.35346	7.21154e-05	3.38855e-06	-12.7939	6.83018
GTF3C6	-1.34907	1.72922e-05	4.23254e-07	-17.2469	8.9852
ACTN1	-1.34754	2.88097e-06	2.1411e-08	-26.3089	11.8238
PGAP2	-1.34613	3.34301e-06	2.90918e-08	-25.1972	11.551
SRSF6	-1.34521	2.47748e-06	1.62616e-08	-27.3474	12.0643
EVL	-1.34428	2.89407e-06	2.17254e-08	-26.255	11.811
LAD1	-1.34229	5.32002e-06	6.36858e-08	-22.5608	10.8319
RRP7A	-1.34202	1.68002e-05	4.07297e-07	-17.3416	9.02394
SOWAHC	-1.33482	1.19287e-05	2.3969e-07	-18.6999	9.55356
AMTN	-1.32934	1.11111e-05	2.13616e-07	-19.0082	9.66734
HNRNPH1	-1.32442	0.000187271	1.22919e-05	-10.599	5.45258
CENPV	-1.32424	6.8436e-06	9.46213e-08	-21.3329	10.4576
NSMCE4A	-1.32379	5.73786e-06	7.14166e-08	-22.1985	10.7243
ALDH18A1	-1.32156	2.38927e-06	1.49238e-08	-27.6797	12.1384
DUS2	-1.32115	2.58003e-05	7.67782e-07	-15.8413	8.37927
CGB1	-1.32047	2.51353e-06	1.69699e-08	-27.1839	12.0273
MIS18A	-1.31944	5.5309e-05	2.34413e-06	-13.4943	7.21908
KDELR3	-1.31905	3.90935e-06	3.8159e-08	-24.2519	11.3054
CDT1	-1.31688	2.24232e-05	6.22906e-07	-16.3219	8.59319
CHMP3	-1.31477	5.39854e-05	2.25982e-06	-13.5658	7.25759
PPP1CC	-1.31469	2.4582e-05	7.123e-07	-16.0121	8.45614
NCK1	-1.31425	3.42169e-06	3.08915e-08	-24.985	11.497
DHX15	-1.31249	4.88648e-06	5.46977e-08	-23.0507	10.9738
DPAGT1	-1.31037	5.89329e-05	2.57548e-06	-13.3121	7.11999
AMY1A	-1.30397	2.73881e-05	8.40835e-07	-15.6366	8.28593
TYMP	-1.30319	1.02568e-05	1.84894e-07	-19.4018	9.80932
METTL5	-1.30137	1.54646e-05	3.592e-07	-17.6547	9.1503
PIGU	-1.30105	9.49605e-06	1.63264e-07	-19.7471	9.93104
PDCD2L	-1.29976	3.97732e-05	1.45685e-06	-14.4513	7.71701
RPL21	-1.29757	5.5784e-06	6.85899e-08	-22.3256	10.7623
TIGD5	-1.29553	1.59599e-05	3.77415e-07	-17.5308	9.10062
EIF4A2	-1.29207	1.74799e-05	4.29698e-07	-17.2098	8.96995
DRG1	-1.28788	6.93173e-06	9.68672e-08	-21.2622	10.4352
ATPAF1	-1.28222	9.69408e-06	1.69365e-07	-19.6446	9.8952
RBM3	-1.28166	2.9466e-06	2.29594e-08	-26.0516	11.7621
MED20	-1.28121	1.6535e-05	3.98067e-07	-17.3983	9.04703
C10orf35	-1.2811	3.04029e-06	2.45263e-08	-25.8105	11.7036
C1orf174	-1.27814	2.58003e-05	7.66852e-07	-15.844	8.38052
JAG1	-1.27684	5.85173e-05	2.55112e-06	-13.3304	7.13
NUP37	-1.27569	2.87337e-06	2.12328e-08	-26.3399	11.8312
NRG1	-1.27395	7.58576e-06	1.13877e-07	-20.781	10.2801
WDR66	-1.27288	1.01623e-05	1.82034e-07	-19.4447	9.8246
MRPL39	-1.27189	7.59157e-06	1.14286e-07	-20.7705	10.2767
ZNHIT6	-1.27047	2.66115e-05	8.05744e-07	-15.7323	8.32974
MED27	-1.27045	0.0391653	0.00823458	-3.61421	-1.63796
PDXK	-1.27026	1.15727e-05	2.27391e-07	-18.8403	9.60566
FLRT2	-1.26945	4.49496e-05	1.73502e-06	-14.0925	7.53464
PXDN	-1.26668	5.98355e-05	2.62506e-06	-13.2754	7.0999
MTERF3	-1.26512	1.37653e-05	2.99619e-07	-18.1161	9.33177
GJB6	-1.26476	6.16818e-06	8.00587e-08	-21.8431	10.6164
ZAK	-1.26431	4.81545e-06	5.28151e-08	-23.1649	11.0064
BCL2L2	-1.26332	4.29583e-06	4.43873e-08	-23.7402	11.167
PRMT3	-1.26191	1.61008e-05	3.82159e-07	-17.4996	9.08806
FAAP100	-1.2618	4.35096e-06	4.54175e-08	-23.6635	11.1458
CASP1	-1.2605	1.45561e-05	3.26364e-07	-17.8972	9.24635
TNFRSF12A	-1.26011	0.000545111	4.88798e-05	-8.62578	3.95471
PTK2	-1.25787	3.17567e-06	2.62908e-08	-25.5592	11.6417
FOPNL	-1.25783	1.61464e-05	3.84267e-07	-17.4859	9.08253
MRPS17	-1.25765	1.98443e-05	5.20593e-07	-16.7453	8.77576
FLNB	-1.25756	9.05943e-06	1.50276e-07	-19.9805	10.0118
C11orf74	-1.25592	5.49216e-06	6.65553e-08	-22.4207	10.7906
PWP1	-1.25582	2.93816e-06	2.27083e-08	-26.0919	11.7719
POLA2	-1.25555	3.37835e-06	3.02577e-08	-25.0581	11.5157
CCM2	-1.2534	1.04391e-05	1.89105e-07	-19.3399	9.78723
TMEM204	-1.25129	4.35096e-06	4.54014e-08	-23.6647	11.1462
MANBAL	-1.2469	9.05943e-06	1.50386e-07	-19.9784	10.0111
RAP1GDS1	-1.24637	4.30215e-06	4.45436e-08	-23.7284	11.1637
PSMD14	-1.24476	1.39841e-05	3.05358e-07	-18.0673	9.31284
RFC4	-1.24365	3.45317e-05	1.19297e-06	-14.872	7.9247
FHOD3	-1.24328	3.61269e-06	3.36562e-08	-24.685	11.4196
ABCA1	-1.24307	4.77046e-06	5.21196e-08	-23.2083	11.0187
CACYBP	-1.24009	8.6273e-05	4.311e-06	-12.3546	6.57473
RASIP1	-1.23968	0.000204029	1.37333e-05	-10.427	5.33296
PSMG1	-1.23817	9.40546e-06	1.60151e-07	-19.8011	9.94982
ZMYM6	-1.23728	3.23379e-06	2.71791e-08	-25.4398	11.612
PEA15	-1.23665	1.0483e-05	1.91366e-07	-19.3073	9.77556
HNRNPA1P10	-1.23562	4.15632e-06	4.16256e-08	-23.9563	11.2259
ASAP2	-1.23404	4.09119e-06	4.04537e-08	-24.053	11.2521
DIP2B	-1.23341	1.06547e-05	1.97171e-07	-19.2256	9.7462
BNC1	-1.23313	1.84334e-05	4.64065e-07	-17.0221	8.89222
FAM120A	-1.23311	9.69408e-06	1.69583e-07	-19.6411	9.89395
BCAT1	-1.23287	1.89699e-05	4.89622e-07	-16.8925	8.83795
RAB10	-1.23276	4.44333e-06	4.67753e-08	-23.5653	11.1187
MMADHC	-1.23157	5.17236e-05	2.12791e-06	-13.684	7.32078
BOD1	-1.23138	1.02051e-05	1.8345e-07	-19.4233	9.81701
NPM3	-1.23013	3.18317e-06	2.64203e-08	-25.5415	11.6373
MRPL42	-1.22895	1.3398e-05	2.89354e-07	-18.2062	9.36653
PHLDB1	-1.22585	4.65704e-05	1.83377e-06	-13.9806	7.47673
APCDD1L	-1.2239	1.87836e-05	4.799e-07	-16.9408	8.85826
PARP1	-1.22243	7.70865e-06	1.17517e-07	-20.6887	10.2498
SYPL1	-1.22176	0.000329342	2.54874e-05	-9.51259	4.66346
NELFE	-1.22047	5.46814e-06	6.58785e-08	-22.4531	10.8001
RPL21P28	-1.2176	0.000193686	1.28278e-05	-10.5325	5.40655
ARAF	-1.21539	3.23956e-06	2.72999e-08	-25.4239	11.608
BCL11B	-1.21447	1.53168e-05	3.53174e-07	-17.6972	9.16727
EXOSC2	-1.21393	5.19746e-06	6.11009e-08	-22.6932	10.8706
GORASP2	-1.20915	1.07964e-05	2.00484e-07	-19.1802	9.72981
MRPL21	-1.20861	0.000113721	6.28453e-06	-11.6947	6.17289
TMEM185B	-1.20799	4.50028e-06	4.77385e-08	-23.4977	11.0999
NIP7	-1.20285	7.02588e-06	9.89267e-08	-21.1991	10.4151
PUS7	-1.20243	1.83683e-05	4.59983e-07	-17.0435	8.90115
DEK	-1.20225	6.14921e-06	7.96823e-08	-21.8576	10.6209
TCEAL8	-1.19978	2.16717e-05	5.90559e-07	-16.4467	8.64754
CCT3	-1.19614	1.1118e-05	2.13985e-07	-19.0036	9.66563
EFHD2	-1.19572	6.45443e-06	8.55506e-08	-21.6391	10.5535
E4F1	-1.1956	1.09257e-05	2.04961e-07	-19.1202	9.70808
RAB11A	-1.19485	4.15932e-05	1.53589e-06	-14.3419	7.66194
TRAM2	-1.19337	1.10139e-05	2.08716e-07	-19.071	9.6902
AXL	-1.19316	2.88744e-05	9.07273e-07	-15.4673	8.20766
SYT7	-1.19204	1.3398e-05	2.89212e-07	-18.2074	9.36702
AGO2	-1.19202	4.70456e-05	1.86573e-06	-13.9459	7.45864
MAP4K2	-1.19189	9.46494e-06	1.6203e-07	-19.7684	9.93844
MRPS18B	-1.19026	0.000128156	7.45402e-06	-11.4067	5.99023
OSGEP	-1.18892	5.49216e-06	6.66329e-08	-22.4171	10.7895
LYAR	-1.1887	4.98937e-05	2.01727e-06	-13.7898	7.3768
BCCIP	-1.18653	6.59277e-05	3.00293e-06	-13.0197	6.95797
FAF1	-1.18563	6.9276e-06	9.66628e-08	-21.2686	10.4372
RTKN	-1.18496	4.22628e-06	4.31317e-08	-23.8365	11.1933
LAS1L	-1.18448	1.85406e-05	4.67548e-07	-17.0039	8.88465
UCK2	-1.18407	2.62372e-05	7.89965e-07	-15.7769	8.35005
FLAD1	-1.18374	5.19088e-06	6.07796e-08	-22.7101	10.8756
TIMM21	-1.18316	6.98646e-05	3.24109e-06	-12.8766	6.87727
EIF4G2	-1.18242	0.00169476	0.000197182	-6.95581	2.42857
DIS3L	-1.18141	0.000180908	1.17556e-05	-10.6688	5.50065
PIP4K2A	-1.18008	3.7142e-05	1.3149e-06	-14.6657	7.82367
CAB39	-1.17961	7.2692e-05	3.42305e-06	-12.7751	6.81945
IRAK2	-1.17827	7.6586e-06	1.16106e-07	-20.7241	10.2615
E2F4	-1.17817	1.04391e-05	1.89645e-07	-19.332	9.78443
PLAU	-1.17735	7.47077e-05	3.54011e-06	-12.713	6.78383
FAM98A	-1.17504	4.79226e-05	1.91268e-06	-13.896	7.43261
MAPKAP1	-1.17494	2.14819e-05	5.82201e-07	-16.4802	8.66206
SPATA20	-1.17202	6.68638e-05	3.05799e-06	-12.9855	6.93877
LTB	-1.17063	6.14368e-06	7.93505e-08	-21.8705	10.6248
BOP1	-1.16836	7.92941e-06	1.21554e-07	-20.59	10.2173
TMEM126A	-1.16735	1.46211e-05	3.29083e-07	-17.8761	9.23805
RAB22A	-1.16668	5.11797e-06	5.88166e-08	-22.8156	10.9062
ACTR1A	-1.16431	1.87503e-05	4.77203e-07	-16.9545	8.86397
HIPK2	-1.16424	9.02152e-05	4.5783e-06	-12.2471	6.51075
VEZT	-1.16348	9.37204e-06	1.58857e-07	-19.8239	9.95773
KLHL12	-1.16047	6.21699e-06	8.08239e-08	-21.8137	10.6074
DKC1	-1.15948	0.000498189	4.34804e-05	-8.77977	4.08235
FAM50A	-1.15944	7.73429e-05	3.69282e-06	-12.6354	6.73906
SLX4	-1.15843	1.41324e-05	3.11185e-07	-18.0188	9.29396
NECAP1	-1.15766	9.22334e-05	4.73687e-06	-12.1866	6.47451
MRPS2	-1.15733	7.69633e-06	1.16852e-07	-20.7053	10.2553
FOLR3	-1.15686	4.89318e-06	5.53253e-08	-23.0136	10.9632
IMPDH1	-1.15387	0.000201736	1.35576e-05	-10.4468	5.34686
MYH9	-1.15351	0.000220767	1.52198e-05	-10.2699	5.22196
PAFAH1B1	-1.1531	1.2809e-05	2.69854e-07	-18.3876	9.43597
OSTC	-1.15278	1.12097e-05	2.16509e-07	-18.972	9.65407
MYO1B	-1.14906	0.000256199	1.85576e-05	-9.97258	5.00749
MRPS18A	-1.14659	9.69408e-06	1.69995e-07	-19.6343	9.89158
SNRNP40	-1.14616	3.07976e-05	1.00031e-06	-15.2525	8.10697
DCBLD2	-1.14567	0.00243472	0.000308101	-6.47931	1.93913
MT1A	-1.14416	3.80069e-05	1.35734e-06	-14.5989	7.79064
COA4	-1.14195	1.42742e-05	3.15245e-07	-17.9856	9.28101
NT5E	-1.14131	0.000959436	9.78146e-05	-7.75879	3.19664
TMEM14B	-1.14025	8.07801e-06	1.25201e-07	-20.504	10.1887
CENPB	-1.13816	2.93527e-05	9.27663e-07	-15.4181	8.18476
SNX6	-1.13617	3.34297e-05	1.13322e-06	-14.9821	7.97794
TGM2	-1.1356	6.45846e-06	8.57898e-08	-21.6306	10.5508
EXOSC9	-1.1351	7.13046e-06	1.02211e-07	-21.1013	10.3838
NCS1	-1.1315	7.64656e-06	1.15545e-07	-20.7383	10.2661
YWHAH	-1.13132	7.92258e-05	3.83137e-06	-12.568	6.7
UBAC2	-1.12887	1.81644e-05	4.50729e-07	-17.093	8.9217
TTC27	-1.12817	4.52154e-06	4.81555e-08	-23.4688	11.0919
HGS	-1.12806	2.46654e-05	7.18094e-07	-15.9936	8.44785
TSEN15	-1.12789	1.5228e-05	3.49836e-07	-17.7212	9.17679
UBASH3B	-1.12717	1.24484e-05	2.56722e-07	-18.5184	9.48552
DTD1	-1.12684	4.68917e-05	1.85664e-06	-13.9557	7.46375
SPOUT1	-1.1239	1.83927e-05	4.62652e-07	-17.0295	8.8953
POLR3B	-1.12325	8.31148e-06	1.30032e-07	-20.3943	10.1522
ATIC	-1.11948	1.80318e-05	4.46701e-07	-17.1149	8.93077
HARS2	-1.11943	5.90814e-05	2.58447e-06	-13.3054	7.11632
FADD	-1.1192	6.28161e-06	8.21959e-08	-21.7619	10.5914
CERK	-1.11862	5.12288e-06	5.92648e-08	-22.7911	10.8991
NET1	-1.11725	9.83649e-06	1.74877e-07	-19.5556	9.86388
CNIH1	-1.11665	1.30387e-05	2.77455e-07	-18.3152	9.40834
FST	-1.11652	5.19647e-06	6.0955e-08	-22.7008	10.8729
RPL9	-1.11551	0.000139425	8.30722e-06	-11.2271	5.87402
PPA2	-1.11428	1.46113e-05	3.28283e-07	-17.8822	9.24049
RAN	-1.11311	1.65438e-05	3.98628e-07	-17.3948	9.04561
RNA18S5	-1.11304	0.129586	0.0340366	-2.61309	-3.13207
LSM10	-1.11177	7.44824e-06	1.08974e-07	-20.9109	10.3224
SMC4	-1.11037	1.08332e-05	2.02445e-07	-19.1537	9.72024
SH2D5	-1.10928	8.05503e-06	1.24674e-07	-20.5162	10.1928
MRPL17	-1.10893	6.44032e-06	8.51216e-08	-21.6545	10.5583
ARHGDIB	-1.10845	9.27102e-06	1.56117e-07	-19.8728	9.97469
MYOF	-1.10789	0.00120588	0.000130012	-7.42445	2.88505
ELP6	-1.10567	1.32628e-05	2.85032e-07	-18.2452	9.38152
BCLAF1	-1.10426	3.1343e-05	1.02783e-06	-15.1932	8.07893
RFWD2	-1.10398	1.60055e-05	3.7888e-07	-17.5211	9.09672
IL20RB	-1.10338	5.47005e-06	6.61331e-08	-22.4409	10.7965
STX2	-1.10332	7.20854e-06	1.04093e-07	-21.0469	10.3663
BHLHE40	-1.10042	1.08332e-05	2.01865e-07	-19.1615	9.72306
COPA	-1.09841	5.67141e-05	2.4485e-06	-13.4097	7.17325
NDUFS4	-1.09686	1.77247e-05	4.37215e-07	-17.1673	8.95245
CSF2	-1.09614	1.64041e-05	3.9283e-07	-17.4311	9.06035
TICAM1	-1.09487	8.08275e-05	3.9345e-06	-12.5197	6.67181
IMP4	-1.09439	5.7585e-05	2.50316e-06	-13.367	7.14999
WDR75	-1.09438	4.99967e-05	2.02299e-06	-13.7842	7.37383
BOLA3	-1.09392	4.42804e-05	1.69086e-06	-14.1449	7.56159
PRSS3	-1.09314	1.59213e-05	3.75203e-07	-17.5455	9.10653
SAMM50	-1.0917	6.59005e-06	8.92001e-08	-21.5117	10.5138
NOL7	-1.08991	2.16932e-05	5.91669e-07	-16.4422	8.64563
BCYRN1	-1.0897	0.00201848	0.000245018	-6.72071	2.19039
GJB5	-1.08965	5.11797e-06	5.89506e-08	-22.8083	10.9041
ZCCHC9	-1.08922	6.95226e-05	3.22375e-06	-12.8866	6.88295
SNRPB	-1.08875	8.97836e-06	1.479e-07	-20.0257	10.0273
EEF2	-1.08736	4.44289e-05	1.69893e-06	-14.1352	7.55661
XPO4	-1.08684	7.11327e-06	1.01814e-07	-21.113	10.3875
FN3KRP	-1.08666	5.31515e-06	6.29099e-08	-22.5999	10.8434
TMEM216	-1.08626	3.40345e-05	1.16814e-06	-14.917	7.9465
PRIM1	-1.0846	1.21647e-05	2.48561e-07	-18.6036	9.51756
SLC25A3	-1.08403	2.5492e-05	7.51336e-07	-15.8904	8.40148
ADAP1	-1.08398	6.06444e-05	2.67339e-06	-13.2405	7.08066
SLC39A3	-1.08374	1.39841e-05	3.05756e-07	-18.064	9.31154
ECT2	-1.08348	2.95023e-05	9.36055e-07	-15.3982	8.17547
C15orf52	-1.08321	1.15507e-05	2.26715e-07	-18.8483	9.6086
UBXN4	-1.0831	2.91172e-05	9.17984e-07	-15.4413	8.19557
PARN	-1.08248	4.50314e-05	1.73913e-06	-14.0877	7.53217
OCIAD2	-1.08193	1.23348e-05	2.53073e-07	-18.5562	9.49972
PRPF19	-1.0808	0.000519265	4.58329e-05	-8.71016	4.02491
EIF3M	-1.0796	8.43894e-06	1.34904e-07	-20.2883	10.1166
PIK3R2	-1.07865	2.24232e-05	6.22606e-07	-16.323	8.59368
ANXA3	-1.07328	0.000162015	1.01791e-05	-10.8973	5.65569
CDK4	-1.07201	1.61068e-05	3.82642e-07	-17.4965	9.08679
TBCE	-1.07197	5.62324e-05	2.41137e-06	-13.4393	7.18933
CCNA2	-1.07173	9.9224e-05	5.23548e-06	-12.0103	6.36788
CCNC	-1.07156	0.00212134	0.000260154	-6.65691	2.12465
MT2A	-1.07028	2.4582e-05	7.13065e-07	-16.0096	8.45504
RPL22	-1.0684	7.69128e-05	3.67065e-06	-12.6464	6.74545
SMARCA4	-1.06807	5.26389e-05	2.18118e-06	-13.6353	7.29481
HADH	-1.06752	1.27834e-05	2.68773e-07	-18.3981	9.43996
GCSH	-1.0663	0.000308227	2.35271e-05	-9.62683	4.75033
TBC1D7	-1.0644	7.04634e-06	9.99607e-08	-21.1679	10.4051
PTGFRN	-1.06141	1.04608e-05	1.90703e-07	-19.3168	9.77897
HS3ST3A1	-1.06074	3.9813e-05	1.4592e-06	-14.4479	7.71533
CMIP	-1.05946	4.24402e-05	1.58244e-06	-14.2804	7.63079
SRP72	-1.05887	9.61641e-06	1.66555e-07	-19.6913	9.91155
TTC4	-1.05858	7.11327e-06	1.01732e-07	-21.1154	10.3883
SLC30A7	-1.05823	1.86039e-05	4.7072e-07	-16.9876	8.87781
STK39	-1.05737	2.00838e-05	5.29853e-07	-16.7033	8.75786
DEF6	-1.05625	1.07964e-05	2.0044e-07	-19.1808	9.73003
B3GALT6	-1.05093	1.95059e-05	5.05933e-07	-16.8137	8.80473
CENPA	-1.05046	7.03908e-06	9.95165e-08	-21.1812	10.4094
MOB4	-1.04921	1.88829e-05	4.84417e-07	-16.9182	8.84878
C1QTNF6	-1.04772	6.52549e-06	8.80123e-08	-21.5525	10.5265
PPP2R2C	-1.04765	8.26893e-06	1.2897e-07	-20.418	10.1601
LYPLA1	-1.04687	1.48256e-05	3.36824e-07	-17.817	9.21478
C2orf47	-1.04594	0.000121203	6.90088e-06	-11.536	6.07281
PPFIBP1	-1.04565	2.55162e-05	7.53129e-07	-15.885	8.39904
SPOCK1	-1.04507	4.47307e-05	1.72093e-06	-14.1091	7.54316
NOL12	-1.04315	3.69504e-05	1.30499e-06	-14.6816	7.83153
MELK	-1.04276	7.76533e-05	3.71387e-06	-12.625	6.73304
NCK2	-1.04251	1.36478e-05	2.96195e-07	-18.1458	9.34323
TFPI	-1.04222	1.09429e-05	2.0667e-07	-19.0976	9.69991
HNRNPA2B1	-1.04051	9.50372e-06	1.63798e-07	-19.738	9.92785
RNF220	-1.03961	6.32186e-05	2.82435e-06	-13.1357	7.02271
TCEB1	-1.03948	0.00604698	0.000918526	-5.41344	0.74199
CAPN2	-1.03937	1.10799e-05	2.12301e-07	-19.0249	9.67343
RAD23B	-1.03889	1.44537e-05	3.22199e-07	-17.9299	9.2592
EXT2	-1.03792	2.15521e-05	5.84794e-07	-16.4697	8.65753
ZYX	-1.03743	0.000334623	2.60165e-05	-9.48345	4.64115
SRPX	-1.03699	0.000180063	1.16855e-05	-10.6782	5.5071
DFFA	-1.03634	1.44949e-05	3.23787e-07	-17.9174	9.25428
LLPH	-1.03551	0.000129477	7.53907e-06	-11.3877	5.97807
KDELR2	-1.03465	1.73174e-05	4.24602e-07	-17.2391	8.98199
TNFRSF19	-1.03392	5.19055e-05	2.13948e-06	-13.6733	7.31508
STEAP1	-1.03391	7.15257e-06	1.02979e-07	-21.079	10.3766
SH2D2A	-1.03362	8.31148e-06	1.30377e-07	-20.3867	10.1496
KHSRP	-1.03317	3.03459e-05	9.77113e-07	-15.3038	8.13119
EWSR1	-1.03285	4.40075e-05	1.67536e-06	-14.1637	7.57121
SPC24	-1.03268	1.23866e-05	2.544e-07	-18.5424	9.49453
NDUFV2	-1.03067	6.68265e-06	9.19118e-08	-21.4208	10.4853
KIZ	-1.02927	1.06417e-05	1.9664e-07	-19.2329	9.74885
RUVBL1	-1.02266	0.000274439	2.0303e-05	-9.84033	4.91013
KCNS1	-1.02243	3.245e-05	1.08421e-06	-15.0774	8.02372
EMP3	-1.02172	0.000231199	1.6174e-05	-10.1779	5.15624
CHCHD4	-1.01987	1.06417e-05	1.96706e-07	-19.232	9.74852
PHF19	-1.01894	3.01478e-05	9.68434e-07	-15.3234	8.1404
CCNB1IP1	-1.01842	2.45341e-05	7.05154e-07	-16.0352	8.46646
ATAD3A	-1.01833	0.000106555	5.77161e-06	-11.8409	6.26385
ALDH7A1	-1.01804	1.25668e-05	2.61556e-07	-18.4694	9.467
TMEM209	-1.01653	6.78622e-05	3.11658e-06	-12.9499	6.9187
PYCARD	-1.01606	0.000220155	1.51551e-05	-10.2763	5.22657
PCNP	-1.0146	5.44203e-05	2.28148e-06	-13.5471	7.24757
VIM	-1.01292	0.000384615	3.09958e-05	-9.23825	4.45085
CYP27B1	-1.01253	7.37565e-06	1.07678e-07	-20.9463	10.3339
REEP5	-1.01205	7.95053e-06	1.22383e-07	-20.5702	10.2107
KIAA0391	-1.01133	2.17579e-05	5.97053e-07	-16.421	8.6364
EIF3CL	-1.01121	0.00121772	0.000131598	-7.41046	2.87177
EMG1	-1.01076	2.06194e-05	5.50967e-07	-16.6104	8.71816
SNU13	-1.01024	1.21647e-05	2.49014e-07	-18.5988	9.51575
VEGFB	-1.00964	2.95023e-05	9.37183e-07	-15.3956	8.17423
SDHAF2	-1.00855	1.79024e-05	4.41978e-07	-17.1408	8.94151
R3HCC1	-1.008	7.52241e-06	1.10537e-07	-20.8688	10.3087
MGAT5	-1.00606	2.84439e-05	8.86145e-07	-15.5196	8.23193
PMPCB	-1.00416	2.45739e-05	7.07627e-07	-16.0272	8.46288
RPL7L1	-1.00345	0.000430648	3.60355e-05	-9.0317	4.28693
SRSF10	-1.00325	1.14241e-05	2.22778e-07	-18.8952	9.6259
SUV39H1	-1.00169	2.73817e-05	8.3776e-07	-15.6448	8.28969
RASA1	-1.00118	1.83927e-05	4.6218e-07	-17.032	8.89634
HNRNPA0	-1.00064	3.69762e-05	1.30668e-06	-14.6789	7.83018
NFIC	-1.00052	9.01456e-06	1.48853e-07	-20.0075	10.0211
VWF	1.00163	9.82381e-06	1.7382e-07	19.5725	9.86981
HLA-H	1.00225	7.55797e-06	1.117e-07	20.8379	10.2987
TSEN34	1.00358	1.41373e-05	3.11609e-07	18.0153	9.2926
DUSP14	1.00382	0.000154935	9.57223e-06	10.9961	5.72179
CCDC151	1.00408	2.48771e-05	7.28401e-07	15.961	8.43325
OLMALINC	1.00434	1.37452e-05	2.986e-07	18.1249	9.33517
EXO5	1.0055	0.000126751	7.3325e-06	11.4341	6.00784
NKX2-2	1.00678	8.6784e-05	4.35124e-06	12.338	6.56485
RSRP1	1.00832	1.83498e-05	4.58463e-07	17.0516	8.9045
AKR1B1	1.0104	1.0337e-05	1.86697e-07	19.3751	9.7998
TSPYL2	1.01046	0.00116963	0.000125138	7.46866	2.92691
ARID4B	1.01056	0.0168311	0.00307121	4.37578	-0.574189
CXCL16	1.01108	9.65652e-06	1.68067e-07	19.6661	9.90272
C6orf62	1.01151	0.000287081	2.15057e-05	9.75648	4.84776
MYL5	1.01295	1.31799e-05	2.8215e-07	18.2715	9.39164
APOPT1	1.01336	0.00138913	0.000154711	7.22583	2.69448
FGFRL1	1.01348	1.87836e-05	4.80246e-07	16.9391	8.85753
LOC100128288	1.01408	0.00257299	0.000328945	6.41155	1.86734
TNFAIP2	1.01498	1.44075e-05	3.20591e-07	17.9427	9.2642
KCNK1	1.01561	2.24296e-05	6.2387e-07	16.3183	8.59161
THOC6	1.01794	1.45561e-05	3.26564e-07	17.8956	9.24574
CPA4	1.01805	1.83683e-05	4.60221e-07	17.0423	8.90063
GABRE	1.01959	9.52627e-05	4.94201e-06	12.1116	6.42936
MAP2K3	1.02112	1.73135e-05	4.24141e-07	17.2417	8.98309
ZDHHC12	1.02272	1.86981e-05	4.74292e-07	16.9693	8.87016
HES1	1.02295	1.26055e-05	2.63627e-07	18.4487	9.45916
HES2	1.02298	1.54698e-05	3.59659e-07	17.6515	9.14901
FAM43B	1.02335	0.000108163	5.87912e-06	11.8091	6.24415
GPS2	1.02372	2.42183e-05	6.9072e-07	16.0827	8.48762
S100A4	1.0238	7.90524e-06	1.20849e-07	20.6069	10.2229
LYRM5	1.02561	9.26632e-06	1.55194e-07	19.8895	9.98046
CXXC5	1.02583	1.41324e-05	3.10843e-07	18.0216	9.29506
HSD17B7	1.02595	0.000906973	9.12561e-05	7.84215	3.27259
CKS2	1.02602	2.62313e-05	7.88813e-07	15.7802	8.35154
PTGR1	1.027	2.83043e-05	8.77365e-07	15.5417	8.24218
CLCNKA	1.02712	2.522e-05	7.41726e-07	15.9197	8.41468
ARMC5	1.02824	3.08469e-05	1.00256e-06	15.2475	8.10464
RMI2	1.02901	7.08474e-06	1.00927e-07	21.1391	10.3959
GSN	1.02952	1.55429e-05	3.63322e-07	17.626	9.13884
NR5A1	1.02964	9.01695e-06	1.49108e-07	20.0026	10.0194
KCNH6	1.03017	0.000211332	1.43501e-05	10.3596	5.28552
ARSD	1.03162	8.38987e-06	1.32623e-07	20.3374	10.1331
FLNA	1.03186	0.000148995	9.12979e-06	11.0727	5.77265
SMOX	1.03198	0.000133045	7.80665e-06	11.3298	5.94068
OXLD1	1.03238	6.01703e-05	2.64612e-06	13.2601	7.09147
IL12A	1.03243	1.57261e-05	3.6927e-07	17.5853	9.12254
BMF	1.03309	8.61392e-05	4.29987e-06	12.3593	6.57748
TTC13	1.03344	2.35769e-05	6.64441e-07	16.1721	8.52728
CRY1	1.03387	4.22733e-05	1.56995e-06	14.2967	7.63906
TBCC	1.036	0.00018189	1.18233e-05	10.6598	5.49447
NPIPB5	1.03718	3.17919e-05	1.05339e-06	15.1398	8.05354
DCAF15	1.03741	0.000356659	2.81066e-05	9.37457	4.55721
HACD1	1.03786	1.12307e-05	2.17579e-07	18.9587	9.64921
SCPEP1	1.0385	1.55691e-05	3.64264e-07	17.6195	9.13625
MAD2L1BP	1.03917	1.43448e-05	3.1752e-07	17.9672	9.27382
FBLN1	1.03932	6.59005e-06	8.93018e-08	21.5082	10.5127
ITM2C	1.0398	1.14698e-05	2.24641e-07	18.8729	9.61768
MGP	1.04034	4.68166e-05	1.85169e-06	13.9611	7.46655
ZNF503	1.04036	0.000157992	9.84503e-06	10.9508	5.69158
HAGH	1.04096	8.11926e-05	3.96774e-06	12.5044	6.66288
SCIN	1.04098	1.59599e-05	3.77214e-07	17.5321	9.10115
USMG5	1.04223	1.57849e-05	3.70984e-07	17.5737	9.11789
BASP1	1.04286	8.956e-05	4.53119e-06	12.2655	6.52175
ZSWIM3	1.04305	4.40018e-05	1.67385e-06	14.1655	7.57215
CTSL	1.04319	0.00132093	0.000145409	7.29615	2.76243
SMAD6	1.04348	1.53168e-05	3.53066e-07	17.698	9.16758
ZNF362	1.04354	9.36489e-06	1.58431e-07	19.8314	9.96035
RNF103	1.04388	1.31678e-05	2.8111e-07	18.2811	9.39532
AQP3	1.04398	0.000402846	3.29158e-05	9.15537	4.38548
TM9SF4	1.04466	8.23494e-05	4.04861e-06	12.4678	6.64145
HBA1	1.04592	2.77311e-05	8.54321e-07	15.601	8.26956
GBX2	1.04613	5.75692e-05	2.50126e-06	13.3684	7.1508
NEMP1	1.04637	5.49391e-05	2.31603e-06	13.5178	7.23176
CRACR2B	1.04812	4.47307e-05	1.7185e-06	14.1119	7.54464
GLUD1	1.04824	2.36709e-05	6.69597e-07	16.1542	8.51938
ADGRG1	1.04956	9.09401e-05	4.63664e-06	12.2245	6.49727
ECE2	1.0501	0.000123945	7.10149e-06	11.4878	6.04213
ATL1	1.05084	5.19055e-05	2.14163e-06	13.6714	7.31403
PDCD4	1.05235	0.000154913	9.56462e-06	10.9974	5.72264
AK3	1.05238	8.04039e-06	1.24107e-07	20.5295	10.1972
GJB4	1.0532	2.88744e-05	9.06714e-07	15.4686	8.20829
LRRFIP1	1.0538	0.000111631	6.1123e-06	11.7423	6.20259
TAX1BP1	1.05393	1.33529e-05	2.87533e-07	18.2225	9.37282
NINJ2	1.05467	2.42248e-05	6.91419e-07	16.0803	8.48659
PTGER2	1.05482	6.00996e-06	7.6547e-08	21.982	10.6588
APOL2	1.05587	9.27102e-06	1.56254e-07	19.8703	9.97383
ZMAT3	1.05784	2.35166e-05	6.61885e-07	16.181	8.53122
SLC43A2	1.05836	8.52866e-06	1.37242e-07	20.239	10.0999
TACC3	1.06026	2.67003e-05	8.09478e-07	15.7219	8.32499
RNF213	1.06068	9.65354e-06	1.67811e-07	19.6703	9.90421
PITPNM1	1.06105	2.45919e-05	7.13873e-07	16.007	8.45388
PNPLA2	1.06155	9.75155e-06	1.71786e-07	19.6052	9.88133
EMC3	1.0616	4.40417e-05	1.68039e-06	14.1576	7.56808
ATF5	1.06169	0.000217427	1.48929e-05	10.3029	5.24542
LAMP2	1.06219	1.97534e-05	5.16534e-07	16.764	8.7837
AP1S2	1.06265	6.28161e-06	8.2133e-08	21.7642	10.5922
FBXL6	1.06303	1.65562e-05	3.99277e-07	17.3908	9.04397
FZD4	1.06323	6.1401e-06	7.91742e-08	21.8774	10.6269
DNAJB2	1.06485	1.11423e-05	2.1482e-07	18.9931	9.6618
VAV3	1.0649	9.55118e-06	1.65021e-07	19.7172	9.92059
ATP1A1	1.0657	0.00355198	0.000483267	6.02371	1.4455
FMC1	1.06587	3.17919e-05	1.05482e-06	15.1369	8.05214
FAM53C	1.06698	2.04273e-05	5.42376e-07	16.6477	8.73413
ABHD3	1.06832	1.43494e-05	3.1834e-07	17.9607	9.27125
E2F2	1.06847	8.56847e-05	4.2689e-06	12.3723	6.58516
DMWD	1.06856	2.00392e-05	5.28252e-07	16.7105	8.76093
PARP14	1.06904	6.68265e-06	9.19057e-08	21.421	10.4853
LANCL1	1.07279	3.37175e-05	1.15083e-06	14.949	7.96197
LYN	1.07284	1.81928e-05	4.52071e-07	17.0857	8.91869
CDIP1	1.07507	1.3614e-05	2.94886e-07	18.1572	9.34765
MRPS12	1.07511	0.000192563	1.27218e-05	10.5454	5.41551
BORCS6	1.07592	7.35323e-06	1.06961e-07	20.9661	10.3403
DSC2	1.07642	0.000105619	5.70263e-06	11.8617	6.27669
GCH1	1.07657	9.56105e-06	1.65394e-07	19.7109	9.91838
TRNP1	1.07759	2.16932e-05	5.92924e-07	16.4373	8.64347
WFDC2	1.07793	2.05865e-05	5.49132e-07	16.6183	8.72155
EID2B	1.07848	0.000992698	0.00010213	7.70729	3.14938
STX5	1.07965	3.27402e-05	1.09529e-06	15.0554	8.01319
IGFBP7	1.07977	0.000430641	3.60167e-05	9.03241	4.2875
PPP1R15A	1.08004	1.07964e-05	2.00707e-07	19.1772	9.72872
SNTB2	1.08029	0.000295107	2.22831e-05	9.70504	4.80925
PLOD2	1.08144	5.45767e-05	2.29035e-06	13.5396	7.24349
CEL	1.08176	8.31148e-06	1.3029e-07	20.3886	10.1502
OVOL1	1.08436	0.000116271	6.4886e-06	11.6403	6.13872
ERAP2	1.08478	1.37592e-05	2.99196e-07	18.1198	9.33318
PPP1R3C	1.08545	6.61353e-06	9.04601e-08	21.469	10.5004
ALKBH6	1.08548	0.000137353	8.11977e-06	11.2647	5.89851
NLGN2	1.08615	9.3491e-05	4.81817e-06	12.1564	6.45639
ABHD5	1.0871	9.37204e-06	1.5914e-07	19.8189	9.95599
SLC9A3R1	1.08747	6.4853e-06	8.7333e-08	21.5761	10.5339
UROD	1.08825	5.5784e-06	6.86241e-08	22.324	10.7618
ZBTB43	1.08867	6.9456e-06	9.73552e-08	21.2471	10.4304
CNFN	1.089	1.79026e-05	4.42362e-07	17.1387	8.94063
TGFB3	1.08917	2.20639e-05	6.09189e-07	16.3739	8.61589
CXCL10	1.08951	0.000553642	4.97738e-05	8.60215	3.93494
DNAJA4	1.09077	2.89255e-05	9.09974e-07	15.4607	8.2046
BORCS7	1.09093	9.63467e-06	1.67075e-07	19.6826	9.90851
KHDC1	1.09128	0.000119696	6.77694e-06	11.5666	6.0922
FAM110A	1.09224	9.15312e-06	1.52329e-07	19.9421	9.9986
FRAT1	1.09357	4.47307e-05	1.72183e-06	14.108	7.54262
GGPS1	1.0937	5.12288e-06	5.94427e-08	22.7815	10.8963
TDP1	1.09595	0.000201705	1.35426e-05	10.4485	5.34805
MAFF	1.09751	0.000993587	0.000102271	7.70566	3.14788
BTG1	1.09758	1.05477e-05	1.9359e-07	19.2757	9.76421
ALDH3A2	1.0982	1.08332e-05	2.02768e-07	19.1494	9.71867
ANK1	1.0992	3.04295e-05	9.8384e-07	15.2888	8.12411
SEMA3E	1.10069	0.000187289	1.22972e-05	10.5983	5.45211
HIP1R	1.10109	9.79852e-05	5.14314e-06	12.0415	6.38685
CRB3	1.10181	7.35323e-06	1.06917e-07	20.9673	10.3407
ENO3	1.10268	9.42734e-06	1.60885e-07	19.7882	9.94536
SLC9A1	1.10315	1.08332e-05	2.02252e-07	19.1563	9.72118
TGIF1	1.10342	2.4582e-05	7.12948e-07	16.01	8.45521
CFAP20	1.10361	2.03003e-05	5.37713e-07	16.6682	8.7429
RHBDF1	1.10482	7.10658e-06	1.01417e-07	21.1246	10.3913
HIST1H4E	1.10565	9.26632e-06	1.55018e-07	19.8927	9.98157
UBALD2	1.10678	1.16915e-05	2.31459e-07	18.793	9.58813
HIST2H4A	1.10728	5.5562e-05	2.36741e-06	13.475	7.20869
PITRM1	1.10803	9.91892e-06	1.76625e-07	19.5281	9.85415
CDKN1A	1.11024	1.61372e-05	3.83706e-07	17.4896	9.084
KCTD12	1.11081	0.00217519	0.000268369	6.624	2.09055
H3F3B	1.11173	9.43629e-05	4.87109e-06	12.1371	6.44476
KREMEN2	1.11405	2.32613e-05	6.52099e-07	16.2154	8.54644
SYT12	1.11445	0.00023246	1.62721e-05	10.1688	5.1497
SPINT1	1.11469	3.55996e-05	1.24597e-06	14.7795	7.87959
CNOT3	1.11483	7.69633e-06	1.17004e-07	20.7015	10.254
STX11	1.1153	3.97458e-05	1.45421e-06	14.455	7.7189
CDKN2B	1.11578	7.07314e-06	1.00491e-07	21.1521	10.4001
RPAIN	1.1171	2.81458e-05	8.71187e-07	15.5574	8.24945
TDRD7	1.11806	2.31852e-05	6.48982e-07	16.2265	8.55133
ERCC5	1.12043	5.62801e-06	6.94728e-08	22.2853	10.7502
CD9	1.12045	9.91159e-05	5.22138e-06	12.0151	6.37076
GTF3C5	1.12145	1.98925e-05	5.23542e-07	16.7318	8.77002
SCNN1A	1.12247	0.000151038	9.27416e-06	11.0473	5.75579
HYPK	1.12326	0.000115018	6.38543e-06	11.6676	6.15586
AVPI1	1.12345	1.04391e-05	1.89226e-07	19.3381	9.7866
CEP19	1.12391	0.000144861	8.74834e-06	11.1423	5.81849
C10orf67	1.12637	1.95595e-05	5.09394e-07	16.7974	8.79782
MAP3K11	1.12928	8.26893e-06	1.29035e-07	20.4166	10.1596
SDF4	1.12957	3.30411e-05	1.11025e-06	15.0261	7.99915
CNPY4	1.12978	9.55118e-06	1.64929e-07	19.7187	9.92113
MCCC1	1.13131	9.69407e-06	1.69048e-07	19.6499	9.89704
RHBDD3	1.1321	7.92941e-06	1.21475e-07	20.5919	10.2179
ENC1	1.13266	2.14441e-05	5.80725e-07	16.4861	8.66464
CTSA	1.13332	2.73817e-05	8.37521e-07	15.6454	8.28999
ATP6V1E1	1.1334	8.86608e-06	1.45299e-07	20.0761	10.0445
RAB7B	1.1338	8.78666e-06	1.43254e-07	20.1165	10.0583
DISP3	1.13438	5.88348e-06	7.41212e-08	22.0823	10.6892
DHRS3	1.13726	0.000120758	6.86518e-06	11.5447	6.07836
FAM102A	1.1379	4.3908e-05	1.66878e-06	14.1717	7.57532
FAM46B	1.138	5.06181e-06	5.77678e-08	22.8736	10.923
ACADVL	1.13835	5.42307e-06	6.52206e-08	22.485	10.8096
FBRS	1.13842	2.64341e-05	7.98134e-07	15.7537	8.33948
UBALD1	1.14125	1.12097e-05	2.16699e-07	18.9696	9.65321
PCK2	1.14129	4.58001e-06	4.89722e-08	23.4132	11.0763
TMEM45A	1.14241	2.65823e-05	8.04296e-07	15.7363	8.33158
JUP	1.1441	6.4853e-06	8.70852e-08	21.5848	10.5366
UCP2	1.14433	4.20437e-06	4.26248e-08	23.8763	11.2042
ID1	1.14444	0.000229093	1.59975e-05	10.1944	5.1681
UBFD1	1.14504	5.92083e-06	7.49678e-08	22.0468	10.6785
ING2	1.14576	5.65684e-05	2.43741e-06	13.4184	7.17802
FOXA1	1.14593	5.57503e-05	2.37974e-06	13.4649	7.20322
NDUFC1	1.14614	1.23348e-05	2.52963e-07	18.5573	9.50015
CCDC115	1.147	4.79597e-06	5.24998e-08	23.1845	11.0119
GLYR1	1.14738	1.21647e-05	2.49068e-07	18.5983	9.51554
SCARB1	1.14785	0.000141964	8.52763e-06	11.1841	5.84592
CCNO	1.14814	3.01478e-05	9.67087e-07	15.3265	8.14183
PNP	1.14866	4.20437e-06	4.273e-08	23.868	11.2019
IL1RN	1.14874	4.14441e-06	4.13309e-08	23.9803	11.2324
TXNRD1	1.14972	0.000500501	4.37669e-05	8.77106	4.07519
PINK1	1.15058	7.17875e-05	3.36069e-06	12.8092	6.83892
IGFBP2	1.15136	5.75026e-06	7.18341e-08	22.1803	10.7188
USP11	1.15163	7.1416e-06	1.02522e-07	21.0923	10.3809
SOD2	1.15384	6.01566e-06	7.71872e-08	21.9561	10.651
SH3BP5L	1.15915	8.38987e-06	1.33214e-07	20.3246	10.1288
GPX4	1.16097	5.33324e-05	2.21894e-06	13.6016	7.27678
BIK	1.16412	1.10346e-05	2.09603e-07	19.0595	9.68603
HLA-F	1.16426	5.5562e-05	2.36501e-06	13.477	7.20975
KRT80	1.16626	2.16932e-05	5.93852e-07	16.4336	8.64188
BSDC1	1.16944	4.31541e-05	1.6189e-06	14.2337	7.60702
GLDC	1.16974	7.03908e-06	9.95292e-08	21.1809	10.4093
BSG	1.16994	1.16467e-05	2.29878e-07	18.8113	9.59491
SHBG	1.17002	5.09449e-06	5.83565e-08	22.8409	10.9136
ING1	1.17063	2.44889e-05	7.02588e-07	16.0435	8.47019
HMGCS1	1.17244	8.88092e-06	1.45731e-07	20.0677	10.0417
DAGLB	1.17375	2.58003e-05	7.67327e-07	15.8426	8.37988
ZIC2	1.17414	1.16116e-05	2.28647e-07	18.8256	9.60021
RCE1	1.17489	1.26055e-05	2.63966e-07	18.4454	9.45789
CCDC103	1.17666	1.09318e-05	2.05539e-07	19.1125	9.70531
CORO6	1.17722	1.30555e-05	2.78088e-07	18.3092	9.40607
ZNHIT1	1.18311	1.94953e-05	5.05245e-07	16.817	8.80611
RBM42	1.18423	1.62646e-05	3.8777e-07	17.4633	9.0734
ELF3	1.18476	9.21799e-05	4.72717e-06	12.1902	6.47669
SLC30A1	1.18516	5.94891e-06	7.54493e-08	22.0269	10.6725
EOMES	1.18521	4.55804e-05	1.76516e-06	14.0576	7.51663
SHISA2	1.18551	3.13173e-05	1.0245e-06	15.2003	8.08228
PTOV1	1.18573	2.86637e-05	8.95797e-07	15.4955	8.22077
ARL14	1.18633	1.17259e-05	2.3343e-07	18.7703	9.57975
CYTH3	1.18693	1.05477e-05	1.93629e-07	19.2751	9.76401
RNASEK	1.18715	7.95053e-06	1.22344e-07	20.5711	10.211
ZNF394	1.18837	0.000287226	2.15464e-05	9.75373	4.84571
G6PD	1.18877	0.000105065	5.66382e-06	11.8735	6.28398
KLF2	1.18888	3.31633e-05	1.11857e-06	15.0101	7.99142
PHKG2	1.19228	1.4357e-05	3.18882e-07	17.9563	9.26955
RND1	1.197	3.82095e-06	3.6568e-08	24.3979	11.3442
EFNA1	1.19879	4.19148e-06	4.23328e-08	23.8994	11.2105
OGFOD1	1.20056	1.45561e-05	3.26696e-07	17.8946	9.24534
TBX2	1.20286	5.13032e-06	5.98532e-08	22.7594	10.8899
GLA	1.20455	5.47005e-06	6.60954e-08	22.4427	10.7971
CTSD	1.20687	1.19975e-05	2.41327e-07	18.6819	9.54682
GTF2F1	1.20715	0.000372891	2.97735e-05	9.29409	4.49459
SAPCD2	1.20761	7.57126e-06	1.13023e-07	20.8032	10.2873
ITM2B	1.2094	1.63045e-05	3.8941e-07	17.4528	9.06915
MSRB1	1.21041	2.09921e-05	5.62704e-07	16.5605	8.69672
TST	1.21098	1.09429e-05	2.06676e-07	19.0976	9.69988
HLA-DMA	1.21233	1.17195e-05	2.33005e-07	18.7752	9.58155
PKM	1.21256	1.47212e-05	3.32271e-07	17.8515	9.2284
KIAA1191	1.21273	6.90774e-06	9.59469e-08	21.291	10.4443
HIST1H2BG	1.21319	5.68111e-05	2.45509e-06	13.4044	7.17041
SLC25A1	1.21329	3.61269e-06	3.36609e-08	24.6845	11.4194
PRADC1	1.21456	1.87836e-05	4.8118e-07	16.9344	8.85556
RAB24	1.21483	7.21035e-05	3.38448e-06	12.7961	6.83145
TLCD1	1.21654	1.12307e-05	2.1754e-07	18.9592	9.64938
DDIT4L	1.21656	3.80491e-06	3.63339e-08	24.42	11.3501
PITHD1	1.21733	4.33834e-05	1.63746e-06	14.2104	7.59511
RBM38	1.21742	1.75539e-05	4.31889e-07	17.1973	8.96482
ALKBH2	1.21782	2.25512e-05	6.28848e-07	16.2998	8.5835
RFX1	1.21802	4.88648e-06	5.47689e-08	23.0464	10.9726
ASS1	1.21937	3.23742e-05	1.08031e-06	15.0852	8.02745
TRIM21	1.21949	4.18467e-06	4.20868e-08	23.9191	11.2158
HIGD2A	1.22013	1.01472e-05	1.81549e-07	19.4521	9.82722
MFGE8	1.2204	4.72073e-05	1.87514e-06	13.9358	7.45337
SYNC	1.22074	6.40661e-06	8.45099e-08	21.6766	10.5651
IBA57	1.22077	4.82046e-06	5.31762e-08	23.1426	11
UBTD1	1.22156	8.53374e-06	1.37865e-07	20.226	10.0955
GPX2	1.22256	5.82959e-06	7.31954e-08	22.1215	10.7011
SDCBP	1.22274	9.20579e-05	4.71507e-06	12.1948	6.47942
AAMDC	1.22278	1.11423e-05	2.14923e-07	18.9918	9.66132
KHDRBS3	1.22282	6.01758e-06	7.73396e-08	21.95	10.6491
CLPTM1	1.22356	1.1062e-05	2.11032e-07	19.0411	9.67933
RGS2	1.2237	2.89953e-05	9.13529e-07	15.4521	8.20058
INPPL1	1.22419	4.35572e-05	1.64715e-06	14.1983	7.58895
TMEM134	1.22651	1.48919e-05	3.39592e-07	17.7963	9.20658
THAP10	1.22824	0.00010216	5.45097e-06	11.94	6.32486
RIDA	1.22862	0.000357593	2.82113e-05	9.36936	4.55317
ZNF69	1.23134	0.00194491	0.000234234	6.76892	2.23975
SURF1	1.23209	2.06194e-05	5.50919e-07	16.6106	8.71824
ZMYND15	1.2335	1.21363e-05	2.45918e-07	18.6319	9.52815
EXOC7	1.234	6.06509e-05	2.67496e-06	13.2393	7.08004
HIST1H2BJ	1.23518	0.000184828	1.20665e-05	10.6279	5.47252
IFI44L	1.23574	1.18977e-05	2.38564e-07	18.7124	9.55822
SLC25A4	1.23574	3.47637e-06	3.18717e-08	24.8753	11.4688
GAS1	1.23721	3.3567e-06	2.9282e-08	25.1741	11.5451
COMP	1.23787	4.13001e-06	4.10124e-08	24.0065	11.2395
XAB2	1.23887	8.13793e-06	1.26474e-07	20.4746	10.179
MRPS21	1.24258	1.48249e-05	3.3618e-07	17.8219	9.21669
AZIN1-AS1	1.2429	6.00996e-06	7.66054e-08	21.9796	10.6581
AFTPH	1.24305	4.31711e-06	4.47899e-08	23.71	11.1587
CFB	1.24342	2.05865e-05	5.49217e-07	16.6179	8.72139
FLJ20021	1.24579	2.14441e-05	5.80434e-07	16.4873	8.66515
RAB5B	1.24583	4.33657e-06	4.50837e-08	23.6881	11.1526
DLL1	1.24757	2.55259e-05	7.54498e-07	15.8809	8.39717
IFIT3	1.24801	0.0199311	0.00373437	4.21934	-0.786133
FKBP14	1.24822	1.52883e-05	3.51544e-07	17.7089	9.17191
CXCR4	1.24888	3.32001e-05	1.12234e-06	15.0028	7.98794
DPP3	1.25231	3.2845e-06	2.78219e-08	25.3562	11.591
DNAJC22	1.25359	1.26573e-05	2.65352e-07	18.4316	9.45269
CTSF	1.25452	6.01566e-06	7.69914e-08	21.964	10.6534
LCMT2	1.25687	3.53398e-06	3.25495e-08	24.8016	11.4498
TAF10	1.25838	1.43448e-05	3.177e-07	17.9658	9.27326
RBM47	1.25839	1.89429e-05	4.88121e-07	16.8999	8.84106
RARRES1	1.25895	7.5067e-06	1.09988e-07	20.8835	10.3135
OAT	1.25979	3.61269e-06	3.37334e-08	24.677	11.4175
PRDX6	1.26023	1.09429e-05	2.06234e-07	19.1034	9.70199
ACAA1	1.26113	5.89281e-06	7.44883e-08	22.0668	10.6846
STXBP2	1.26171	3.90032e-06	3.76495e-08	24.2979	11.3177
PIM2	1.26425	4.15511e-05	1.53345e-06	14.3452	7.66359
ADD3	1.26442	1.28249e-05	2.70902e-07	18.3775	9.43211
CRYBA2	1.26695	8.93662e-06	1.47023e-07	20.0426	10.0331
BRD3	1.2672	5.00687e-05	2.02908e-06	13.7782	7.37068
LGMN	1.26799	4.94526e-05	1.99489e-06	13.812	7.3885
GRB7	1.26818	2.93816e-06	2.26753e-08	26.0973	11.7732
FAM46C	1.26842	2.89407e-06	2.1625e-08	26.2721	11.8151
PCED1A	1.26907	9.37204e-06	1.59147e-07	19.8187	9.95595
ABCD1	1.27036	3.90935e-06	3.80934e-08	24.2578	11.307
SP2	1.27045	3.2845e-06	2.79567e-08	25.3389	11.5867
HSPB3	1.27061	5.24167e-05	2.16752e-06	13.6477	7.30141
HLA-B	1.27409	3.35963e-05	1.14171e-06	14.966	7.97021
CASP7	1.27498	1.04391e-05	1.89274e-07	19.3374	9.78635
DAPK1	1.27744	5.31924e-06	6.30709e-08	22.5917	10.841
CNKSR3	1.27797	2.85537e-06	2.09185e-08	26.3952	11.8443
RNF19B	1.27863	5.56417e-06	6.78601e-08	22.3593	10.7723
SPANXD	1.2789	9.26883e-06	1.55825e-07	19.8781	9.97651
C12orf57	1.27891	8.8287e-06	1.445e-07	20.0918	10.0499
EPHA4	1.2793	3.37776e-06	3.0181e-08	25.0671	11.518
HELZ2	1.28016	4.86139e-06	5.42453e-08	23.0777	10.9816
UGP2	1.28093	9.2939e-06	1.56837e-07	19.8599	9.97021
ZSWIM4	1.28185	3.46969e-06	3.1737e-08	24.8901	11.4726
EIF2B2	1.2826	5.60901e-06	6.91195e-08	22.3013	10.755
PPL	1.28309	1.0483e-05	1.917e-07	19.3025	9.77385
DOLK	1.28664	2.88097e-06	2.13915e-08	26.3123	11.8246
TMEM171	1.28734	9.99929e-06	1.78691e-07	19.4959	9.84276
ABCC5	1.2882	8.53433e-05	4.23563e-06	12.3863	6.59348
RDH10	1.28999	1.25407e-05	2.59953e-07	18.4856	9.4731
HOXA5	1.29254	0.000112937	6.21432e-06	11.7139	6.1849
MAFG-AS1	1.29484	3.46969e-06	3.16888e-08	24.8955	11.474
FAM89A	1.29517	1.21647e-05	2.48793e-07	18.6012	9.51663
TMEM140	1.29531	9.65354e-06	1.67748e-07	19.6714	9.90458
CRIP1	1.29689	6.4853e-06	8.72134e-08	21.5803	10.5352
TMEM60	1.29868	3.32106e-06	2.8526e-08	25.2671	11.5686
RPS26	1.29885	3.71487e-06	3.51595e-08	24.5334	11.3799
RPP25	1.30115	2.96922e-06	2.36519e-08	25.9428	11.7358
RERE	1.30121	7.56348e-06	1.12101e-07	20.8273	10.2952
FAM210B	1.30253	3.85675e-06	3.70739e-08	24.3507	11.3317
BAIAP2	1.30322	5.5562e-05	2.36775e-06	13.4748	7.20854
FBXO5	1.30449	4.58097e-05	1.78209e-06	14.0383	7.50664
FURIN	1.30503	9.83649e-06	1.74949e-07	19.5545	9.86348
DHDH	1.30678	4.44333e-06	4.70402e-08	23.5466	11.1135
COQ10A	1.3091	3.8192e-05	1.36825e-06	14.5821	7.78232
FAM84B	1.31032	7.53412e-06	1.10995e-07	20.8566	10.3047
TFAP2C	1.31124	3.22766e-06	2.69262e-08	25.4733	11.6203
LHX3	1.31153	1.08437e-05	2.03194e-07	19.1437	9.7166
ANKRD37	1.31591	6.45846e-06	8.60144e-08	21.6226	10.5483
DBI	1.31806	1.09318e-05	2.0534e-07	19.1151	9.70626
COBLL1	1.31808	1.17259e-05	2.33629e-07	18.7681	9.5789
RNF181	1.31918	0.00017326	1.11156e-05	10.7571	5.56096
STAT2	1.3194	8.78615e-06	1.4293e-07	20.1229	10.0605
RTP4	1.31984	3.62944e-05	1.27567e-06	14.7296	7.85514
MOAP1	1.32081	8.38987e-06	1.33263e-07	20.3235	10.1284
HOOK2	1.32125	2.72051e-06	1.91362e-08	26.7282	11.9225
CHCHD7	1.32126	2.58003e-05	7.68071e-07	15.8404	8.37889
FGF19	1.32322	3.42169e-06	3.09085e-08	24.9831	11.4965
EPCAM	1.32407	1.96172e-05	5.11364e-07	16.7881	8.7939
MRPS6	1.325	2.12407e-05	5.71168e-07	16.5252	8.68153
RHOQ	1.32509	3.36647e-06	2.94385e-08	25.1552	11.5404
MYH10	1.3261	6.01566e-06	7.71875e-08	21.9561	10.6509
KRT9	1.32987	4.82046e-06	5.31589e-08	23.1437	11.0003
NT5C3A	1.33088	5.10259e-05	2.08948e-06	13.72	7.33991
EIF4A3	1.33105	0.000112185	6.15621e-06	11.73	6.19494
SLC13A5	1.3335	3.37776e-06	3.01697e-08	25.0684	11.5183
BTG2	1.33412	2.38407e-06	1.46805e-08	27.7437	12.1526
APLP2	1.33528	2.91614e-06	2.23583e-08	26.149	11.7856
ISYNA1	1.33548	7.52241e-06	1.10473e-07	20.8705	10.3093
HBEGF	1.33692	3.17639e-05	1.05052e-06	15.1458	8.05636
MLF2	1.33748	3.84611e-05	1.38082e-06	14.563	7.7728
OASL	1.3398	6.60511e-06	8.97855e-08	21.4918	10.5075
C11orf96	1.34099	7.57126e-06	1.12724e-07	20.811	10.2899
MSX1	1.34108	5.78112e-06	7.23421e-08	22.1582	10.7121
IFI30	1.34162	6.84972e-06	9.48509e-08	21.3256	10.4552
LINC00294	1.34511	2.99505e-06	2.39711e-08	25.8938	11.7239
SPANXA1	1.34727	3.43227e-05	1.18166e-06	14.8924	7.93457
DUSP28	1.34897	2.38927e-06	1.48919e-08	27.688	12.1403
DIRC2	1.3509	3.17468e-06	2.62153e-08	25.5695	11.6442
CXADR	1.35833	4.67277e-05	1.84521e-06	13.9681	7.47022
KLHL29	1.3597	2.91614e-06	2.24133e-08	26.14	11.7834
POR	1.36131	5.50213e-05	2.3266e-06	13.5089	7.22698
ZNF549	1.36399	3.96242e-05	1.44556e-06	14.4674	7.7251
C18orf8	1.36785	4.68599e-06	5.05022e-08	23.3118	11.0479
DUSP1	1.3698	3.31692e-06	2.83029e-08	25.295	11.5757
POU3F1	1.37173	4.88648e-06	5.5036e-08	23.0306	10.9681
KRT3	1.37318	3.39872e-05	1.16464e-06	14.9234	7.94961
MAGT1	1.37336	0.000147354	8.96997e-06	11.1015	5.79162
DIO3	1.37414	2.19828e-06	1.24357e-08	28.3988	12.2945
KIAA2013	1.37468	1.14738e-05	2.24963e-07	18.8691	9.61626
FZD9	1.37504	1.26573e-05	2.65817e-07	18.4271	9.45095
IFIH1	1.37766	5.32002e-06	6.3756e-08	22.5572	10.8308
UBL5	1.38163	7.57126e-06	1.13042e-07	20.8027	10.2872
C17orf96	1.38381	2.96922e-06	2.36721e-08	25.9397	11.735
PI3	1.38388	8.956e-05	4.53214e-06	12.2651	6.52153
GRN	1.38494	9.01456e-06	1.48878e-07	20.007	10.0209
IMPA2	1.38673	2.78604e-06	2.01023e-08	26.5435	11.8793
MMP7	1.38739	2.20564e-06	1.25625e-08	28.3583	12.2859
DCXR	1.38754	1.649e-05	3.96286e-07	17.4094	9.05154
ARC	1.39018	5.32002e-06	6.33165e-08	22.5793	10.8373
MLEC	1.39697	1.09773e-05	2.07557e-07	19.086	9.69569
TWIST1	1.40173	1.24484e-05	2.56668e-07	18.519	9.48573
SERPINI1	1.40305	8.52067e-06	1.36752e-07	20.2493	10.1034
CHST7	1.4045	2.46378e-05	7.16248e-07	15.9994	8.45048
SLC44A3	1.40795	3.44544e-06	3.12963e-08	24.9392	11.4853
RNF167	1.40809	6.09761e-06	7.84973e-08	21.904	10.635
NADSYN1	1.40908	5.65638e-06	7.01823e-08	22.2533	10.7407
ISG15	1.40963	9.25671e-06	1.54249e-07	19.9067	9.98641
TP53I3	1.41035	3.90032e-06	3.78231e-08	24.2821	11.3135
SLC41A1	1.41103	2.18697e-06	1.21784e-08	28.4824	12.3123
PLPP1	1.414	2.79428e-05	8.6262e-07	15.5794	8.25962
NAA38	1.41542	4.79226e-05	1.91232e-06	13.8964	7.43281
RRAGA	1.41547	4.54928e-05	1.75984e-06	14.0637	7.51979
SAT1	1.41617	6.47699e-06	8.63983e-08	21.609	10.5441
TSC22D3	1.41846	2.20913e-06	1.27421e-08	28.3018	12.2738
ACLY	1.41963	5.01023e-05	2.03575e-06	13.7717	7.36724
COQ8A	1.42067	1.81928e-05	4.52349e-07	17.0842	8.91807
ZSWIM8	1.42087	1.9646e-06	9.7204e-09	29.3994	12.5022
PLA2G15	1.42146	2.78604e-06	2.0136e-08	26.5373	11.8779
ABHD15	1.42283	2.50793e-06	1.67801e-08	27.2269	12.0371
HS3ST2	1.42284	2.96922e-06	2.34683e-08	25.9713	11.7427
FADS1	1.425	1.28249e-05	2.70777e-07	18.3787	9.43257
PARP9	1.42543	0.000130232	7.58855e-06	11.3768	5.97106
FLOT1	1.42578	2.29305e-06	1.36916e-08	28.0172	12.2124
IER5L	1.42805	1.1074e-05	2.11497e-07	19.0352	9.67716
BRMS1	1.43189	1.90031e-05	4.90879e-07	16.8863	8.83535
TUBA4A	1.43473	3.92706e-05	1.42684e-06	14.4945	7.73868
SEPT5	1.43645	3.63271e-05	1.27759e-06	14.7264	7.85358
OGDH	1.43649	5.35915e-05	2.23539e-06	13.5871	7.26902
SUPT4H1	1.4369	5.1817e-06	6.05624e-08	22.7216	10.8789
FAM214A	1.43876	1.51457e-05	3.47304e-07	17.7395	9.18408
PPP2R3C	1.43922	3.32679e-06	2.88027e-08	25.2327	11.56
DUSP19	1.44112	5.66347e-05	2.44387e-06	13.4133	7.17524
RAD9A	1.44169	4.23775e-06	4.33384e-08	23.8204	11.1889
NDUFA2	1.44337	2.94253e-05	9.32682e-07	15.4062	8.17919
APOD	1.4505	3.15505e-05	1.04057e-06	15.1664	8.0662
AKTIP	1.45305	2.91614e-06	2.23144e-08	26.1563	11.7873
RHBDD2	1.45492	7.37565e-06	1.07496e-07	20.9513	10.3355
PTMS	1.45658	2.43707e-06	1.55435e-08	27.5217	12.1033
CHMP1B	1.45667	2.73881e-05	8.40015e-07	15.6388	8.28693
HIST2H3D	1.45937	0.00445098	0.000638305	5.75381	1.14053
FAM234A	1.46265	1.89706e-06	8.98342e-09	29.7269	12.5679
TOR1B	1.46313	1.96637e-06	9.86743e-09	29.3374	12.4897
GPNMB	1.4641	4.86139e-06	5.40828e-08	23.0875	10.9843
CRELD2	1.46934	1.48256e-05	3.36557e-07	17.819	9.21557
KLF9	1.47127	7.26435e-06	1.05207e-07	21.0152	10.3561
NIPAL3	1.47131	2.47226e-06	1.60868e-08	27.389	12.0736
SLC44A2	1.47134	1.37819e-05	3.00274e-07	18.1105	9.32959
FZD7	1.47186	1.1002e-05	2.08258e-07	19.0769	9.69237
MCOLN1	1.47529	2.80217e-06	2.041e-08	26.4868	11.866
ZCCHC24	1.47811	2.06101e-06	1.07351e-08	28.992	12.4189
ZMAT5	1.48104	1.12888e-05	2.18945e-07	18.9419	9.64303
ARHGEF17	1.48386	1.24527e-05	2.57302e-07	18.5125	9.48328
TP53INP2	1.48711	8.38987e-06	1.33587e-07	20.3166	10.1261
LPCAT3	1.48934	1.39841e-05	3.05862e-07	18.0631	9.31119
HLA-E	1.49005	1.74047e-06	6.56003e-09	31.069	12.8259
PTDSS1	1.49323	1.74047e-06	6.80356e-09	30.9103	12.7963
HIST1H2AC	1.49382	0.000530914	4.72359e-05	8.67055	3.99203
TSC22D1	1.49559	2.44846e-05	7.01897e-07	16.0458	8.4712
PTPN6	1.49582	1.73678e-06	6.33706e-09	31.2202	12.8539
S100A13	1.49588	9.46494e-06	1.62128e-07	19.7667	9.93785
IDH1	1.49705	0.00243754	0.000308635	6.47752	1.93723
ZNF488	1.50263	7.20463e-06	1.03884e-07	21.0529	10.3683
CARD19	1.50587	3.67711e-06	3.4597e-08	24.5893	11.3946
SKIDA1	1.51441	2.43775e-06	1.57044e-08	27.4819	12.0944
HIST1H3G	1.51622	2.96922e-06	2.33066e-08	25.9966	11.7488
TRIM26	1.52083	3.80069e-05	1.35839e-06	14.5973	7.78984
TK1	1.52132	1.6062e-05	3.80897e-07	17.5079	9.09138
TMUB2	1.52189	1.74047e-06	6.44712e-09	31.1448	12.84
HBP1	1.52235	1.10799e-05	2.12312e-07	19.0248	9.67337
RNF39	1.52359	3.98826e-06	3.9267e-08	24.1542	11.2793
BCL2L1	1.52422	8.53053e-06	1.37452e-07	20.2346	10.0984
CCNE1	1.52635	1.8238e-06	8.34108e-09	30.0383	12.6293
CLDN9	1.53308	1.65916e-06	5.65596e-09	31.7226	12.9454
GADD45G	1.53389	6.4853e-06	8.70761e-08	21.5851	10.5367
ZCCHC17	1.53686	4.29583e-06	4.43801e-08	23.7407	11.1671
SDC4	1.53706	1.75344e-06	7.3497e-09	30.577	12.7333
SPSB1	1.53761	9.72455e-05	5.09196e-06	12.059	6.39751
HTATIP2	1.54084	1.74047e-06	6.85444e-09	30.878	12.7903
GPX1	1.54255	1.11111e-05	2.13349e-07	19.0116	9.66857
FOXC1	1.54571	1.40775e-05	3.09098e-07	18.0361	9.30068
DEDD2	1.54672	0.000130619	7.61936e-06	11.3701	5.96672
GRTP1	1.54916	2.36959e-06	1.44496e-08	27.8057	12.1662
ANGPT2	1.55317	1.9646e-06	9.73379e-09	29.3937	12.5011
OVOL2	1.55633	1.68288e-05	4.08346e-07	17.3352	9.02135
ALPPL2	1.55681	1.96637e-06	9.78904e-09	29.3703	12.4963
CALB2	1.55919	1.24532e-05	2.57613e-07	18.5093	9.48208
TNFSF9	1.56251	5.55897e-06	6.76789e-08	22.3678	10.7748
GSTT2B	1.56433	2.49256e-06	1.65294e-08	27.2847	12.0501
FGFR3	1.56477	2.91614e-06	2.23178e-08	26.1557	11.7872
CD14	1.56564	2.18852e-06	1.22334e-08	28.4644	12.3085
ABTB2	1.56573	4.29583e-06	4.43556e-08	23.7426	11.1676
CDKN1C	1.56712	2.36959e-06	1.43565e-08	27.831	12.1718
ARL6IP1	1.56764	1.4834e-05	3.37377e-07	17.8129	9.21313
MXD4	1.57191	3.61345e-06	3.3817e-08	24.6684	11.4152
CDC25C	1.57601	9.40546e-06	1.60024e-07	19.8033	9.95059
NRIP3	1.58304	8.37094e-05	4.13604e-06	12.4292	6.61876
IRX2	1.5925	3.85654e-06	3.69902e-08	24.3585	11.3338
AP3B2	1.59256	2.02741e-06	1.04742e-08	29.0924	12.4396
HCP5	1.5944	1.02051e-05	1.8327e-07	19.426	9.81797
FBXO32	1.60639	0.000386833	3.12307e-05	9.2278	4.44264
ADIRF	1.61069	2.96922e-06	2.34998e-08	25.9664	11.7415
CD70	1.61208	1.29601e-05	2.74684e-07	18.3413	9.41833
LFNG	1.61772	3.61269e-06	3.35635e-08	24.6946	11.422
CCDC3	1.62007	1.82178e-06	8.14985e-09	30.1364	12.6485
SYVN1	1.62189	1.9646e-06	9.46134e-09	29.5112	12.5248
GDF15	1.62975	1.69301e-06	5.97932e-09	31.4759	12.9008
ADM	1.63365	2.23596e-06	1.30666e-08	28.2019	12.2524
ACE2	1.63432	9.26772e-06	1.55504e-07	19.8839	9.97852
USP18	1.63512	2.33798e-05	6.56412e-07	16.2002	8.5397
NOV	1.63563	1.61879e-06	5.24412e-09	32.061	13.0058
CDC25B	1.63638	3.32679e-06	2.87917e-08	25.2341	11.5603
GFI1	1.64305	1.50041e-06	4.35233e-09	32.9107	13.1529
FBP1	1.64859	2.96922e-06	2.34334e-08	25.9767	11.744
TPM2	1.65095	1.41324e-05	3.11201e-07	18.0187	9.29391
CTSB	1.65199	4.18467e-06	4.20272e-08	23.9239	11.2171
CABLES1	1.65344	4.08335e-06	4.02896e-08	24.0668	11.2558
STC2	1.65374	1.34167e-06	3.01258e-09	34.6538	13.4365
GALR2	1.65437	8.31148e-06	1.30405e-07	20.3861	10.1494
MARCKSL1	1.65517	4.76925e-06	5.20054e-08	23.2155	11.0207
EPHA2	1.66641	1.37552e-06	3.39505e-09	34.0778	13.3454
SMIM14	1.67035	2.06938e-06	1.10513e-08	28.8739	12.3945
SLC6A8	1.67142	1.72219e-06	6.23545e-09	31.2911	12.867
KDM5B	1.67196	2.20913e-06	1.27696e-08	28.2932	12.272
SOX18	1.67562	5.88222e-05	2.5694e-06	13.3166	7.12248
CST6	1.6777	2.89407e-06	2.18679e-08	26.2308	11.8052
LAMP3	1.67923	2.43707e-06	1.53825e-08	27.5621	12.1123
OTUB1	1.68404	9.26632e-06	1.54861e-07	19.8956	9.98256
TFIP11	1.6874	3.9019e-06	3.7921e-08	24.2733	11.3111
LINC00936	1.68876	1.26312e-06	2.64772e-09	35.2868	13.5337
SLC16A10	1.69337	1.34167e-06	3.02814e-09	34.6288	13.4326
CYP1B1	1.69398	2.05412e-05	5.46703e-07	16.6288	8.72605
CSAD	1.69451	1.74047e-06	6.80906e-09	30.9068	12.7957
TMEM158	1.69609	6.91732e-06	9.62264e-08	21.2822	10.4415
CD27-AS1	1.69735	6.14921e-06	7.96692e-08	21.8581	10.621
AGR2	1.70212	2.60744e-06	1.79736e-08	26.965	11.9773
HAPLN3	1.70418	1.37552e-06	3.36722e-09	34.1171	13.3517
IRF3	1.7053	8.38987e-06	1.3323e-07	20.3243	10.1287
HIST1H2AM	1.70541	2.16297e-06	1.18265e-08	28.6	12.3372
NTF3	1.71395	9.78524e-06	1.72794e-07	19.5889	9.87561
CBX4	1.72313	1.53726e-05	3.5511e-07	17.6835	9.16179
HIST1H3D	1.72343	1.74047e-06	6.57725e-09	31.0575	12.8238
SLC25A25	1.72441	1.89226e-06	8.85449e-09	29.7873	12.5799
NCKAP5L	1.72671	1.48059e-06	4.04404e-09	33.2517	13.2103
GRIN1	1.73157	1.31678e-05	2.81316e-07	18.2792	9.39459
GPRC5A	1.73425	3.42169e-06	3.09357e-08	24.98	11.4957
NFE2L1	1.7375	1.27231e-06	2.72085e-09	35.1523	13.5133
ACSS1	1.73934	8.43572e-06	1.34674e-07	20.2932	10.1182
MDK	1.74823	1.2021e-05	2.42309e-07	18.6711	9.5428
KRT8	1.75154	6.92711e-06	9.65093e-08	21.2734	10.4387
HIST1H2BF	1.75261	3.23379e-06	2.71811e-08	25.4395	11.6119
KIFC2	1.75452	2.54439e-06	1.73472e-08	27.0999	12.0082
GSTM3	1.76003	1.82178e-06	8.1677e-09	30.1271	12.6467
HIST1H2AG	1.76462	2.07347e-05	5.54489e-07	16.5953	8.71168
CGN	1.76571	3.05331e-06	2.47605e-08	25.776	11.6951
RAET1G	1.77022	2.37326e-06	1.45223e-08	27.7861	12.1619
NR2F2	1.77303	6.79514e-06	9.36635e-08	21.3636	10.4673
IRF7	1.77412	7.98318e-06	1.23055e-07	20.5542	10.2054
AGPAT2	1.77497	1.48059e-06	4.03597e-09	33.261	13.2119
NARF	1.77946	5.5784e-06	6.86025e-08	22.325	10.7621
RHOBTB3	1.7883	1.21647e-05	2.48481e-07	18.6045	9.51787
DUSP5	1.78866	1.51534e-06	4.52397e-09	32.7326	13.1226
CSRNP2	1.79029	1.14311e-06	2.0573e-09	36.5572	13.7203
CENPT	1.7961	6.28161e-06	8.2069e-08	21.7666	10.5929
SOX9	1.79769	2.16965e-06	1.19441e-08	28.5603	12.3288
ATG2A	1.80069	2.95458e-06	2.30841e-08	26.0317	11.7573
CCDC189	1.81014	1.74047e-06	6.71684e-09	30.9661	12.8067
MPC2	1.8105	1.71696e-06	6.18019e-09	31.3303	12.8741
IL6	1.81889	1.3101e-06	2.85714e-09	34.9122	13.4765
LOC100288798	1.82401	3.3723e-06	2.99894e-08	25.0896	11.5237
MYLIP	1.82701	1.87452e-06	8.73181e-09	29.8458	12.5915
NINJ1	1.8271	1.43494e-05	3.1841e-07	17.9601	9.27103
ANXA2R	1.83194	1.34167e-06	3.18168e-09	34.3894	13.395
SERPINB1	1.84215	1.48638e-06	4.26878e-09	33.0004	13.1681
TNFSF10	1.84215	2.76236e-06	1.97055e-08	26.6181	11.8968
NMB	1.84289	1.82178e-06	8.19187e-09	30.1146	12.6442
ARID5B	1.84775	5.01847e-06	5.7167e-08	22.9074	10.9327
FAM107B	1.84962	1.9646e-06	9.67222e-09	29.4199	12.5064
SLC7A8	1.86054	1.40617e-06	3.60259e-09	33.7953	13.2998
GSTT2	1.86194	1.37552e-06	3.40756e-09	34.0602	13.3426
TIMP2	1.86452	1.19129e-06	2.32455e-09	35.9367	13.6306
CA2	1.87206	1.842e-06	8.47078e-09	29.9733	12.6166
CTSV	1.8778	1.44374e-06	3.84006e-09	33.494	13.2505
HOXD1	1.87786	3.43203e-06	3.11018e-08	24.9611	11.4909
HIST2H2AA3	1.87913	1.18977e-05	2.38031e-07	18.7184	9.56043
NUDT16L1	1.87959	1.74047e-06	6.8527e-09	30.8791	12.7905
SYNM	1.88208	1.33298e-06	2.93528e-09	34.7804	13.4562
LOC729970	1.88278	2.54071e-06	1.72684e-08	27.1173	12.0121
RGCC	1.8857	2.38407e-06	1.47358e-08	27.7291	12.1493
SERTAD1	1.88821	8.13763e-06	1.26297e-07	20.4787	10.1803
C1orf61	1.8925	1.62263e-06	5.37557e-09	31.9498	12.986
HSPB8	1.89418	2.19828e-06	1.24741e-08	28.3865	12.2919
HOXC13	1.90775	7.03908e-06	9.95597e-08	21.1799	10.409
LYPD1	1.90884	2.04536e-06	1.06103e-08	29.0397	12.4288
SLC16A3	1.9216	2.89407e-06	2.1876e-08	26.2295	11.8049
CCM2L	1.92308	2.29012e-06	1.34765e-08	28.0797	12.226
DLX3	1.92629	8.5876e-07	1.2728e-09	39.1014	14.0626
HIST1H3H	1.92727	1.80169e-05	4.45568e-07	17.1211	8.93333
SERTAD4-AS1	1.92956	7.93704e-07	1.10916e-09	39.8624	14.1575
HSPA2	1.93271	7.83756e-07	1.07866e-09	40.0184	14.1766
ACTA2	1.93764	1.03457e-06	1.77801e-09	37.3124	13.8261
KCTD13	1.94455	2.06597e-06	1.09782e-08	28.9009	12.4001
CLDN1	1.94478	1.8238e-06	8.32545e-09	30.0463	12.6309
MICB	1.94833	2.93816e-06	2.27692e-08	26.0821	11.7695
IQCD	1.94861	9.7412e-07	1.50566e-09	38.1919	13.9448
UBE3B	1.94881	1.48638e-06	4.28017e-09	32.988	13.166
CREG1	1.95356	5.11797e-06	5.88715e-08	22.8126	10.9054
CBR3	1.95862	1.44374e-06	3.84421e-09	33.489	13.2497
NEFH	1.96371	1.37552e-06	3.32865e-09	34.1723	13.3605
SOX8	1.96641	1.09429e-05	2.06383e-07	19.1014	9.70127
IGFL1	1.97787	1.75344e-06	7.17581e-09	30.68	12.7529
GADD45B	1.98757	1.51077e-05	3.46112e-07	17.7482	9.18752
HERC5	1.99336	6.61353e-06	9.02401e-08	21.4764	10.5027
SAMD9	1.9937	6.34377e-06	8.34123e-08	21.7167	10.5775
DDIT3	2.01031	1.03457e-06	1.80224e-09	37.2417	13.8164
CCL26	2.01071	2.52908e-06	1.71358e-08	27.1467	12.0188
ASF1B	2.0137	5.5784e-06	6.84375e-08	22.3326	10.7644
FOS	2.01924	1.34167e-06	3.14785e-09	34.441	13.4031
SLU7	2.03458	1.511e-06	4.47904e-09	32.7785	13.1304
TUBB2A	2.0431	1.62263e-06	5.42836e-09	31.906	12.9782
PGD	2.04608	1.77312e-06	7.54001e-09	30.4674	12.7124
SLC30A3	2.04625	1.19129e-06	2.3155e-09	35.9564	13.6335
TMEM2	2.04734	1.18432e-06	2.23177e-09	36.1425	13.6606
ESPN	2.05271	1.48638e-06	4.14105e-09	33.1413	13.1918
ALPP	2.06143	7.32316e-07	9.45845e-10	40.7616	14.2656
MAP1LC3A	2.08839	2.06597e-06	1.09797e-08	28.9003	12.4
HBA2	2.09297	1.06468e-06	1.8936e-09	36.9845	13.7807
GABARAPL1	2.09754	3.03655e-05	9.79842e-07	15.2977	8.12831
SLC4A11	2.10183	1.68541e-06	5.88819e-09	31.5439	12.9131
FBXO2	2.10212	6.25159e-07	6.20455e-10	43.24	14.5421
VPREB3	2.10739	1.34167e-06	3.11911e-09	34.4853	13.4101
BCL6	2.10938	1.96637e-06	9.831e-09	29.3527	12.4927
NPTX1	2.10993	2.50277e-06	1.66925e-08	27.247	12.0416
HIST1H3F	2.1117	8.53348e-06	1.37681e-07	20.2299	10.0968
CDIPT	2.11394	6.59926e-06	8.95662e-08	21.4992	10.5099
FRAT2	2.12014	5.91686e-07	5.13649e-10	44.3985	14.6616
SLPI	2.12093	1.10373e-05	2.1018e-07	19.052	9.68332
INSM2	2.12359	1.03457e-06	1.73327e-09	37.4459	13.8445
HIST2H2AC	2.12453	2.78415e-06	1.99841e-08	26.5656	11.8845
FOSB	2.12884	4.3536e-06	4.55372e-08	23.6547	11.1434
CRABP2	2.14384	8.11569e-07	1.15674e-09	39.6286	14.1287
UCA1	2.14434	1.19129e-06	2.30828e-09	35.9721	13.6358
HIST1H2AE	2.14624	8.11569e-07	1.16849e-09	39.5725	14.1217
FSTL1	2.16003	2.43707e-06	1.56197e-08	27.5028	12.0991
HIST2H2AA4	2.16524	1.14067e-05	2.22198e-07	18.9022	9.62848
GTF2B	2.17053	6.25159e-07	5.94464e-10	43.4998	14.5694
HIST1H3I	2.17189	6.83032e-07	8.11425e-10	41.6459	14.3677
CKB	2.1792	3.09724e-06	2.53792e-08	25.6865	11.6731
FAM109A	2.18484	2.43707e-06	1.55665e-08	27.516	12.1021
POLR2A	2.18696	1.58222e-06	5.05157e-09	32.2298	13.0355
CLDN7	2.19386	1.00748e-06	1.59988e-09	37.8684	13.9017
HIST1H4H	2.19973	4.88648e-06	5.48417e-08	23.0421	10.9714
CTGF	2.20091	1.77312e-06	7.54617e-09	30.4639	12.7117
MAFB	2.21716	5.74525e-07	4.73789e-10	44.9033	14.7118
CDK2AP2	2.21799	1.89706e-06	9.03761e-09	29.7018	12.5629
LBH	2.21832	3.79344e-06	3.61441e-08	24.4381	11.3548
TRAFD1	2.22259	1.82178e-06	7.97658e-09	30.2275	12.6662
PTGES	2.22455	1.20201e-06	2.41781e-09	35.7391	13.6014
MAP1LC3B	2.25167	1.66324e-06	5.70507e-09	31.6841	12.9385
PLAT	2.25847	5.49094e-07	3.38348e-10	47.0692	14.9155
SLC6A10P	2.26531	2.51353e-06	1.6895e-08	27.2008	12.0311
SPANXC	2.30704	9.70456e-06	1.70753e-07	19.6219	9.88723
IFIT1	2.32921	1.25668e-05	2.62091e-07	18.4641	9.46497
NXF1	2.33053	5.49094e-07	3.21123e-10	47.4145	14.9463
CSRP2	2.34103	1.03354e-06	1.66316e-09	37.6632	13.874
KRT13	2.34627	7.37804e-07	9.68554e-10	40.6264	14.2496
CYSRT1	2.35979	1.511e-06	4.46154e-09	32.7965	13.1335
ENDOG	2.38983	5.90921e-07	5.00473e-10	44.5603	14.6778
HIST2H2BE	2.39624	1.74047e-06	6.75755e-09	30.9398	12.8018
AKR1B10	2.41834	1.46235e-06	3.9323e-09	33.3827	13.2321
NTN4	2.42443	1.18432e-06	2.21648e-09	36.1773	13.6657
CRTAC1	2.44011	5.49094e-07	2.68952e-10	48.605	15.0493
EPOR	2.48993	5.74525e-07	4.74422e-10	44.8949	14.7109
ZCCHC12	2.49065	1.82178e-06	7.9017e-09	30.2675	12.6739
SNHG9	2.52676	2.67258e-06	1.85607e-08	26.8433	11.9492
YPEL5	2.53824	6.83032e-07	7.65627e-10	41.986	14.4059
TUBB3	2.54514	4.88648e-06	5.51461e-08	23.0241	10.9662
H2AFJ	2.57218	1.19129e-06	2.34581e-09	35.8909	13.6238
FAM64A	2.57966	6.83032e-07	7.43199e-10	42.1611	14.4254
FAM222A	2.67694	5.49094e-07	2.27697e-10	49.7503	15.1437
HCFC1R1	2.69817	5.49094e-07	3.20639e-10	47.4245	14.9472
CITED2	2.72339	2.02532e-06	1.03956e-08	29.1232	12.446
CLIC3	2.74334	6.25159e-07	6.24857e-10	43.1973	14.5376
ULBP1	2.76871	3.09724e-06	2.52862e-08	25.6998	11.6764
FOXQ1	2.78868	5.49094e-07	1.43329e-10	53.0768	15.3946
TMEM27	2.79337	5.49094e-07	1.57181e-10	52.3966	15.3459
EFHD1	2.80522	5.49094e-07	3.72039e-10	46.4482	14.859
RARRES3	2.84805	5.49094e-07	2.40913e-10	49.3593	15.112
SPANXB1	2.86499	6.83032e-07	8.24342e-10	41.5539	14.3573
ATF3	2.88624	5.70327e-07	4.36006e-10	45.4285	14.7629
FAM46A	2.89058	6.83032e-07	8.18149e-10	41.5978	14.3622
FOXO4	2.93063	6.25159e-07	6.35364e-10	43.0966	14.5269
IFIT2	2.94029	6.59477e-07	6.84206e-10	42.6521	14.4792
BAMBI	2.96043	5.27179e-07	7.88054e-11	57.7055	15.6939
ZNF280A	2.98187	5.49094e-07	1.9241e-10	50.9357	15.2369
NEU1	3.0507	1.16624e-06	2.14832e-09	36.3361	13.6886
OLR1	3.08735	1.74047e-06	6.62106e-09	31.0286	12.8184
SPANXA2	3.13218	1.9646e-06	9.59228e-09	29.4542	12.5133
ULBP2	3.13762	5.49094e-07	3.50868e-10	46.8305	14.894
EPHX1	3.14871	5.49094e-07	3.46861e-10	46.9058	14.9008
CRISPLD2	3.16162	5.27179e-07	1.0111e-10	55.73	15.5726
CEBPA	3.25383	6.86037e-07	8.42493e-10	41.4274	14.3428
HIST3H2A	3.26842	1.05907e-05	1.95232e-07	19.2526	9.75591
ID2	3.30038	8.36145e-07	1.22158e-09	39.327	14.0911
CCNA1	3.34419	5.27179e-07	7.2668e-11	58.3631	15.7323
FUCA1	3.36993	1.75344e-06	7.01488e-09	30.7779	12.7714
TUBB2B	3.42748	5.27179e-07	1.01953e-10	55.6653	15.5684
GLRX	3.65398	5.49094e-07	2.59939e-10	48.8373	15.0688
RASD1	3.7672	5.49094e-07	1.83986e-10	51.2556	15.2613
CABYR	4.05914	5.27179e-07	1.11622e-10	54.9648	15.5231
VASN	4.07019	4.0135e-07	8.49795e-12	78.765	16.5734

## Sheet: TCGA
Gene Symbol	logFC	AveExpr	t	P.Value	adj.P.Val	B
CRISP3	-8.47694	-0.890733	-15.3967	1.70567e-41	1.06768e-38	83.5646
STATH	-7.88288	-2.82652	-12.4878	5.29582e-30	5.79194e-28	57.3841
MUC21	-7.86177	0.171936	-11.805	1.99077e-27	1.48651e-25	51.5225
KRT4	-7.09302	5.12182	-10.6366	3.57954e-23	1.58599e-21	41.8453
CRNN	-6.8359	2.92639	-9.26246	1.81362e-18	4.22794e-17	31.1626
ADH1B	-6.51768	-2.25092	-13.9107	1.55072e-35	3.83379e-33	69.987
MYOC	-6.41209	-4.32853	-17.4152	9.13453e-50	1.79159e-46	102.414
PRH2	-6.19378	-4.06265	-12.5429	3.26272e-30	3.70615e-28	57.863
LTF	-6.19246	2.04317	-10.3536	3.55923e-22	1.37418e-20	39.5784
MUC7	-6.03411	-3.07397	-8.94804	1.9137e-17	3.92068e-16	28.8427
CHST9	-6.03265	-2.81276	-12.2612	3.84789e-29	3.78612e-27	55.4233
FAM3B	-6.03218	0.0218438	-12.3206	2.29162e-29	2.31682e-27	55.9357
MAL	-5.99692	2.88689	-11.6309	8.82902e-27	5.99884e-25	50.0505
HMGCS2	-5.9804	-3.41654	-14.0298	5.23392e-36	1.41268e-33	71.0617
TMPRSS11B	-5.94491	-0.422246	-9.43844	4.74903e-19	1.20341e-17	32.4826
FAM3D	-5.88008	1.55333	-13.5383	4.54957e-34	8.74826e-32	66.644
BPIFB1	-5.6729	-1.71344	-8.26716	2.64082e-15	3.96999e-14	23.9975
CYP2F1	-5.47292	-4.20686	-15.0475	4.41488e-40	2.23941e-37	80.3445
CFTR	-5.42072	-2.46555	-12.4718	6.0968e-30	6.64325e-28	57.2448
BPIFB2	-5.40558	-3.52511	-7.80952	6.2716e-14	7.75253e-13	20.8879
KRT13	-5.30791	8.00289	-8.27752	2.45462e-15	3.71095e-14	24.0693
CYP4B1	-5.29007	0.41407	-11.893	9.34825e-28	7.41309e-26	52.2696
SLC27A6	-5.28023	-2.58065	-12.9776	6.95603e-32	9.98275e-30	61.6686
EDN3	-5.22085	-3.45885	-12.3507	1.7608e-29	1.81764e-27	56.1962
FMO2	-5.2155	2.07557	-13.1935	1.01136e-32	1.62591e-30	63.576
TGM3	-5.18162	4.34156	-7.64576	1.89109e-13	2.19904e-12	19.8056
C9orf152	-5.16199	-2.66944	-14.0331	5.07691e-36	1.38299e-33	71.0918
ZG16B	-5.07334	0.761054	-9.98962	6.50934e-21	2.12547e-19	36.7114
DYNAP	-5.02271	-2.3102	-8.88819	2.97999e-17	5.94785e-16	28.4069
TF	-5.01388	0.65437	-11.6566	7.09169e-27	4.90912e-25	50.267
MUC5B	-5.00371	-0.651285	-8.11499	7.67227e-15	1.08832e-13	22.95
FUT6	-4.96392	0.740301	-10.8259	7.56617e-24	3.65512e-22	43.3796
CEACAM7	-4.83931	-0.335358	-8.59399	2.55848e-16	4.47506e-15	26.2918
WIF1	-4.83331	-3.02006	-9.78029	3.37385e-20	9.87471e-19	35.0889
DLK1	-4.80251	-3.4637	-9.88256	1.51376e-20	4.66823e-19	35.8791
BMP3	-4.80038	-3.08729	-10.691	2.29476e-23	1.04346e-21	42.2842
PLA2G2A	-4.79524	0.650559	-9.61674	1.20366e-19	3.288e-18	33.8352
GSTA1	-4.76474	-1.8021	-7.61633	2.30204e-13	2.64555e-12	19.6129
AQP5	-4.76169	-0.891743	-8.97972	1.51268e-17	3.14066e-16	29.0742
C7	-4.75403	-1.29298	-11.0521	1.16163e-24	6.27067e-23	45.23
ADH1C	-4.73871	-2.27557	-9.87302	1.63154e-20	4.99999e-19	35.8052
CLDN8	-4.7302	-1.85636	-9.10503	5.93752e-18	1.29202e-16	29.9948
PLIN1	-4.72923	-2.34814	-14.7714	5.7141e-39	2.33484e-36	77.8105
C6	-4.72457	-4.52233	-13.692	1.13139e-34	2.37754e-32	68.0208
ARSF	-4.71267	-3.43932	-12.7575	4.9119e-31	6.3104e-29	59.7355
CLDN10	-4.71041	-1.7413	-9.61945	1.17871e-19	3.22583e-18	33.8558
AQP4	-4.68373	-3.83419	-11.9963	3.83615e-28	3.18324e-26	53.15
PPP1R1B	-4.68036	-1.13159	-9.61517	1.21836e-19	3.32199e-18	33.8232
KRT40	-4.62004	-4.54164	-14.9182	1.46623e-39	6.53585e-37	79.1566
PPP1R1A	-4.61847	-1.65451	-10.1219	2.27862e-21	7.97112e-20	37.7467
KLHDC7A	-4.56767	-3.15878	-12.0315	2.82795e-28	2.3839e-26	53.4514
PIGR	-4.56321	0.490806	-7.24584	2.61488e-12	2.53894e-11	17.2328
GABRP	-4.54635	1.30873	-8.46507	6.46997e-16	1.06279e-14	25.3797
CCDC60	-4.52844	-4.04515	-11.549	1.77372e-26	1.16479e-24	49.3612
GPD1	-4.52267	-0.390593	-14.0575	4.06487e-36	1.12819e-33	71.3118
BPIFA1	-4.50931	-3.98478	-7.52723	4.16189e-13	4.55008e-12	19.0325
SCGB3A1	-4.49671	-2.11677	-8.69262	1.2507e-16	2.2812e-15	26.9957
CIDEC	-4.49581	-3.7639	-13.63	1.98513e-34	4.05573e-32	67.4645
B3GNT6	-4.45561	-3.36027	-10.8328	7.1477e-24	3.47579e-22	43.4358
PI16	-4.3992	-0.690668	-9.61791	1.19283e-19	3.26142e-18	33.8441
TMEM132C	-4.38206	-3.15346	-12.5608	2.78917e-30	3.20537e-28	58.0181
GYS2	-4.3711	-3.88874	-12.2573	3.9788e-29	3.86324e-27	55.3902
TOX3	-4.26831	-3.91169	-10.6042	4.66514e-23	2.04239e-21	41.5838
CHRDL1	-4.2682	-0.35196	-9.15576	4.05704e-18	8.99458e-17	30.3698
SPRR3	-4.2552	6.34601	-6.7933	4.52004e-11	3.62935e-10	14.4467
CCDC160	-4.25511	-4.3061	-12.839	2.38661e-31	3.28103e-29	60.4493
TMPRSS2	-4.25397	1.07035	-8.8066	5.43461e-17	1.0458e-15	27.8156
PEBP4	-4.24693	-2.72718	-10.3516	3.61937e-22	1.3901e-20	39.5618
TRARG1	-4.24282	-4.26132	-13.1928	1.0183e-32	1.62817e-30	63.5692
ECRG4	-4.20765	-2.66839	-11.7092	4.52431e-27	3.2151e-25	50.7112
C6orf58	-4.19915	-2.9912	-9.40241	6.25547e-19	1.55305e-17	32.2112
ATP6V0A4	-4.18743	0.424906	-11.1332	5.90191e-25	3.28852e-23	45.8988
MUC22	-4.18041	-3.68434	-9.82241	2.42676e-20	7.25561e-19	35.4138
TFAP2B	-4.16696	-4.48616	-10.4446	1.70741e-22	6.87167e-21	40.3033
C16orf89	-4.16222	-2.80414	-11.7342	3.65464e-27	2.64176e-25	50.9222
CLCA4	-4.15625	2.85585	-9.59447	1.42996e-19	3.85603e-18	33.6654
PYGM	-4.15196	0.597331	-8.2428	3.13517e-15	4.68921e-14	23.8289
VSIG2	-4.14252	-0.710822	-12.7546	5.04182e-31	6.44915e-29	59.7097
UGT1A7	-4.13965	-1.64035	-6.69116	8.44143e-11	6.50463e-10	13.837
MUCL3	-4.13816	-4.47379	-13.7716	5.49468e-35	1.26292e-32	68.7354
IL36A	-4.12756	-0.113396	-6.70156	7.92396e-11	6.12836e-10	13.8987
MYBPC1	-4.11233	1.5898	-5.0962	5.5953e-07	2.36378e-06	5.29968
SH3BGRL2	-4.10943	3.07077	-15.5433	4.32813e-42	3.03175e-39	84.9219
LPO	-4.0534	-3.46004	-8.80694	5.42104e-17	1.04513e-15	27.8181
PLIN4	-4.04524	1.02751	-12.7097	7.49615e-31	9.18903e-29	59.3174
ATP13A4	-4.04156	1.01787	-9.08162	7.07495e-18	1.53161e-16	29.8222
SLC9A4	-4.03924	-2.73246	-10.2066	1.15901e-21	4.1941e-20	38.4135
B3GALT5	-3.99864	-0.991023	-9.05405	8.69433e-18	1.86162e-16	29.6193
CA3	-3.99698	0.168343	-7.60299	2.51632e-13	2.87049e-12	19.5256
MYH2	-3.99621	1.56366	-4.24213	2.81585e-05	8.69188e-05	1.55143
PCK1	-3.9941	-3.78017	-11.7565	3.01849e-27	2.20357e-25	51.1112
NRG2	-3.99294	-1.92578	-15.4801	7.82089e-42	5.35094e-39	84.3363
TSPAN8	-3.92328	-2.12522	-9.47129	3.69197e-19	9.48627e-18	32.7307
PPDPFL	-3.91429	-4.17994	-8.27699	2.46387e-15	3.72301e-14	24.0656
PRR4	-3.90965	-0.899891	-9.7028	6.17288e-20	1.76146e-18	34.4934
PRB3	-3.90728	-2.74855	-9.65821	8.72853e-20	2.42716e-18	34.1519
CAPN14	-3.90681	1.02906	-9.5624	1.83168e-19	4.87234e-18	33.4214
ADH4	-3.89386	-4.61493	-14.4621	9.93641e-38	3.39918e-35	74.9843
CRYM	-3.8779	-0.860982	-12.8336	2.50391e-31	3.37914e-29	60.4019
RPS6KA6	-3.87074	-2.14034	-9.89012	1.42643e-20	4.42209e-19	35.9377
DMBT1	-3.85318	-0.373915	-6.59226	1.53529e-10	1.13203e-09	13.2535
TFF3	-3.84253	-0.0806434	-9.72741	5.09694e-20	1.46152e-18	34.6822
SNX31	-3.81754	-1.0543	-9.92193	1.11048e-20	3.49042e-19	36.1846
HP	-3.79632	-2.95417	-9.07323	7.53334e-18	1.62725e-16	29.7604
ATP1A2	-3.77039	0.786215	-6.74748	5.98729e-11	4.71635e-10	14.1723
CAPN6	-3.76829	-0.904591	-8.70603	1.13429e-16	2.07963e-15	27.0918
ALDH1L1	-3.76159	0.923548	-9.58406	1.54966e-19	4.15975e-18	33.5862
ALDH1A1	-3.74302	3.38129	-10.6623	2.90185e-23	1.29943e-21	42.0525
KRT78	-3.73409	3.96916	-7.52901	4.1131e-13	4.50344e-12	19.0441
SCGB1A1	-3.72364	-3.3886	-7.64135	1.94776e-13	2.2587e-12	19.7767
NRAP	-3.71336	0.761638	-4.57758	6.4768e-06	2.2566e-05	2.95102
CIDEA	-3.70962	-1.91301	-9.97405	7.3613e-21	2.37988e-19	36.5901
KRT36	-3.7091	-3.25968	-8.55661	3.35136e-16	5.79301e-15	26.0264
ZBTB16	-3.69947	-1.36916	-10.0183	5.18848e-21	1.72871e-19	36.935
PCSK2	-3.69343	-4.16571	-10.6468	3.29372e-23	1.4682e-21	41.9274
TRPV6	-3.6841	-0.950857	-9.55019	2.01257e-19	5.33903e-18	33.3286
FAM107A	-3.68383	1.08781	-13.8432	2.86741e-35	6.74875e-33	69.3788
PPP1R9A	-3.67476	-1.72559	-9.44953	4.36241e-19	1.11119e-17	32.5663
AQP7	-3.67353	-2.14228	-12.1432	1.07441e-28	9.81647e-27	54.4081
TMEM213	-3.6727	-4.50106	-7.9999	1.70405e-14	2.29968e-13	22.1665
GREM2	-3.66895	-1.56598	-10.3976	2.49655e-22	9.84566e-21	39.9283
SERPINB11	-3.66706	-0.561607	-6.80377	4.23818e-11	3.41702e-10	14.5096
SLC34A2	-3.66565	-0.593926	-6.27184	1e-09	6.64519e-09	11.4101
UGT1A8	-3.66299	-4.48813	-8.34461	1.52685e-15	2.38176e-14	24.5358
TCEAL2	-3.66081	-2.74914	-10.2848	6.19215e-22	2.32068e-20	39.032
ESRRG	-3.65791	-1.96108	-9.19179	3.09313e-18	6.9625e-17	30.6369
ERBB4	-3.65535	-2.77595	-9.3372	1.02845e-18	2.47399e-17	31.7214
HTR3B	-3.64327	-4.79164	-10.8158	8.22521e-24	3.94113e-22	43.2971
GJB1	-3.6414	-3.92845	-9.50535	2.84218e-19	7.43923e-18	32.9884
DCT	-3.61817	-4.10137	-9.00425	1.26038e-17	2.6373e-16	29.2538
CACNB4	-3.61733	-1.14634	-12.0752	1.93706e-28	1.68107e-26	53.8255
PROM1	-3.60715	-1.54834	-7.39329	1.00432e-12	1.03747e-11	18.1696
LRRC2	-3.60446	-0.929463	-8.28173	2.38281e-15	3.61911e-14	24.0985
HSPB6	-3.59605	2.14028	-8.308	1.97899e-15	3.0308e-14	24.2809
RIMS4	-3.58287	-3.37388	-9.37776	7.55103e-19	1.85281e-17	32.0257
THRSP	-3.57381	-4.58459	-10.8772	4.9576e-24	2.4679e-22	43.797
SLITRK5	-3.56406	-2.45308	-8.55436	3.40621e-16	5.87402e-15	26.0104
LRRC26	-3.56039	-4.61098	-9.22558	2.3971e-18	5.47529e-17	30.8879
AADAC	-3.55822	-1.69919	-8.59122	2.61035e-16	4.56036e-15	26.2721
ACADL	-3.55098	-2.64908	-9.73587	4.77176e-20	1.37095e-18	34.7472
KCNJ16	-3.53678	-4.17195	-9.72778	5.08216e-20	1.4587e-18	34.685
MYH7	-3.53103	1.76693	-4.45322	1.12872e-05	3.75517e-05	2.42103
ASPA	-3.50841	-2.3234	-12.4421	7.91064e-30	8.49383e-28	56.9873
SLC4A4	-3.50571	-1.51436	-11.1278	6.17426e-25	3.42084e-23	45.8542
MGST1	-3.49351	2.53595	-7.29729	1.87551e-12	1.85971e-11	17.5581
SCN7A	-3.48918	-2.89236	-10.2684	7.06253e-22	2.63012e-20	38.9022
CCL14	-3.4872	-2.712	-10.6628	2.89007e-23	1.2981e-21	42.0565
MYLK3	-3.48186	-1.66661	-8.9546	1.82283e-17	3.74233e-16	28.8906
SCNN1B	-3.4786	2.79589	-9.31519	1.21577e-18	2.89618e-17	31.5566
ODAM	-3.47821	-3.63679	-6.11086	2.56401e-09	1.57711e-08	10.5119
HLF	-3.47722	1.76081	-10.7753	1.14833e-23	5.42278e-22	42.9677
MB	-3.47417	3.17358	-5.7648	1.75312e-08	9.46534e-08	8.64562
PLCXD3	-3.47125	-4.01075	-11.1491	5.16697e-25	2.89547e-23	46.0301
FOXI2	-3.46901	-4.25021	-10.5863	5.39818e-23	2.33895e-21	41.4398
CYP11A1	-3.46686	-1.61874	-9.61278	1.24108e-19	3.37767e-18	33.805
DHRS7C	-3.45708	-4.586	-7.56601	3.21817e-13	3.59858e-12	19.2845
NPPC	-3.45331	-3.0208	-8.04904	1.21313e-14	1.67324e-13	22.5001
LDLRAD1	-3.44939	-3.64233	-9.23351	2.25769e-18	5.1725e-17	30.9469
PLP1	-3.44227	-1.5777	-8.8389	4.28591e-17	8.38932e-16	28.0493
CTTNBP2	-3.43453	0.0437572	-10.4394	1.78059e-22	7.14664e-21	40.2619
CASQ1	-3.42915	-0.554479	-6.33515	7.04598e-10	4.71013e-09	11.7686
AMPD1	-3.42847	-1.25524	-7.12023	5.84471e-12	5.37853e-11	16.4458
CGNL1	-3.42822	2.17993	-12.2331	4.91647e-29	4.72688e-27	55.181
PPP1R3C	-3.41967	2.45948	-10.1579	1.71089e-21	6.0571e-20	38.0293
ELF5	-3.4156	-0.616689	-6.74193	6.19405e-11	4.86073e-10	14.1391
CYP4F12	-3.4108	0.34538	-8.49676	5.15498e-16	8.5926e-15	25.603
SCGB2A1	-3.40791	-4.62189	-9.49608	3.05205e-19	7.95318e-18	32.9182
MYRIP	-3.38118	-1.85449	-12.0844	1.78866e-28	1.56731e-26	53.9043
ENDOU	-3.37992	1.708	-7.70064	1.30873e-13	1.55441e-12	20.1665
EYA2	-3.3799	2.4902	-9.14365	4.44347e-18	9.80697e-17	30.2802
FGF10	-3.37688	-2.91669	-9.17337	3.55354e-18	7.94416e-17	30.5002
PDK4	-3.36608	2.33359	-9.45839	4.07602e-19	1.04275e-17	32.6332
SLC2A4	-3.36203	-0.144155	-10.0079	5.63418e-21	1.86874e-19	36.8538
MYOZ1	-3.35142	0.612166	-5.9446	6.52711e-09	3.76377e-08	9.60411
PRKAA2	-3.3496	0.433721	-7.64339	1.92129e-13	2.22975e-12	19.7901
PACRG	-3.34371	-3.15376	-12.0646	2.12302e-28	1.8263e-26	53.7349
AGR3	-3.33346	-4.20102	-7.58523	2.83219e-13	3.19735e-12	19.4097
HS3ST4	-3.3321	-3.40236	-8.302	2.0648e-15	3.15729e-14	24.2392
CEACAM5	-3.31516	4.15606	-6.65074	1.07881e-10	8.15066e-10	13.5977
LONRF2	-3.312	-1.59375	-8.07388	1.02118e-14	1.42995e-13	22.6692
RORC	-3.30683	1.22911	-11.2847	1.65705e-25	9.80896e-24	47.1535
ABCA8	-3.30258	0.34733	-9.75735	4.03566e-20	1.17206e-18	34.9123
CKMT2	-3.30169	0.322908	-7.5509	3.55767e-13	3.94225e-12	19.1862
ATP13A5	-3.297	-2.17512	-7.16013	4.53187e-12	4.23665e-11	16.6947
ANGPTL1	-3.2967	-0.376404	-9.47599	3.56119e-19	9.17426e-18	32.7662
NR3C2	-3.29312	-0.15396	-10.5016	1.07545e-22	4.44378e-21	40.7595
TJP3	-3.28265	1.64291	-9.60331	1.33549e-19	3.61676e-18	33.7327
FBXO40	-3.28141	-3.1741	-6.17633	1.76509e-09	1.10985e-08	10.8749
DLG2	-3.27657	-0.57796	-14.1006	2.74128e-36	7.75465e-34	71.7016
MFSD6L	-3.27264	-2.43812	-8.90211	2.68874e-17	5.41429e-16	28.5081
WDR49	-3.26251	-3.61845	-9.58912	1.49029e-19	4.0077e-18	33.6247
CHL1	-3.26089	2.22412	-7.32844	1.53247e-12	1.54243e-11	17.7558
OXGR1	-3.25051	-1.95609	-8.48423	5.63978e-16	9.34247e-15	25.5147
CD300LG	-3.24912	-3.70536	-11.6029	1.12125e-26	7.53132e-25	49.8144
SLC38A3	-3.23851	-1.23314	-9.96639	7.82093e-21	2.52017e-19	36.5303
STRIT1	-3.23409	-3.259	-5.63327	3.55795e-08	1.82647e-07	7.95993
AMOT	-3.23304	2.08129	-9.19742	2.96454e-18	6.69082e-17	30.6787
CXCL17	-3.22476	3.25516	-7.71033	1.22615e-13	1.46283e-12	20.2304
CHRM1	-3.22467	-4.27768	-7.94026	2.56886e-14	3.36491e-13	21.7637
COBL	-3.22148	2.55042	-9.34532	9.66782e-19	2.3352e-17	31.7823
BCL2L15	-3.21966	-2.26918	-11.9611	5.19672e-28	4.20021e-26	52.85
MUC4	-3.21315	2.35685	-6.11051	2.56906e-09	1.57989e-08	10.5099
SEMA3E	-3.1996	-3.22261	-8.33048	1.68775e-15	2.61336e-14	24.4373
CRTAC1	-3.19425	0.131787	-9.23799	2.1825e-18	5.01242e-17	30.9803
PSCA	-3.19398	2.26501	-7.93421	2.6778e-14	3.49671e-13	21.7229
TACR1	-3.19122	-1.58102	-9.62567	1.12328e-19	3.08561e-18	33.9033
SFTA2	-3.18621	-3.74974	-8.4901	5.40722e-16	8.97239e-15	25.5561
GCNT3	-3.18336	1.95381	-9.39478	6.63106e-19	1.64076e-17	32.1537
OCA2	-3.16899	-1.95776	-7.29054	1.95927e-12	1.93429e-11	17.5153
ZDHHC15	-3.16553	-1.81622	-10.1477	1.85572e-21	6.56194e-20	37.9492
SLC6A4	-3.16544	-1.54506	-9.48238	3.3908e-19	8.75833e-18	32.8145
FYB2	-3.16543	-4.31072	-10.1457	1.88479e-21	6.64873e-20	37.9338
ASB11	-3.16118	-3.82403	-6.90638	2.24544e-11	1.88584e-10	15.1301
PAK5	-3.15982	-4.02123	-7.88654	3.71149e-14	4.75575e-13	21.4026
PLIN5	-3.15889	-0.761805	-10.6807	2.49493e-23	1.12925e-21	42.2016
AZGP1	-3.14948	1.4488	-6.19252	1.60861e-09	1.016e-08	10.9652
SHISA9	-3.13857	-3.9018	-10.0031	5.85243e-21	1.93676e-19	36.8163
IGSF10	-3.13754	-0.141216	-8.17936	4.89433e-15	7.12475e-14	23.3914
GPT	-3.11604	0.274702	-11.9678	4.90418e-28	3.98566e-26	52.9073
FAM189A2	-3.10933	0.818632	-10.2965	5.63733e-22	2.11814e-20	39.1246
PAX1	-3.10669	-1.16667	-6.6841	8.81176e-11	6.76166e-10	13.7951
ANGPTL5	-3.10538	-5.1002	-11.206	3.20803e-25	1.83263e-23	46.5009
ASB12	-3.10457	-3.3251	-8.72939	9.56498e-17	1.77429e-15	27.2595
PRH1	-3.10007	-2.8375	-8.76686	7.27271e-17	1.37597e-15	27.529
OGN	-3.0991	-0.544828	-7.32489	1.56813e-12	1.57563e-11	17.7333
MUC15	-3.09436	2.29593	-7.464	6.31683e-13	6.71391e-12	18.6237
FOXA1	-3.09273	1.44504	-7.87177	4.10551e-14	5.21971e-13	21.3036
PDE6A	-3.0927	-2.36269	-12.3492	1.7848e-29	1.83597e-27	56.1828
LINGO4	-3.07743	-3.72743	-9.75748	4.03176e-20	1.17206e-18	34.9133
CDH22	-3.07739	-2.25699	-7.87967	3.88974e-14	4.969e-13	21.3566
WFDC2	-3.07499	1.75287	-5.55628	5.35243e-08	2.6676e-07	7.56471
NPY1R	-3.07451	-2.99726	-8.08862	9.21768e-15	1.29443e-13	22.7698
CLU	-3.07437	6.13646	-11.1103	7.14902e-25	3.93129e-23	45.7094
KBTBD12	-3.06883	-2.07824	-6.15329	2e-09	1.25643e-08	10.7468
HHATL	-3.0677	-1.8757	-5.10195	5.43885e-07	2.302e-06	5.32697
SCIN	-3.06026	1.46792	-12.2775	3.33628e-29	3.31599e-27	55.5643
COLCA1	-3.05812	-0.39649	-7.87737	3.95152e-14	5.04135e-13	21.3411
PADI1	-3.05684	1.6281	-7.49683	5.08771e-13	5.49286e-12	18.8357
CP	-3.05592	1.34464	-7.02249	1.08528e-11	9.60846e-11	15.8407
KLF15	-3.04361	-1.05959	-10.385	2.76447e-22	1.08441e-20	39.8277
ACKR1	-3.0427	2.08377	-8.55526	3.38414e-16	5.83938e-15	26.0168
FNDC5	-3.0392	-0.261253	-8.5238	4.2447e-16	7.18936e-15	25.794
CNTFR	-3.03724	-0.732838	-8.59929	2.4624e-16	4.32242e-15	26.3294
ITPRID1	-3.02092	-4.73539	-8.15903	5.64216e-15	8.14172e-14	23.2518
PLAAT5	-3.01641	-3.10006	-9.26787	1.74076e-18	4.08073e-17	31.203
CYP4X1	-3.01312	1.15913	-8.53483	3.92079e-16	6.69859e-15	25.8721
ST6GALNAC1	-3.01197	2.3988	-9.81457	2.58044e-20	7.69164e-19	35.3532
GDF10	-3.01083	-1.94632	-8.1994	4.25307e-15	6.26566e-14	23.5294
CDH19	-3.0106	-2.20618	-7.41952	8.45901e-13	8.84065e-12	18.3377
KRT33A	-3.00863	-3.17234	-9.22771	2.3587e-18	5.39604e-17	30.9038
ATP2B2	-3.00813	-2.08115	-8.64472	1.77172e-16	3.17249e-15	26.6532
SLC13A2	-3.00636	-3.56215	-7.34196	1.40347e-12	1.42281e-11	17.8419
SPINK5	-2.99618	6.5508	-7.58952	2.75241e-13	3.12287e-12	19.4377
SELENBP1	-2.99243	2.62603	-11.9961	3.8411e-28	3.18324e-26	53.1488
MT1A	-2.99184	-2.70206	-9.56597	1.78195e-19	4.74435e-18	33.4485
CADM2	-2.99003	-2.97062	-8.40919	9.64536e-16	1.54053e-14	24.9872
MAPT	-2.98879	1.246	-9.35197	9.19081e-19	2.22546e-17	31.8321
TCN1	-2.9882	1.76269	-5.88437	9.11186e-09	5.13546e-08	9.2803
NEXMIF	-2.98098	-2.66333	-7.8205	5.82082e-14	7.24401e-13	20.9611
DKK4	-2.98068	-3.42588	-8.61278	2.23327e-16	3.958e-15	26.4255
SHISA6	-2.98015	-1.97368	-7.82862	5.5082e-14	6.88116e-13	21.0153
CAPN13	-2.97725	-1.91247	-6.42228	4.22572e-10	2.9197e-09	12.2665
FABP7	-2.97673	-3.25204	-7.70579	1.2642e-13	1.50395e-12	20.2005
UGT1A10	-2.97389	-2.94547	-5.22988	2.87661e-07	1.27493e-06	5.94056
HPGD	-2.97314	2.53337	-9.8128	2.61642e-20	7.79101e-19	35.3396
PPARG	-2.96531	0.534113	-10.4471	1.67288e-22	6.74194e-21	40.3234
LDB3	-2.95731	1.24876	-6.07652	3.1148e-09	1.89255e-08	10.3227
ACTA1	-2.9568	3.28467	-3.9605	9.00841e-05	0.000251879	0.450966
FAM180B	-2.94846	-4.41411	-10.1792	1.44244e-21	5.14382e-20	38.1977
LGI1	-2.94783	-4.61089	-9.8073	2.7314e-20	8.11696e-19	35.2972
TNNC2	-2.94672	1.45705	-5.06767	6.43726e-07	2.69279e-06	5.16478
CYP3A4	-2.93836	-4.09109	-10.0162	5.27395e-21	1.7552e-19	36.9189
XIRP2	-2.92722	0.268459	-3.44399	0.00064041	0.00151454	-1.38591
RHCG	-2.92206	6.97124	-5.9978	4.85062e-09	2.85925e-08	9.89237
SPINK7	-2.91884	1.49155	-4.66144	4.42247e-06	1.58692e-05	3.31572
KLHL41	-2.91587	1.05179	-4.09609	5.18845e-05	0.0001519	0.972195
SFTPA2	-2.91156	-3.38933	-7.199	3.53359e-12	3.35674e-11	16.9381
SPX	-2.90752	-3.18321	-7.83835	5.15563e-14	6.47093e-13	21.0802
SMIM5	-2.88051	1.33656	-9.78844	3.16567e-20	9.3134e-19	35.1517
BCAS1	-2.87947	1.34033	-9.37512	7.70405e-19	1.8872e-17	32.006
MYL3	-2.87545	-0.910786	-5.33511	1.68757e-07	7.78429e-07	6.45502
TNNC1	-2.87423	1.73298	-4.33418	1.89851e-05	6.05664e-05	1.92596
PRR15L	-2.8726	0.0184946	-8.56521	3.14971e-16	5.45406e-15	26.0874
KRT32	-2.87219	-2.24895	-9.79328	3.04814e-20	8.98559e-19	35.189
UPK1A	-2.86437	-1.95144	-6.20843	1.46814e-09	9.32081e-09	11.0541
TGM7	-2.86399	-4.24695	-7.45909	6.5241e-13	6.9242e-12	18.5921
SORBS2	-2.86336	2.4522	-11.2775	1.76021e-25	1.03779e-23	47.0938
MYZAP	-2.8625	0.411331	-11.9683	4.88558e-28	3.98155e-26	52.911
PPARGC1A	-2.86232	0.774048	-8.20997	3.94879e-15	5.83786e-14	23.6023
TMC5	-2.85775	0.51003	-8.01918	1.49155e-14	2.03344e-13	22.2973
RGS7BP	-2.85561	-4.08249	-8.694	1.23814e-16	2.25969e-15	27.0056
APOD	-2.85561	3.13809	-8.74053	8.81787e-17	1.64503e-15	27.3395
C4orf19	-2.85405	-0.733013	-7.95138	2.37998e-14	3.13424e-13	21.8386
TNXB	-2.85226	2.11595	-9.47471	3.59631e-19	9.25664e-18	32.7566
MAB21L4	-2.85157	3.6107	-7.63323	2.05634e-13	2.37991e-12	19.7235
ROBO2	-2.84999	0.0109522	-6.8546	3.09676e-11	2.54559e-10	14.8161
RERGL	-2.84639	-3.76956	-9.65098	9.23201e-20	2.5599e-18	34.0966
PKHD1L1	-2.84629	-3.01801	-8.71365	1.07294e-16	1.97287e-15	27.1465
KRT222	-2.83768	-4.90368	-11.8231	1.70433e-27	1.28239e-25	51.6761
SAMD5	-2.83761	0.989581	-10.8469	6.36244e-24	3.11972e-22	43.5507
CKM	-2.83556	2.83158	-4.00103	7.65111e-05	0.000216771	0.605072
EXTL1	-2.83518	-2.42376	-7.74209	9.89897e-14	1.18966e-12	20.4403
KCNB1	-2.83182	-2.08735	-7.96318	2.19444e-14	2.90421e-13	21.9183
CA6	-2.82801	-3.68393	-6.61964	1.30187e-10	1e-09	13.4143
ATP2A1	-2.82722	1.64282	-5.63386	3.54683e-08	1.82148e-07	7.96296
RIC3	-2.82688	-1.27916	-8.92645	2.24569e-17	4.56903e-16	28.6853
CFAP91	-2.82524	-2.92123	-8.44269	7.59336e-16	1.22947e-14	25.2223
MGAM2	-2.82288	-4.5301	-7.23384	2.82495e-12	2.72135e-11	17.1571
ADH7	-2.82285	2.79699	-4.5725	6.627e-06	2.30305e-05	2.92912
ANGPTL7	-2.82284	-2.64651	-6.97776	1.4376e-11	1.24946e-10	15.5658
SORCS1	-2.81851	-2.71242	-8.89049	2.92985e-17	5.8637e-16	28.4236
CLEC3B	-2.81094	0.959983	-12.4897	5.20813e-30	5.7387e-28	57.4006
ISL1	-2.80588	-2.8114	-6.06661	3.29428e-09	2e-08	10.2683
LRRTM1	-2.80428	-5.15974	-9.2245	2.41669e-18	5.50728e-17	30.8799
COX6A2	-2.80353	-1.23961	-3.99577	7.8157e-05	0.000221073	0.584978
CEACAM1	-2.80178	3.93454	-10.6962	2.1984e-23	1.00274e-21	42.3265
NKX2-3	-2.79591	-2.78064	-5.73774	2.03005e-08	1.0853e-07	8.50347
TIMP4	-2.79317	-1.47649	-9.62718	1.11021e-19	3.05256e-18	33.9148
PTN	-2.78783	2.58153	-8.0506	1.20011e-14	1.65684e-13	22.5107
MYL1	-2.78712	0.894664	-3.16714	0.00167029	0.00361269	-2.27166
NTS	-2.78638	-0.914437	-4.3581	1.71179e-05	5.51235e-05	2.02444
MYOM1	-2.77949	1.508	-6.70629	7.699e-11	5.96221e-10	13.9269
GRIK3	-2.77942	-3.42683	-8.81893	4.9637e-17	9.63273e-16	27.9048
APOBEC2	-2.77806	-0.735177	-4.7542	2.88089e-06	1.07164e-05	3.72599
EPHX3	-2.77715	2.06592	-5.7282	2.13757e-08	1.14e-07	8.45346
ABRA	-2.77174	-3.20919	-5.64209	3.39447e-08	1.7511e-07	8.00548
TMPRSS11A	-2.75352	2.73093	-5.41019	1.14753e-07	5.4417e-07	6.82743
PEG3	-2.75015	-0.408006	-7.91425	3.07055e-14	3.97954e-13	21.5886
IYD	-2.74832	-3.45266	-8.07105	1.04143e-14	1.45528e-13	22.6499
CA4	-2.74699	-4.47836	-9.62804	1.10286e-19	3.03518e-18	33.9214
DEPTOR	-2.73346	2.35861	-11.0186	1.53516e-24	8.16715e-23	44.9547
TMEM100	-2.72999	-1.7578	-9.21441	2.60791e-18	5.92012e-17	30.8049
MMRN1	-2.72939	0.739332	-7.79316	7.00771e-14	8.59745e-13	20.7791
RNF183	-2.71795	-2.72114	-6.62527	1.25835e-10	9.42724e-10	13.4475
CEACAM6	-2.7177	5.40033	-7.22238	3.04105e-12	2.91236e-11	17.085
MUC5AC	-2.71654	-3.27682	-5.0207	8.09751e-07	3.32211e-06	4.94409
PAX9	-2.70653	3.96954	-10.8793	4.87001e-24	2.43253e-22	43.8146
GALNT16	-2.70579	-0.42925	-8.44469	7.48569e-16	1.21405e-14	25.2363
GABRA4	-2.70019	-4.59966	-7.84037	5.0851e-14	6.38785e-13	21.0937
HEPACAM2	-2.69772	-4.8091	-8.30922	1.96195e-15	3.00629e-14	24.2894
NCMAP	-2.69547	-2.08378	-7.56205	3.30393e-13	3.68747e-12	19.2587
PPP1R3A	-2.69539	-3.10534	-4.53515	7.83914e-06	2.68828e-05	2.76874
GLYATL2	-2.69505	-2.41037	-6.37221	5.67248e-10	3.84703e-09	11.9797
NDRG2	-2.68757	5.92858	-13.8599	2.46379e-35	5.94137e-33	69.5289
ANO5	-2.68727	-0.911663	-6.07283	3.18047e-09	1.93086e-08	10.3024
MAOB	-2.68507	2.03997	-7.79392	6.97183e-14	8.557e-13	20.7841
TRDN	-2.68438	0.152	-3.59957	0.000363176	0.000901124	-0.857669
CA8	-2.68422	-2.34325	-8.62868	1.99032e-16	3.54665e-15	26.5387
PRSS27	-2.68405	3.95387	-7.28588	2.0192e-12	1.99078e-11	17.4858
RBP4	-2.68357	-2.22932	-6.45809	3.41961e-10	2.39764e-09	12.4728
ADGRF1	-2.68276	2.04843	-6.66811	9.71018e-11	7.3913e-10	13.7004
MUC20	-2.68264	1.90937	-7.18176	3.94625e-12	3.7223e-11	16.8301
SMYD1	-2.67984	-1.44752	-3.75348	0.000203098	0.000531645	-0.313742
TLE2	-2.67479	2.30274	-11.6411	8.09836e-27	5.5537e-25	50.1359
CPNE4	-2.67261	-3.89276	-9.42187	5.39098e-19	1.35442e-17	32.3577
ENPP3	-2.67208	-2.82246	-8.44026	7.72668e-16	1.24969e-14	25.2052
PCP4L1	-2.67098	0.63159	-6.46513	3.27998e-10	2.30799e-09	12.5134
TRMT9B	-2.66569	-0.206799	-9.27666	1.62868e-18	3.83019e-17	31.2686
FDCSP	-2.65738	0.192792	-3.82059	0.000156658	0.000418951	-0.0699852
ABO	-2.65715	2.03569	-6.59707	1.49154e-10	1.10254e-09	13.2817
FAM149A	-2.65566	-0.0426587	-9.98063	6.9884e-21	2.2643e-19	36.6413
TMEM178B	-2.64873	0.648755	-6.78629	4.71924e-11	3.77385e-10	14.4046
RBFOX1	-2.64866	-2.01383	-5.12262	4.91117e-07	2.09492e-06	5.42522
BRINP1	-2.64803	-1.80153	-8.06694	1.07155e-14	1.49337e-13	22.6219
NTRK3	-2.64725	-1.47713	-8.11049	7.91655e-15	1.12081e-13	22.9192
KLHDC8A	-2.64534	-0.978744	-9.10074	6.13116e-18	1.33219e-16	29.9632
IL33	-2.63906	2.59691	-7.46069	6.45589e-13	6.85676e-12	18.6024
CYP3A5	-2.63424	0.622918	-9.27428	1.65828e-18	3.8967e-17	31.2508
CA10	-2.63356	-5.04109	-9.06805	7.83053e-18	1.68772e-16	29.7223
GPX3	-2.63304	5.62881	-10.3887	2.68157e-22	1.0547e-20	39.8578
S100A1	-2.63154	2.05013	-7.13259	5.40223e-12	4.99791e-11	16.5228
TTC6	-2.62805	-3.72088	-7.07621	7.72925e-12	6.98815e-11	16.1725
SIAH3	-2.61654	-4.71918	-9.04711	9.15673e-18	1.9507e-16	29.5683
ALDH3A1	-2.61651	5.50383	-6.20357	1.50978e-09	9.56245e-09	11.0269
LYPD2	-2.61476	1.25378	-4.89378	1.49236e-06	5.83534e-06	4.35671
LMOD2	-2.61383	-0.62355	-3.54659	0.00044156	0.0010778	-1.03998
NOS1	-2.61269	1.41959	-6.13579	2.22491e-09	1.37891e-08	10.6498
MYL2	-2.61221	1.07022	-3.18968	0.00154869	0.00337574	-2.20218
FRZB	-2.61118	1.05319	-9.63557	1.04037e-19	2.86857e-18	33.9789
SERPINI2	-2.61093	-5.20536	-9.36332	8.42937e-19	2.04783e-17	31.9173
KRT19	-2.60555	5.73999	-4.18364	3.60437e-05	0.000109151	1.31723
CMYA5	-2.60442	3.2965	-5.69718	2.52661e-08	1.33094e-07	8.29144
NME5	-2.60257	-3.64329	-9.25711	1.88856e-18	4.39221e-17	31.1228
ANKS1B	-2.59743	-2.72061	-10.5448	7.57049e-23	3.18632e-21	41.106
VIT	-2.59604	0.0932295	-7.79906	6.73297e-14	8.28456e-13	20.8183
C1QTNF7	-2.58896	-1.7957	-9.10633	5.88e-18	1.2814e-16	30.0044
FSD2	-2.58204	-3.15231	-7.2067	3.36329e-12	3.19909e-11	16.9865
PLAAT1	-2.58152	-0.7642	-7.17581	4.09946e-12	3.85323e-11	16.7928
RRAGD	-2.57903	3.49696	-12.0658	2.10164e-28	1.8132e-26	53.7449
CHAD	-2.5782	-1.96983	-8.23755	3.25314e-15	4.85331e-14	23.7926
PDE4C	-2.57526	-1.18265	-9.4102	5.89426e-19	1.47082e-17	32.2698
GPD1L	-2.56681	3.82703	-16.8665	1.65826e-47	2.29482e-44	97.2659
MLXIPL	-2.56253	-1.34709	-6.49501	2.74667e-10	2e-09	12.6863
BTC	-2.56158	-0.406254	-8.23895	3.22114e-15	4.81046e-14	23.8023
CYP2E1	-2.56046	0.344473	-7.25152	2.52086e-12	2.45575e-11	17.2686
MYOT	-2.55904	0.861015	-4.66795	4.29231e-06	1.5432e-05	3.34429
SLURP1	-2.5536	2.97498	-4.52538	8.18981e-06	2.79745e-05	2.72697
NTF3	-2.55262	-1.23952	-8.60687	2.33089e-16	4.1186e-15	26.3834
TPPP2	-2.54704	-5.11756	-10.5606	6.65345e-23	2.82647e-21	41.2334
SMPX	-2.54206	-0.601596	-3.69568	0.000253226	0.000649116	-0.520483
HTR3A	-2.53696	-2.11057	-5.60046	4.23663e-08	2.14751e-07	7.79093
CFAP46	-2.536	-1.67189	-9.36083	8.59118e-19	2.08542e-17	31.8986
SPTSSB	-2.52571	1.06628	-6.65688	1.03942e-10	7.87936e-10	13.634
EPHA6	-2.52032	-3.81483	-7.02536	1.06581e-11	9.44747e-11	15.8584
ADRA1A	-2.51985	-4.56456	-8.06558	1.08172e-14	1.50683e-13	22.6127
SLC16A7	-2.50827	2.75849	-10.4844	1.23652e-22	5.06662e-21	40.6217
DDIT4L	-2.50487	0.412	-4.97579	1.00677e-06	4.07025e-06	4.73475
TCAP	-2.50484	2.12865	-4.15756	4.0202e-05	0.000120405	1.21375
ETNPPL	-2.50479	-5.17931	-8.13392	6.72387e-15	9.59342e-14	23.0795
TMPRSS11E	-2.50477	4.12785	-5.79249	1.50802e-08	8.22113e-08	8.79162
SEC14L5	-2.50425	-0.892506	-10.8526	6.07496e-24	2.99875e-22	43.5963
PHYHD1	-2.50418	1.7288	-7.51538	4.50102e-13	4.90081e-12	18.9558
TMEFF2	-2.50115	-4.8333	-8.51344	4.57294e-16	7.69216e-15	25.7208
ARHGAP36	-2.49849	-3.79887	-6.4186	4.31839e-10	3e-09	12.2454
SLC6A1	-2.49776	-1.14708	-8.80083	5.66948e-17	1.08733e-15	27.774
SVIP	-2.49743	1.52661	-9.69181	6.72383e-20	1.90573e-18	34.4091
RSPO1	-2.49597	-2.17013	-7.80899	6.29415e-14	7.77389e-13	20.8844
SLC46A2	-2.49393	-3.36541	-9.10701	5.84996e-18	1.2758e-16	30.0094
CLCNKB	-2.49013	-3.66503	-6.58321	1.62117e-10	1.19058e-09	13.2004
CHST4	-2.4835	-3.9316	-6.68519	8.75348e-11	6.7222e-10	13.8016
MT3	-2.48045	-3.85447	-6.88063	2.63528e-11	2.18826e-10	14.9737
ACER1	-2.47338	-1.1266	-5.24435	2.67451e-07	1.19146e-06	6.01079
KLK13	-2.47282	4.79384	-4.98067	9.833e-07	3.97973e-06	4.75741
GABRB3	-2.46828	-1.63133	-5.77371	1.67028e-08	9.04965e-08	8.69254
ENPP5	-2.46792	-0.843672	-6.02942	4.06237e-09	2.42719e-08	10.0646
DUSP26	-2.46426	-0.586766	-4.71388	3.47375e-06	1.27206e-05	3.54678
PADI2	-2.4639	3.36934	-6.76981	5.22179e-11	4.15203e-10	14.3058
PLEKHS1	-2.4633	-1.89523	-5.05711	6.77925e-07	2.82261e-06	5.11498
CDO1	-2.46328	-1.4348	-7.0556	8.80593e-12	7.90331e-11	16.045
FCER1A	-2.46298	0.784625	-7.94518	2.48352e-14	3.26038e-13	21.7968
GULP1	-2.4622	1.60919	-9.06747	7.86463e-18	1.69383e-16	29.718
TREH	-2.45897	-3.79942	-9.09848	6.23595e-18	1.35396e-16	29.9465
BARX2	-2.45683	4.56172	-8.89186	2.90044e-17	5.81274e-16	28.4335
CLUL1	-2.4564	-3.60005	-8.18877	4.58195e-15	6.71319e-14	23.4562
LHFPL1	-2.45479	-3.99785	-7.57226	3.08718e-13	3.46132e-12	19.3252
KLK12	-2.45409	3.14587	-4.87181	1.65683e-06	6.42722e-06	4.25637
ALOX15	-2.45332	-1.46809	-6.09289	2.83911e-09	1.73616e-08	10.4128
METTL7A	-2.45241	4.10889	-10.7051	2.04342e-23	9.37871e-22	42.3987
DDX25	-2.45048	-4.21404	-8.30062	2.08507e-15	3.18663e-14	24.2296
ASB4	-2.44904	-3.46379	-6.83393	3.51892e-11	2.87255e-10	14.6912
PGM5	-2.44774	0.687287	-8.18818	4.60093e-15	6.73764e-14	23.4521
TMEM178A	-2.44594	-2.31068	-8.27879	2.43264e-15	3.68149e-14	24.0782
SCRG1	-2.44531	-3.8756	-7.59386	2.67404e-13	3.03864e-12	19.466
SSTR1	-2.4451	-3.9357	-8.15707	5.72006e-15	8.24115e-14	23.2383
SYN2	-2.4444	-1.98379	-7.46913	6.10717e-13	6.51225e-12	18.6568
CAPN9	-2.44125	-3.52691	-7.1949	3.62783e-12	3.43628e-11	16.9124
MSTN	-2.44086	-4.13984	-7.97124	2.07618e-14	2.75793e-13	21.9727
ABI3BP	-2.43935	2.18166	-7.79576	6.88533e-14	8.46142e-13	20.7964
KRT24	-2.43556	-0.25708	-3.61205	0.000346717	0.000863126	-0.81436
AR	-2.43483	0.483073	-8.52673	4.1561e-16	7.06369e-15	25.8148
SCARA5	-2.4321	1.34532	-6.86975	2.81918e-11	2.3311e-10	14.9078
SLC9A2	-2.43033	-0.0597793	-6.27052	1e-09	6.6915e-09	11.4027
HSPB7	-2.42857	2.10269	-4.22889	2.97849e-05	9.15263e-05	1.49814
SMCO1	-2.42857	-3.404	-6.81154	4.04e-11	3.2644e-10	14.5564
FOLR1	-2.42352	-1.58505	-5.34785	1.58115e-07	7.3325e-07	6.5179
MPV17L	-2.4234	-0.0228781	-7.32528	1.56418e-12	1.5722e-11	17.7358
RBM20	-2.42144	-0.477171	-8.82364	4.79499e-17	9.32377e-16	27.9388
CLDN3	-2.42105	-2.10054	-4.34466	1.81442e-05	5.81295e-05	1.96905
SCEL	-2.42067	5.07912	-6.03034	4e-09	2.41634e-08	10.0697
GIPC2	-2.41958	0.0929656	-7.47065	6.04617e-13	6.45188e-12	18.6666
NXPE2	-2.41885	-5.11246	-7.46678	6.20208e-13	6.60149e-12	18.6417
DAPL1	-2.41194	2.17018	-5.12521	4.84879e-07	2.071e-06	5.43753
SGCG	-2.41077	-0.924009	-4.9181	1.32863e-06	5.25381e-06	4.46828
KLHL33	-2.41033	-4.03672	-6.63329	1.19891e-10	8.99592e-10	13.4947
ZBTB7C	-2.40103	4.00923	-7.84123	5.05557e-14	6.35347e-13	21.0994
STAC2	-2.40052	-1.9082	-7.03524	1.00146e-11	8.92272e-11	15.9192
ARHGEF26	-2.39948	1.32504	-6.79111	4.58154e-11	3.67473e-10	14.4335
SORBS1	-2.39774	2.88314	-9.26321	1.80336e-18	4.21404e-17	31.1682
MYO5C	-2.39644	2.3455	-9.02128	1.11021e-17	2.34308e-16	29.3786
ENPP4	-2.39608	1.12094	-8.41187	9.46282e-16	1.51379e-14	25.006
KLB	-2.39603	-1.96254	-10.2533	7.97174e-22	2.93528e-20	38.7828
FBP2	-2.38895	-2.69587	-5.72686	2.15304e-08	1.14689e-07	8.44646
SFRP1	-2.38429	4.16451	-5.8678	1e-08	5.59109e-08	9.19171
MSMB	-2.38241	-1.03334	-5.35019	1.56229e-07	7.25303e-07	6.52948
AOX1	-2.3791	1.32134	-9.17299	3.56378e-18	7.96099e-17	30.4974
KRT23	-2.37838	4.13269	-6.37655	5.53009e-10	3.75826e-09	12.0045
CES1	-2.37761	1.94126	-4.88761	1.53685e-06	5.99287e-06	4.32851
PRKN	-2.37631	-0.437862	-9.33648	1.0341e-18	2.48555e-17	31.716
DEGS2	-2.37529	2.07126	-7.0655	8.27153e-12	7.4631e-11	16.1062
SYTL5	-2.37363	-0.147236	-6.67796	9.14646e-11	6.98751e-10	13.7587
HOPX	-2.37103	5.7415	-8.1495	6.03089e-15	8.66351e-14	23.1863
GFRA1	-2.36955	0.945614	-7.08521	7.30062e-12	6.63324e-11	16.2283
TNNI2	-2.36628	2.81524	-4.51861	8.44155e-06	2.87676e-05	2.69808
DES	-2.36345	4.46449	-3.19232	0.00153497	0.00334807	-2.194
AADACL2	-2.36081	-2.35355	-4.57405	6.581e-06	2.28858e-05	2.93578
ERICH5	-2.35989	-2.58445	-6.46136	3.35406e-10	2.35336e-09	12.4916
UPK1B	-2.35968	0.0235186	-3.88189	0.000123179	0.000335579	0.156144
GCOM1	-2.35968	-0.854717	-7.46467	6.28889e-13	6.68664e-12	18.6281
HJV	-2.35893	-2.1887	-3.68877	0.000259943	0.000663978	-0.544996
SHISA3	-2.35399	-4.71952	-8.11476	7.68491e-15	1.08959e-13	22.9483
HMGCLL1	-2.35279	-4.68323	-8.42349	8.70974e-16	1.40099e-14	25.0875
STMND1	-2.35088	-4.93739	-7.95842	2.26757e-14	2.99426e-13	21.8861
ART4	-2.34284	-4.06967	-8.54734	3.5828e-16	6.15689e-15	25.9607
SPNS2	-2.34228	4.22259	-10.1918	1.30454e-21	4.67474e-20	38.2968
XPNPEP2	-2.33938	-1.25629	-7.10479	6.44765e-12	5.9075e-11	16.3498
GNA14	-2.33575	-0.482143	-11.7323	3.7142e-27	2.67823e-25	50.9062
SLC7A4	-2.33415	-0.311539	-5.4198	1.0919e-07	5.19297e-07	6.87544
CST4	-2.33189	-4.09388	-4.95419	1.11733e-06	4.476e-06	4.63463
WFIKKN2	-2.3318	-3.8163	-6.44121	3.77878e-10	2.62755e-09	12.3754
CCDC178	-2.33176	-4.37379	-8.88917	2.95866e-17	5.9099e-16	28.4139
ADAMTS19	-2.33174	-5.33084	-8.53587	3.89157e-16	6.6564e-15	25.8794
MMP27	-2.32946	-3.22612	-7.29543	1.8982e-12	1.88094e-11	17.5463
ANK2	-2.3287	1.54307	-7.65066	1.83005e-13	2.13236e-12	19.8378
MYO3A	-2.32318	-2.20683	-4.82711	2.04716e-06	7.81059e-06	4.05344
TLX1	-2.3195	-3.08943	-4.2524	2.69567e-05	8.3472e-05	1.59284
GGT6	-2.31875	4.01666	-8.41933	8.97209e-16	1.43925e-14	25.0583
SPDEF	-2.31855	-1.50585	-5.31836	1.83814e-07	8.43391e-07	6.37253
KRT7	-2.31851	3.60652	-5.60207	4.2e-08	2.13e-07	7.79921
KLHL40	-2.3185	-1.88038	-3.49729	0.000528518	0.00127138	-1.20739
CILP	-2.31804	0.482866	-5.47945	8.0095e-08	3.88652e-07	7.1749
CLGN	-2.31555	-1.90493	-6.16558	1.87707e-09	1.17622e-08	10.8151
PKIA	-2.31508	2.38796	-7.09086	7.04376e-12	6.4177e-11	16.2633
REN	-2.31048	-4.05944	-7.11327	6.10931e-12	5.60449e-11	16.4025
PLN	-2.30925	-0.170157	-5.91781	7.57385e-09	4.32162e-08	9.45972
NSUN7	-2.30799	-0.364705	-7.08977	7.09268e-12	6.45627e-11	16.2566
RNF150	-2.3074	1.45323	-7.15783	4.59881e-12	4.29514e-11	16.6803
EYA1	-2.30217	-1.15031	-6.90418	2.27639e-11	1.9091e-10	15.1167
CTNNA3	-2.30106	-2.26445	-5.15592	4.16363e-07	1.799e-06	5.58423
NRG3	-2.29929	-4.67259	-7.76869	8.27071e-14	1.0063e-12	20.6165
ADARB2	-2.2992	-1.19059	-6.34748	6.55648e-10	4.41097e-09	11.8387
CXCR2	-2.29771	1.36672	-7.49991	4.98561e-13	5.39848e-12	18.8556
ANKRD35	-2.29554	2.99059	-8.16232	5.51399e-15	7.98335e-14	23.2743
RPRM	-2.29452	-1.90553	-5.97223	5.59591e-09	3.26521e-08	9.75356
ZNF844	-2.28805	1.40289	-9.43746	4.78474e-19	1.21142e-17	32.4752
FUT3	-2.28478	3.68215	-7.52736	4.15811e-13	4.54764e-12	19.0334
MYOZ3	-2.28387	-0.581767	-5.11404	5.12405e-07	2.17815e-06	5.38437
PMP2	-2.28249	-3.27891	-6.18656	1.66453e-09	1.04974e-08	10.932
PLAC9	-2.28031	0.609807	-10.4781	1.30116e-22	5.32406e-21	40.5714
PDE11A	-2.27781	-2.62477	-5.95872	6e-09	3.5e-08	9.68042
ATP12A	-2.27427	1.1197	-4.03669	6.6195e-05	0.000190071	0.741867
SLC1A1	-2.26821	1.02278	-8.29196	2.21661e-15	3.37889e-14	24.1695
SRL	-2.26775	0.940859	-4.51625	8.53123e-06	2.9053e-05	2.68799
KEL	-2.26351	-2.58064	-6.33873	6.90014e-10	4.61893e-09	11.7889
SCNN1A	-2.26343	5.46876	-8.56822	3.08207e-16	5.34953e-15	26.1087
ASB10	-2.26006	-3.8959	-4.71742	3.41735e-06	1.25329e-05	3.56245
PTPRT	-2.25838	-3.12137	-5.61823	3.85471e-08	1.96782e-07	7.88238
GALNT5	-2.25792	2.5669	-6.86989	2.81682e-11	2.32979e-10	14.9086
ELANE	-2.25671	-4.73635	-8.49935	5.06001e-16	8.46788e-15	25.6213
THSD7B	-2.25559	-1.70224	-5.95639	6.11251e-09	3.54136e-08	9.66782
ASB15	-2.25544	-3.67704	-4.79394	2.39257e-06	9.01958e-06	3.90396
CAVIN2	-2.25381	2.31327	-11.2192	2.87421e-25	1.65155e-23	46.6095
TGFBR3	-2.25256	2.85023	-9.65514	8.93909e-20	2.48336e-18	34.1284
SFRP5	-2.24984	-3.5028	-5.99909	4.81584e-09	2.84046e-08	9.89936
LDHD	-2.24538	2.06596	-10.0219	5.04293e-21	1.68212e-19	36.9631
ADAMTS8	-2.24365	-1.99713	-7.85157	4.71169e-14	5.92891e-13	21.1685
CAPN5	-2.24079	3.21955	-12.2199	5.51297e-29	5.28311e-27	55.0678
C15orf62	-2.24075	1.76888	-9.15557	4.06264e-18	9.00022e-17	30.3684
RGN	-2.24042	-1.91806	-9.04435	9.34717e-18	1.98815e-16	29.548
LCN6	-2.23841	-4.10867	-8.60079	2.4357e-16	4.28322e-15	26.3402
LAMB4	-2.23722	-1.02725	-6.51643	2.41779e-10	1.7328e-09	12.8107
SLC7A14	-2.23431	-5.24881	-8.27934	2.42328e-15	3.66922e-14	24.0819
ERN2	-2.23402	-2.56543	-4.53204	7.94937e-06	2.72291e-05	2.75541
LMOD3	-2.23385	-0.104701	-3.73122	0.000221181	0.000573874	-0.393721
CLDN17	-2.23308	-1.10855	-3.91778	0.000106853	0.000294842	0.290045
HIF3A	-2.23161	-1.92777	-6.17977	1.73065e-09	1.08981e-08	10.8941
PLEKHA6	-2.22911	2.35802	-9.47191	3.6746e-19	9.44988e-18	32.7353
HCAR1	-2.22881	-3.01378	-6.61704	1.32246e-10	1e-09	13.399
ITM2A	-2.22737	2.60124	-10.3087	5.11061e-22	1.93009e-20	39.2214
LRP1B	-2.22709	-2.29462	-5.97207	5.60113e-09	3.2676e-08	9.75266
NRXN1	-2.2238	-2.6569	-6.17906	1.73767e-09	1.09376e-08	10.8901
SMTNL2	-2.22188	-0.573541	-5.1483	4.32446e-07	1.86356e-06	5.54773
PLD5	-2.22128	-3.79116	-5.94172	6.63249e-09	3.8193e-08	9.58856
EMP1	-2.2198	8.26837	-11.2438	2.33695e-25	1.35876e-23	46.8139
SCN2B	-2.21838	-0.788578	-7.20548	3.38965e-12	3.22313e-11	16.9788
CACNG6	-2.21742	-2.32166	-4.00327	7.5819e-05	0.00021508	0.613651
SCN4A	-2.21701	-1.04933	-3.94497	9.58685e-05	0.000266962	0.392281
OTOP3	-2.21609	0.155103	-3.83037	0.000150796	0.000404449	-0.0341381
CMA1	-2.21353	-2.50762	-6.29955	8.67e-10	5.70885e-09	11.5666
EEF1A2	-2.21323	3.29913	-4.67152	4.22247e-06	1.52013e-05	3.35999
COX7A1	-2.21274	2.29383	-8.10298	8.34134e-15	1.17812e-13	22.8679
C10orf71	-2.21224	-1.63211	-3.18246	0.00158671	0.00345043	-2.22448
FXYD1	-2.21155	-1.03326	-6.72034	7.06698e-11	5.49011e-10	14.0105
KRT3	-2.20924	-0.543657	-4.76697	2.71436e-06	1.01392e-05	3.78303
WNK4	-2.20863	-1.1053	-8.24165	3.16066e-15	4.72493e-14	23.821
GLB1L2	-2.20853	0.894492	-5.98076	5.33576e-09	3.12518e-08	9.79979
PRSS3	-2.2084	2.00036	-4.25741	2.63878e-05	8.18998e-05	1.61309
STXBP6	-2.208	-0.336305	-6.62121	1.28964e-10	1e-09	13.4235
MYH11	-2.20778	3.61351	-7.05569	8.80121e-12	7.90149e-11	16.0455
ALKAL2	-2.20481	-2.78082	-6.86842	2.84259e-11	2.34781e-10	14.8997
AGBL1	-2.20111	-3.93721	-4.83315	1.98957e-06	7.60764e-06	4.0808
GDPD3	-2.20095	2.40453	-8.1047	8.24228e-15	1.16525e-13	22.8796
CLIC6	-2.20074	1.42155	-7.00533	1.20902e-11	1.06114e-10	15.7351
EPB41L4A	-2.20056	1.82433	-9.33151	1.07395e-18	2.57713e-17	31.6787
CHDH	-2.19997	0.0758437	-6.68523	8.75135e-11	6.7222e-10	13.8018
GATM	-2.19568	3.02028	-8.44882	7.26747e-16	1.18192e-14	25.2654
HS3ST6	-2.19509	-1.83255	-4.84374	1.89257e-06	7.267e-06	4.12874
INA	-2.19445	-2.70083	-4.85469	1.797e-06	6.92424e-06	4.17847
CLIC5	-2.19239	0.793031	-6.8026	4.26889e-11	3.4399e-10	14.5026
ADCY2	-2.1897	0.472271	-5.34698	1.58817e-07	7.36392e-07	6.51362
ARHGAP20	-2.18855	0.0679307	-8.63592	1.88854e-16	3.37346e-15	26.5904
ODF4	-2.18796	-5.23504	-9.02343	1.09262e-17	2.3076e-16	29.3944
ZNF471	-2.18332	-0.460062	-7.88875	3.6559e-14	4.68861e-13	21.4174
TMEM35A	-2.18114	-2.22911	-6.96792	1.52901e-11	1.32304e-10	15.5056
LMO3	-2.18063	-2.23785	-6.52571	2.28763e-10	1.64727e-09	12.8646
MYOZ2	-2.17985	-1.2333	-3.39212	0.000770226	0.00179159	-1.55718
SYT8	-2.17941	2.34799	-6.0949	2.8069e-09	1.71753e-08	10.4239
TBL1Y	-2.1753	-4.35978	-5.21824	3.05e-07	1.346e-06	5.8842
TNNT3	-2.17029	3.63412	-3.59248	0.000372846	0.000923404	-0.8822
VGLL2	-2.16856	-2.93797	-4.30835	2.12205e-05	6.70146e-05	1.82013
KRT76	-2.16841	-1.53105	-4.20898	3.23995e-05	9.88481e-05	1.41831
SGSM1	-2.16659	-1.65209	-8.3	2.09422e-15	3.1973e-14	24.2253
MIR1-1HG	-2.16626	-3.73051	-4.06377	5.92587e-05	0.000171729	0.846496
PIK3C2G	-2.16611	-0.601096	-5.22589	2.93495e-07	1.29844e-06	5.9212
PHYHIP	-2.16607	0.408871	-8.89168	2.90428e-17	5.81646e-16	28.4322
ACTN2	-2.16583	1.79223	-2.91578	0.00376917	0.00756714	-3.01501
VEGFD	-2.16503	-2.48172	-6.77421	5.08271e-11	4.04691e-10	14.3322
PRG4	-2.16209	-1.05039	-5.87551	9.56784e-09	5.37289e-08	9.23292
SYNGR1	-2.16128	3.29058	-9.0536	8.72342e-18	1.86649e-16	29.616
DRD1	-2.15847	-3.86738	-6.31249	8.041e-10	5.33167e-09	11.64
VWC2	-2.15629	-3.75889	-6.10713	2.61883e-09	1.60803e-08	10.4913
LYZ	-2.15357	6.20781	-6.28711	9.31917e-10	6.10488e-09	11.4964
ICA1	-2.15242	1.38016	-9.23341	2.25923e-18	5.1725e-17	30.9463
RIIAD1	-2.15134	-4.95736	-8.07122	1.04019e-14	1.45449e-13	22.6511
DUSP13	-2.14912	-0.385616	-4.92456	1.28816e-06	5.10683e-06	4.49798
IRX6	-2.14819	-1.56515	-4.9537	1.11994e-06	4.48526e-06	4.63239
MYH14	-2.14602	6.41418	-6.66618	9.82433e-11	7.47238e-10	13.689
EPHA7	-2.143	-2.28988	-4.75863	2.82209e-06	1.05162e-05	3.74574
SLC5A1	-2.14271	2.84449	-5.45857	8.92966e-08	4.3e-07	7.06979
MYLPF	-2.1427	1.29613	-3.39278	0.00076843	0.0017877	-1.55502
TMEM45B	-2.14068	3.6526	-5.69006	2.62524e-08	1.37943e-07	8.25435
METTL24	-2.13891	-3.21874	-6.76908	5.24495e-11	4.16932e-10	14.3015
PTPN20	-2.13777	-1.66749	-5.05431	6.87258e-07	2.85662e-06	5.10183
ENO3	-2.13622	2.70221	-4.94552	1.16489e-06	4.64944e-06	4.59459
B3GALT1	-2.13222	-3.11874	-5.8515	1.09192e-08	6.08301e-08	9.10474
GPR27	-2.13218	-0.382641	-5.78893	1.53757e-08	8.36918e-08	8.7728
INSYN1	-2.13195	0.779347	-7.50621	4.78224e-13	5.1859e-12	18.8964
LGR6	-2.12824	1.04189	-6.37593	5.55017e-10	3.77017e-09	12.001
ANXA9	-2.12473	2.23656	-9.61405	1.22903e-19	3.34797e-18	33.8146
CLDN11	-2.124	0.063079	-8.46967	6.26006e-16	1.03119e-14	25.4121
RNF224	-2.12196	-1.71041	-7.78206	7.55507e-14	9.22665e-13	20.7053
PLEKHB1	-2.12171	0.402635	-7.61963	2.25184e-13	2.5909e-12	19.6345
ADAMTSL3	-2.11996	-0.391325	-6.68818	8.59627e-11	6.61182e-10	13.8193
PLAC8	-2.11791	1.61088	-5.7337	2.07492e-08	1.10768e-07	8.48228
SLC36A2	-2.11324	-3.64135	-5.31885	1.8335e-07	8.41783e-07	6.37498
SCGB3A2	-2.11265	-4.0518	-5.50824	6.89004e-08	3.38e-07	7.32046
STK33	-2.11214	-2.20637	-6.65535	1.04911e-10	7.94051e-10	13.6249
NBEA	-2.10667	0.118482	-6.73286	6.54698e-11	5.1145e-10	14.0851
MYADML2	-2.10468	-2.47986	-4.32472	1.97764e-05	6.28319e-05	1.88713
OSR1	-2.10067	0.063089	-7.23591	2.78758e-12	2.68887e-11	17.1702
LCN2	-2.09704	6.68836	-5.52607	6.27486e-08	3.09794e-07	7.41091
PCARE	-2.09466	-2.54149	-6.96413	1.56579e-11	1.35248e-10	15.4824
TM7SF2	-2.09451	3.79505	-8.83352	4.45891e-17	8.70479e-16	28.0103
ZNF626	-2.09186	-0.162928	-8.59942	2.46008e-16	4.32092e-15	26.3304
WNK2	-2.09148	2.16171	-4.51815	8.45907e-06	2.88206e-05	2.6961
FAM166B	-2.09132	-1.98468	-9.53987	2.1791e-19	5.7652e-18	33.2502
GAS2	-2.09095	-2.95294	-8.00361	1.66091e-14	2.24868e-13	22.1917
RSPH1	-2.0904	-2.07327	-7.57739	2.98374e-13	3.35172e-12	19.3586
MYH6	-2.08908	-2.33912	-3.66334	0.000286139	0.000725394	-0.634852
CFD	-2.08673	3.38386	-9.68727	6.96515e-20	1.96278e-18	34.3744
ALOX12	-2.08638	2.20787	-6.05181	3.58111e-09	2.15761e-08	10.1871
TLCD4	-2.08422	0.45761	-6.72643	6.80921e-11	5.30949e-10	14.0467
PTGDS	-2.0839	2.86071	-7.65014	1.83643e-13	2.13803e-12	19.8344
MAP1LC3C	-2.08286	-2.92236	-7.82	5.84075e-14	7.26574e-13	20.9578
NKAPL	-2.08184	-2.66575	-9.00901	1.2165e-17	2.5491e-16	29.2887
ADCY8	-2.07397	-5.22194	-6.65054	1.0801e-10	8.15829e-10	13.5965
C9orf24	-2.06771	-2.7164	-7.62291	2.20319e-13	2.54088e-12	19.6559
MFAP4	-2.06208	3.46405	-6.67198	9.48504e-11	7.2349e-10	13.7233
CTNNA2	-2.05967	-4.825	-7.43965	7.41299e-13	7.78894e-12	18.467
SERPINA5	-2.05801	-1.61462	-5.72265	2.2e-08	1.17159e-07	8.42441
MTMR8	-2.056	-1.94326	-7.25816	2.41519e-12	2.3575e-11	17.3105
FGF14	-2.05578	-1.95543	-7.13101	5.45694e-12	5.04061e-11	16.513
RIMS1	-2.05465	-4.05661	-6.19784	1.56023e-09	9.86076e-09	10.9949
NT5C1A	-2.05404	-4.98976	-5.85709	1.05888e-08	5.91199e-08	9.13455
MYOM2	-2.05244	1.53055	-5.59675	4.32085e-08	2.18606e-07	7.77188
TXLNB	-2.05105	0.866937	-5.22371	2.96731e-07	1.31157e-06	5.91063
UPK3A	-2.05071	-3.89262	-7.54174	3.78039e-13	4.17176e-12	19.1267
ASB5	-2.05056	-0.767239	-2.93452	0.00355379	0.00717441	-2.96158
LRRN4CL	-2.0503	-0.0405227	-8.28039	2.40533e-15	3.64579e-14	24.0892
CAND2	-2.0491	0.916336	-6.3836	5.30603e-10	3.61937e-09	12.0448
ACOX2	-2.04689	0.00798237	-10.3203	4.65525e-22	1.76719e-20	39.3135
ARFGEF3	-2.04442	1.07047	-6.34498	6.65291e-10	4.46971e-09	11.8245
FGF7	-2.04355	0.85612	-6.40866	4.57896e-10	3.14971e-09	12.1883
CYP2C9	-2.04273	-3.24914	-5.14497	4.39644e-07	1.89181e-06	5.53183
SCG3	-2.042	-3.82576	-6.96101	1.59664e-11	1.37784e-10	15.4633
LRTM1	-2.0382	-5.10936	-6.253	1.13552e-09	7.34384e-09	11.304
WSCD2	-2.03725	-2.00124	-5.06026	6.67525e-07	2.78285e-06	5.12986
SOSTDC1	-2.03648	0.384278	-3.85712	0.000135798	0.000367203	0.0643707
ZNF677	-2.03485	0.300526	-9.07991	7.16593e-18	1.55016e-16	29.8096
TMEM52	-2.03423	0.0882333	-7.1799	3.99373e-12	3.76347e-11	16.8184
PBX1	-2.03	4.23056	-7.53114	4.05535e-13	4.45015e-12	19.0579
OCLN	-2.02853	1.78943	-6.7951	4.47037e-11	3.59438e-10	14.4575
FADS6	-2.02705	-1.37349	-4.31506	2.0617e-05	6.52909e-05	1.84756
GDA	-2.02611	-0.364097	-3.75803	0.000199583	0.000523514	-0.297363
VWDE	-2.02583	-3.011	-4.74719	2.97637e-06	1.10394e-05	3.69475
BSPRY	-2.02215	3.22738	-6.55103	1.96625e-10	1.42691e-09	13.0122
SGCA	-2.02104	0.135039	-4.27111	2.48911e-05	7.76726e-05	1.66854
ACSM3	-2.02092	-0.292681	-9.88944	1.43408e-20	4.44112e-19	35.9324
GALNT12	-2.02024	2.36225	-8.76476	7.38541e-17	1.39509e-15	27.5139
SNTG2	-2.01908	-3.12831	-7.40061	9.57375e-13	9.91061e-12	18.2164
VSIG10L	-2.01887	4.45531	-6.58725	1.58226e-10	1.16491e-09	13.2241
CCL23	-2.01851	-2.9105	-7.4871	5.42519e-13	5.83153e-12	18.7728
BEX4	-2.0142	2.79649	-9.37054	7.97815e-19	1.94948e-17	31.9715
MUC19	-2.01327	-4.80091	-5.39742	1.22568e-07	5.78525e-07	6.76379
ELAPOR1	-2.01059	1.69177	-5.89647	8.52283e-09	4.83311e-08	9.34515
FAIM2	-2.00905	-0.714455	-8.23323	3.35361e-15	4.98803e-14	23.7627
TMEM139	-2.00836	-1.89338	-5.63804	3.46859e-08	1.78558e-07	7.98456
CLVS1	-2.00625	-2.42778	-8.53537	3.90551e-16	6.67636e-15	25.8759
TTC9	-2.00243	4.52467	-8.76362	7.44738e-17	1.4036e-15	27.5056
SYPL2	-2.00159	-0.19958	-4.61409	5.48946e-06	1.93668e-05	3.10906
SASH1	-2.00092	4.94529	-10.3239	4.52165e-22	1.7187e-20	39.3422
MLPH	-2.00087	1.7016	-6.91109	2.18061e-11	1.83506e-10	15.1587
EHF	-1.99884	6.07629	-7.62132	2.22666e-13	2.56393e-12	19.6455
SLC7A2	-1.99665	2.6412	-6.40213	4.75852e-10	3.2633e-09	12.1508
FITM1	-1.99664	-0.639709	-5.74306	1.97244e-08	1.05719e-07	8.53137
LUZP2	-1.99608	-1.85411	-5.2129	3.13265e-07	1.37989e-06	5.85836
CFAP65	-1.99565	-4.89498	-6.21116	1.44532e-09	9.19183e-09	11.0693
SLCO4C1	-1.99436	-2.40279	-5.57115	4.94817e-08	2.47872e-07	7.64069
F10	-1.99181	-0.696837	-8.24709	3.0419e-15	4.55434e-14	23.8586
IL34	-1.99091	1.74061	-7.954	2.33748e-14	3.07965e-13	21.8563
RERG	-1.99012	-0.0217962	-7.15082	4.80933e-12	4.47897e-11	16.6366
DEFB1	-1.98965	3.71671	-5.50947	6.84602e-08	3.36e-07	7.32666
VWA2	-1.9873	0.598323	-7.6571	1.75285e-13	2.04882e-12	19.88
PTGIS	-1.98484	0.902017	-5.00276	8.83517e-07	3.59965e-06	4.86026
TCEA3	-1.98153	3.94313	-8.11678	7.57726e-15	1.07588e-13	22.9622
ADGRB3	-1.98071	-2.62251	-6.88232	2.60772e-11	2.16843e-10	14.984
MANSC1	-1.97957	4.01273	-8.92892	2.20509e-17	4.48954e-16	28.7032
MACC1	-1.97815	3.31388	-7.93045	2.74773e-14	3.58167e-13	21.6976
MYBPC2	-1.97797	1.69354	-2.9457	0.00343087	0.00694484	-2.9296
CCSER1	-1.97634	-1.41223	-5.80908	1.37753e-08	7.55256e-08	8.87938
ARSH	-1.97607	-4.1092	-7.77624	7.8586e-14	9.59336e-13	20.6667
PIFO	-1.97563	-1.20047	-7.59429	2.66637e-13	3.03109e-12	19.4688
FRRS1L	-1.97453	-4.13987	-5.7764	1.6461e-08	8.92524e-08	8.70668
ROPN1B	-1.9744	-3.59689	-5.82483	1.26387e-08	6.97486e-08	8.96289
PPL	-1.97411	8.51269	-7.95426	2.33331e-14	3.07609e-13	21.8581
RHBG	-1.97208	-1.83829	-5.95084	6.30448e-09	3.64612e-08	9.6378
LHFPL4	-1.97047	-4.27552	-5.03859	7.42147e-07	3.06786e-06	5.02792
RNF180	-1.96822	-0.228462	-8.67008	1.47361e-16	2.66135e-15	26.8344
MIA	-1.96567	-3.32038	-4.78066	2.54611e-06	9.55439e-06	3.84435
IKZF2	-1.96226	3.46208	-9.35657	8.87458e-19	2.15243e-17	31.8666
POF1B	-1.96131	4.17215	-4.78231	2.52654e-06	9.487e-06	3.85174
PRELP	-1.95926	2.90141	-6.05026	3.61268e-09	2.17485e-08	10.1786
CRYAB	-1.95866	6.01916	-6.22629	1.32472e-09	8.46875e-09	11.1541
SLC16A9	-1.95731	2.60804	-5.7367	2.0415e-08	1.09083e-07	8.49802
KY	-1.9571	-1.55019	-5.43008	1.03531e-07	4.94246e-07	6.92685
ZSCAN18	-1.95568	1.89439	-8.05625	1.15405e-14	1.59774e-13	22.5491
UGT2B7	-1.95499	-4.13136	-5.69455	2.56267e-08	1.348e-07	8.27772
ASTN1	-1.95356	-3.58493	-5.47299	8.28371e-08	4.01e-07	7.14236
ID4	-1.94745	2.79794	-9.12935	4.94738e-18	1.08946e-16	30.1744
SLC16A6	-1.94678	1.63616	-8.72842	9.63326e-17	1.78358e-15	27.2525
SUSD4	-1.94658	3.60905	-6.68442	8.79451e-11	6.75018e-10	13.797
FHL1	-1.94061	5.46566	-5.51748	6.56435e-08	3.23e-07	7.36729
EPHX2	-1.93738	3.44373	-9.78191	3.3313e-20	9.78112e-19	35.1014
FHIT	-1.93721	-0.0196723	-9.22565	2.39567e-18	5.47529e-17	30.8885
ACP3	-1.93492	2.89026	-7.65683	1.75604e-13	2.05173e-12	19.8783
CAB39L	-1.93473	2.67188	-16.3041	3.32439e-45	3.21565e-42	92.0196
SHROOM3	-1.934	3.94008	-9.60323	1.33631e-19	3.61676e-18	33.7321
TCEAL5	-1.93331	-4.56053	-6.47394	3.11298e-10	2.19573e-09	12.5643
CAMK2B	-1.93227	0.293881	-4.96424	1.06446e-06	4.27938e-06	4.6812
AIF1L	-1.93154	4.3649	-7.89401	3.52665e-14	4.53074e-13	21.4527
GPIHBP1	-1.92946	-1.4829	-6.59794	1.48376e-10	1.09734e-09	13.2868
C10orf90	-1.9291	-3.81267	-5.82892	1.23588e-08	6.83195e-08	8.98461
RPTN	-1.92892	1.7055	-3.31679	0.00100289	0.00227663	-1.80154
GABRB2	-1.92607	-3.32273	-5.47727	8.1e-08	3.92695e-07	7.16394
SPATA18	-1.92031	1.91967	-9.57597	1.64962e-19	4.41199e-18	33.5245
HSD17B13	-1.91846	-3.86213	-7.43778	7.50471e-13	7.87968e-12	18.4549
LRG1	-1.91815	3.72944	-6.20894	1.46385e-09	9.29959e-09	11.0569
MAPK4	-1.91792	-2.31865	-4.98403	9.67434e-07	3.92091e-06	4.77305
HSPB8	-1.91638	5.92833	-7.58937	2.75526e-13	3.12445e-12	19.4367
CRACDL	-1.91589	2.66565	-9.83599	2.18179e-20	6.54315e-19	35.5187
CYP2C18	-1.9157	1.67337	-4.30727	2.13197e-05	6.72629e-05	1.8157
LRFN2	-1.91512	-3.55463	-6.40898	4.57031e-10	3.1445e-09	12.1902
MUSTN1	-1.91354	-3.41952	-4.30803	2.12498e-05	6.70927e-05	1.81882
SLC25A4	-1.91333	4.10902	-8.26328	2.71388e-15	4.07567e-14	23.9707
C2orf88	-1.91306	0.0553131	-8.73984	8.86231e-17	1.65228e-15	27.3345
CNNM1	-1.90995	-1.14874	-4.23618	2.88786e-05	8.89736e-05	1.52747
UNC13C	-1.90497	-4.8247	-6.74086	6.23471e-11	4.89004e-10	14.1328
TTN	-1.90317	4.69803	-3.72993	0.000222277	0.000576209	-0.398353
CYP2A6	-1.90138	-4.80716	-5.49781	7.27693e-08	3.55686e-07	7.26764
GNG7	-1.89913	0.790064	-8.85575	3.78571e-17	7.44489e-16	28.1714
SERPINB12	-1.89909	-1.54595	-3.90608	0.000111933	0.000307389	0.24629
SH3BGR	-1.89726	1.21267	-7.2224	3.04061e-12	2.91236e-11	17.0852
VIP	-1.89674	-4.04767	-6.07121	3.20972e-09	1.94781e-08	10.2935
CGN	-1.8952	3.3286	-7.63757	1.99754e-13	2.3146e-12	19.7519
IL17D	-1.89301	-0.925364	-7.77339	8.01196e-14	9.77246e-13	20.6477
ACACB	-1.89261	2.41023	-8.34038	1.57337e-15	2.44655e-14	24.5063
PPM1L	-1.89206	3.50572	-9.19738	2.96561e-18	6.69082e-17	30.6783
LRRK2	-1.89155	1.90116	-8.00165	1.68353e-14	2.27722e-13	22.1784
EFHC2	-1.89108	-1.14704	-6.18752	1.65542e-09	1.04422e-08	10.9373
ST8SIA6	-1.89088	-1.85227	-6.55676	1.89998e-10	1.38189e-09	13.0456
SLAIN1	-1.88987	-0.396796	-7.13163	5.43536e-12	5.0254e-11	16.5169
CX3CR1	-1.88796	0.0456704	-6.69111	8.44411e-11	6.505e-10	13.8367
SELP	-1.88753	1.05927	-5.49346	7.44414e-08	3.63255e-07	7.24567
STOML3	-1.88554	-4.53443	-5.85704	1.05917e-08	5.91199e-08	9.13428
CH25H	-1.88462	1.75651	-7.62482	2.17515e-13	2.51051e-12	19.6684
OTOP1	-1.88407	-5.21962	-6.55996	1.86383e-10	1.35761e-09	13.0644
PNPLA7	-1.8792	1.22451	-10.176	1.48056e-21	5.26701e-20	38.172
WDR17	-1.87798	-3.35983	-6.10916	2.58883e-09	1.59105e-08	10.5025
BEND7	-1.87797	0.412152	-6.84661	3.25371e-11	2.66567e-10	14.7678
FCGBP	-1.87485	4.43103	-5.76111	1.7886e-08	9.64809e-08	8.6262
PAIP2B	-1.87122	2.78281	-11.352	9.40031e-26	5.77363e-24	47.7135
HRC	-1.86864	0.441481	-3.68111	0.000267589	0.000681954	-0.572136
SLC25A34	-1.86753	-0.0311003	-7.60798	2.43393e-13	2.78623e-12	19.5582
STYXL2	-1.86718	-1.11925	-2.93572	0.00354041	0.00714985	-2.95816
CACNA1D	-1.86688	-1.38176	-6.99378	1.30007e-11	1.13563e-10	15.6641
CYP4Z1	-1.86667	-4.20931	-5.7099	2.35933e-08	1.24818e-07	8.35781
TMOD1	-1.86506	1.0909	-4.9117	1.37e-06	5.392e-06	4.43884
ADCY5	-1.86251	0.412902	-6.60937	1.385e-10	1e-09	13.3539
RBP7	-1.86248	0.637046	-6.93662	1.85969e-11	1.5831e-10	15.3143
CES3	-1.86205	-0.0155372	-6.91393	2.14241e-11	1.80601e-10	15.176
ZNF492	-1.86151	-4.0061	-6.67189	9.48994e-11	7.23676e-10	13.7228
C1QTNF9	-1.85878	-5.04889	-6.45171	3.5513e-10	2.48287e-09	12.4359
CDH12	-1.85685	-4.30953	-4.45605	1.11473e-05	3.71283e-05	2.43292
CCDC85A	-1.85656	-3.06899	-6.4945	2.75501e-10	2e-09	12.6834
CACNA1S	-1.85581	-0.916395	-2.68334	0.00762384	0.0143291	-3.65014
SVOPL	-1.85432	-2.72642	-5.44226	9.71951e-08	4.65789e-07	6.98787
PCDHAC1	-1.85287	-4.74742	-6.41979	4.28817e-10	3e-09	12.2522
FAM221A	-1.8523	0.0236236	-7.58708	2.79751e-13	3.16701e-12	19.4218
NDNF	-1.85007	-0.732049	-5.70654	2.4e-08	1.27e-07	8.34023
ZNF662	-1.84825	0.19048	-7.53139	4.04869e-13	4.44615e-12	19.0595
FAM184A	-1.8482	-0.939565	-7.17935	4.00769e-12	3.77541e-11	16.8149
TRIM55	-1.8455	-1.35916	-3.86115	0.000133668	0.000362009	0.0792438
LMOD1	-1.84533	1.90461	-7.33495	1.46893e-12	1.48355e-11	17.7973
ERICH3	-1.84437	-4.52955	-5.57171	4.93341e-08	2.47301e-07	7.64358
TTYH1	-1.8443	-0.582684	-8.01028	1.58623e-14	2.15154e-13	22.2369
PRR32	-1.84378	-4.05207	-4.42374	1.28525e-05	4.22766e-05	2.29728
GRIA4	-1.84377	-4.75722	-6.21233	1.43557e-09	9.13572e-09	11.0759
BOC	-1.84263	3.38948	-8.86568	3.51855e-17	6.95669e-16	28.2434
MGLL	-1.84121	6.10255	-10.3983	2.48174e-22	9.80036e-21	39.9342
PRRG3	-1.83987	-1.72704	-5.11042	5.21645e-07	2.21454e-06	5.36716
VIPR2	-1.83931	-2.89005	-5.91431	7.72204e-09	4.4e-08	9.44091
DPT	-1.83869	2.72092	-5.89403	8.63851e-09	4.89022e-08	9.33207
RGS22	-1.83607	-3.61665	-6.49514	2.74457e-10	2e-09	12.6871
XKR4	-1.83445	-3.54576	-5.11654	5.06117e-07	2.1536e-06	5.39625
ZNF415	-1.83094	-0.421734	-7.50953	4.67841e-13	5.0808e-12	18.9179
CDNF	-1.83087	-0.787337	-9.96111	8.15374e-21	2.62134e-19	36.4892
LDOC1	-1.82671	2.49491	-6.14823	2.07259e-09	1.28994e-08	10.7187
AGFG2	-1.82327	3.9961	-14.206	1.02897e-36	3.12085e-34	72.671
ACSS3	-1.82313	-0.169031	-6.95035	1.70674e-11	1.46179e-10	15.3981
UGT1A6	-1.82131	-0.567272	-3.67692	0.00027186	0.000691878	-0.586954
GDF7	-1.82077	-1.4136	-7.03638	9.94225e-12	8.86635e-11	15.9263
SLC44A4	-1.81961	0.270469	-4.6781	4.09679e-06	1.47869e-05	3.3889
CAPN8	-1.81958	-2.87293	-5.8032	1.42245e-08	7.78722e-08	8.84826
ZNF135	-1.81933	-0.841193	-7.51236	4.59184e-13	4.99231e-12	18.9362
SMIM10L2A	-1.81907	-0.145783	-6.44978	3.59203e-10	2.50896e-09	12.4248
CYSRT1	-1.81796	4.07284	-5.20754	3.21796e-07	1.4145e-06	5.83247
TEX101	-1.81282	-1.97138	-4.86647	1.69933e-06	6.57991e-06	4.23207
CALML6	-1.81217	-2.87186	-4.79768	2.351e-06	8.87893e-06	3.92075
HPSE2	-1.81118	-3.49546	-5.28198	2.21141e-07	1.00123e-06	6.19416
MLIP	-1.81022	1.44039	-6.25389	1.12972e-09	7.3095e-09	11.309
CWH43	-1.80566	1.91078	-3.20035	0.001494	0.00326525	-2.16912
RAB9B	-1.8052	-1.54113	-6.52247	2.33226e-10	1.67722e-09	12.8458
TSPAN12	-1.80517	0.990583	-7.85494	4.60465e-14	5.80166e-13	21.191
CLDN4	-1.80473	6.88308	-6.64939	1.08764e-10	8.21245e-10	13.5897
SLITRK4	-1.80464	-0.702639	-4.96692	1.05082e-06	4.22972e-06	4.6936
SPTBN4	-1.79865	-0.91211	-8.46601	6.42626e-16	1.0562e-14	25.3863
KLHL14	-1.79787	-3.5461	-6.52647	2.27725e-10	1.64087e-09	12.869
C8orf74	-1.79786	-4.37635	-5.69555	2.54892e-08	1.34125e-07	8.28293
SPATA6	-1.79727	0.772494	-8.75847	7.73324e-17	1.45375e-15	27.4686
ART1	-1.79722	-4.89789	-4.71905	3.39168e-06	1.24511e-05	3.56967
SLC25A21	-1.79711	-1.44961	-7.94085	2.55852e-14	3.35435e-13	21.7676
KCNJ11	-1.79585	-0.0977971	-5.68808	2.65339e-08	1.39248e-07	8.24402
PLCB4	-1.79351	0.440306	-5.81833	1.30964e-08	7.2e-08	8.92839
AGT	-1.79077	0.732052	-5.26535	2.40556e-07	1.07933e-06	6.11299
SYNPO2	-1.78907	4.46974	-4.42892	1.25629e-05	4.14071e-05	2.31899
BICDL2	-1.78615	4.19362	-7.03653	9.93289e-12	8.86069e-11	15.9273
MTRNR2L1	-1.78588	-1.77541	-2.95421	0.00333978	0.00677771	-2.90513
SERPINA11	-1.78435	-3.59521	-4.75324	2.89373e-06	1.07529e-05	3.72173
CCDC110	-1.78427	-1.91177	-6.94431	1.77241e-11	1.5145e-10	15.3612
SEZ6L	-1.77984	-2.92808	-5.19459	3.4335e-07	1.50273e-06	5.76999
SLC7A10	-1.77718	-4.64979	-5.94801	6.40462e-09	3.7e-08	9.6225
SCN11A	-1.77522	-3.48902	-6.69563	8.2154e-11	6.33993e-10	13.8635
DBNDD1	-1.77449	2.81616	-6.9586	1.62097e-11	1.39523e-10	15.4485
SYNPO2L	-1.77355	1.11823	-3.73765	0.000215809	0.000561324	-0.370668
NCCRP1	-1.7735	5.63857	-4.56327	6.90879e-06	2.39125e-05	2.88936
DPP6	-1.77349	-3.26511	-5.18858	3.53819e-07	1.54465e-06	5.74104
KIT	-1.77255	1.96412	-6.79291	4.53107e-11	3.63722e-10	14.4444
ELF3	-1.77094	6.00613	-6.02731	4.11078e-09	2.45263e-08	10.0531
MGP	-1.77089	4.51804	-6.12396	2.37993e-09	1.46787e-08	10.5843
NAALADL2	-1.77042	0.621743	-5.95579	6.13327e-09	3.55268e-08	9.66453
NELL1	-1.76904	-2.77215	-4.26695	2.53372e-05	7.88804e-05	1.65168
LMX1A	-1.76676	-4.89154	-5.96651	5.77757e-09	3.3672e-08	9.72254
SLN	-1.76603	0.731066	-2.55218	0.0111154	0.0201812	-3.98617
RSPO3	-1.76571	-0.525472	-5.83241	1.21246e-08	6.71381e-08	9.00317
FA2H	-1.76569	0.662167	-5.54773	5.6e-08	2.78489e-07	7.52112
FRY	-1.7654	2.27302	-7.55952	3.35987e-13	3.74564e-12	19.2423
NWD1	-1.76464	-0.951776	-5.43007	1.03536e-07	4.94246e-07	6.92681
MKRN2OS	-1.76454	-0.212315	-8.53937	3.79464e-16	6.50193e-15	25.9042
MMEL1	-1.76436	-2.26353	-6.86301	2.93949e-11	2.4224e-10	14.867
SLC13A4	-1.7642	0.576758	-7.63116	2.08502e-13	2.41027e-12	19.7099
CDH26	-1.76277	1.16043	-6.34708	6.5716e-10	4.41912e-09	11.8364
GOLT1A	-1.76125	-3.57229	-4.59599	5.95928e-06	2.08965e-05	3.03058
KLK11	-1.75669	5.77064	-5.28615	2.16509e-07	9.82218e-07	6.21458
KAT2B	-1.75625	3.96923	-11.2165	2.9372e-25	1.68118e-23	46.588
AGXT	-1.75577	-4.8374	-5.89364	8.65742e-09	4.9e-08	9.32995
LSMEM2	-1.75492	-4.43863	-6.24441	1.19327e-09	7.69226e-09	11.2558
GLYATL1	-1.75384	-3.78388	-5.80799	1.38574e-08	7.59471e-08	8.87362
DNASE1L3	-1.75379	1.97837	-5.72948	2.12284e-08	1.13223e-07	8.46016
LRRC4C	-1.75346	-2.97278	-5.50145	7.13952e-08	3.49434e-07	7.28607
CA13	-1.75339	1.69287	-8.64635	1.75088e-16	3.13899e-15	26.6648
ZNF429	-1.75192	0.437314	-7.13626	5.27739e-12	4.88703e-11	16.5457
PDZRN4	-1.7516	-2.0739	-4.80536	2.26774e-06	8.582e-06	3.95532
C15orf56	-1.75037	-3.62719	-5.27873	2.24813e-07	1.01551e-06	6.17827
RNF225	-1.75029	-0.930257	-4.9225	1.301e-06	5.15275e-06	4.48848
SLC27A2	-1.75028	0.147675	-6.04894	3.63957e-09	2.18982e-08	10.1714
TMEM38A	-1.75001	2.37632	-6.2342	1.2657e-09	8.12324e-09	11.1984
ADGRA1	-1.74779	-3.51943	-4.79734	2.35481e-06	8.891e-06	3.91921
CYP2J2	-1.7472	2.06943	-7.87005	4.15395e-14	5.27219e-13	21.2921
MAMDC2	-1.74522	1.5476	-6.05323	3.55259e-09	2.14175e-08	10.1949
LIMCH1	-1.74519	4.26045	-6.35275	6.35752e-10	4.28201e-09	11.8687
NIPSNAP3B	-1.74406	-0.948435	-7.26999	2.23757e-12	2.19578e-11	17.3853
PCDHGB5	-1.73813	-0.0104951	-4.39207	1.47647e-05	4.79592e-05	2.16519
GUCY2C	-1.73811	0.151813	-6.28443	9.46538e-10	6.19651e-09	11.4812
TMEM252	-1.73788	-5.15388	-6.98285	1.39239e-11	1.21231e-10	15.5971
SLC25A23	-1.73747	4.99383	-9.86031	1.80278e-20	5.48477e-19	35.7068
IGSF5	-1.73681	-5.1573	-6.33091	7.22262e-10	4.81836e-09	11.7445
EGF	-1.7347	-0.0286346	-4.97135	1.02856e-06	4.14576e-06	4.71417
RIMKLA	-1.73305	-1.81829	-5.0332	7.61902e-07	3.14158e-06	5.00266
LEXM	-1.73291	-0.595748	-5.44465	9.6e-08	4.60506e-07	6.99984
FREM2	-1.73218	-0.681961	-3.36399	0.000850478	0.00195952	-1.64902
SH2D1B	-1.73187	-1.69404	-5.94801	6.40442e-09	3.7e-08	9.62253
ATP10B	-1.73182	2.91243	-5.0478	7.09479e-07	2.9415e-06	5.07122
ZNF793	-1.73182	0.0934294	-5.71465	2.3e-08	1.21927e-07	8.38261
RGMA	-1.73179	4.37066	-7.67169	1.58959e-13	1.86838e-12	19.9759
RAB3C	-1.73124	-2.40963	-5.27631	2.27583e-07	1.02707e-06	6.16646
SLC14A1	-1.72989	-1.92201	-6.9993	1.25578e-11	1.09956e-10	15.698
GSTM5	-1.72753	-0.480316	-6.71115	7.47447e-11	5.79902e-10	13.9557
PCDH19	-1.72666	-0.0648303	-4.16157	3.9534e-05	0.000118574	1.22962
CLCN1	-1.72649	-1.00314	-6.58892	1.56648e-10	1.15417e-09	13.2338
ITLN1	-1.72503	-4.54666	-4.85595	1.78627e-06	6.88936e-06	4.1842
MPZ	-1.71999	-0.0699406	-6.9991	1.25735e-11	1.10061e-10	15.6968
SCNN1G	-1.71987	1.5912	-5.2666	2.39e-07	1.07413e-06	6.11909
TMEM125	-1.71985	1.94388	-6.74236	6.17759e-11	4.85275e-10	14.1417
NEK10	-1.7178	-1.88577	-7.32065	1.61192e-12	1.61576e-11	17.7063
CSRP3	-1.71251	0.100609	-2.04953	0.0411308	0.065138	-5.1227
PCOLCE2	-1.71249	0.0835703	-4.55652	7.12187e-06	2.4598e-05	2.86035
CRHBP	-1.71096	-3.62918	-6.16852	1.84578e-09	1.15759e-08	10.8314
MAML3	-1.71067	2.82581	-10.0328	4.62622e-21	1.55192e-19	37.0482
SOX21	-1.71032	1.53207	-3.8181	0.000158187	0.000422693	-0.0791094
INMT	-1.71003	0.509641	-7.12419	5.69935e-12	5.25462e-11	16.4705
KLK3	-1.7059	-4.5472	-4.03465	6.67482e-05	0.000191528	0.734003
ACADSB	-1.70537	3.33891	-10.8384	6.82792e-24	3.33683e-22	43.481
ACSM5	-1.70489	-2.62222	-6.08709	2.93393e-09	1.78968e-08	10.3809
KCNK15	-1.70138	-1.47821	-5.66856	2.9463e-08	1.5327e-07	8.14259
LIPH	-1.70111	2.61233	-5.71869	2.25011e-08	1.19556e-07	8.40374
CNR1	-1.69986	-2.39029	-5.05254	6.93256e-07	2.87708e-06	5.09347
SCARA3	-1.69945	4.07488	-7.45052	6.90197e-13	7.29368e-12	18.5369
GPT2	-1.69705	5.43804	-11.0042	1.72744e-24	9.14053e-23	44.8381
TRNP1	-1.69601	3.37471	-8.27094	2.57127e-15	3.87336e-14	24.0237
ZNF229	-1.69166	-0.578073	-5.23393	2.81868e-07	1.25133e-06	5.96017
ZNF727	-1.69021	-4.50801	-5.97913	5.38459e-09	3.1519e-08	9.79094
NOVA1	-1.68841	-0.941366	-5.68493	2.7e-08	1.41417e-07	8.22767
EIF4EBP3	-1.6884	0.599929	-8.47657	5.9582e-16	9.84224e-15	25.4607
NUCB2	-1.68757	5.32853	-14.4323	1.28743e-37	4.25575e-35	74.7278
LGALS12	-1.68696	-3.24042	-5.58527	4.59201e-08	2.31449e-07	7.71298
KCNA2	-1.68656	-3.7033	-5.14741	4.34357e-07	1.871e-06	5.54348
SRD5A2	-1.68645	-3.83732	-5.67956	2.7775e-08	1.45347e-07	8.19974
NEB	-1.68619	4.08473	-3.01386	0.00276135	0.00570578	-2.73191
TTPA	-1.68556	-5.32793	-6.4119	4.49238e-10	3.09377e-09	12.2069
CNKSR2	-1.68286	-2.56807	-5.67341	2.87075e-08	1.49694e-07	8.16776
CRAT	-1.68249	4.31974	-7.03174	1.0238e-11	9.10804e-11	15.8977
TESC	-1.68225	0.122992	-7.2695	2.2448e-12	2.20213e-11	17.3821
COQ8A	-1.68162	4.70343	-7.91072	3.14569e-14	4.06618e-13	21.5649
PCDHGB4	-1.68104	-1.54257	-4.99245	9.28787e-07	3.7726e-06	4.81223
ACSM1	-1.6797	-2.44981	-7.44315	7.24466e-13	7.62842e-12	18.4895
SLC1A7	-1.67877	-2.62147	-4.85478	1.7962e-06	6.92221e-06	4.17888
FOXJ1	-1.67704	-2.7973	-3.22755	0.0013626	0.00300575	-2.08437
LOC441239	-1.6745	-4.56164	-6.42867	4.0693e-10	2.81824e-09	12.3033
FGF18	-1.67192	-2.00254	-5.87027	9.84817e-09	5.52188e-08	9.2049
GCNT2	-1.67171	1.37138	-5.8425	1.14719e-08	6.37157e-08	9.05685
CCL28	-1.67126	2.26532	-5.9648	5.83286e-09	3.4e-08	9.71329
COLCA2	-1.67089	-0.427383	-5.61741	3.8717e-08	1.97547e-07	7.87812
RAB11FIP1	-1.67078	5.02084	-7.24008	2.71373e-12	2.62538e-11	17.1965
NMRK2	-1.6707	-2.2424	-2.66548	0.00803257	0.0150148	-3.69686
NLGN1	-1.66826	-2.67943	-4.9582	1.09593e-06	4.39808e-06	4.65321
CCER2	-1.66727	-4.0323	-5.22094	3.00884e-07	1.32893e-06	5.89723
CHPT1	-1.66631	3.27871	-8.071	1.04179e-14	1.45528e-13	22.6496
PLEKHA7	-1.66223	3.75955	-8.0339	1.34725e-14	1.84612e-13	22.3972
STX19	-1.66095	0.525631	-5.92351	7.33829e-09	4.2e-08	9.49039
ATP6V1C2	-1.66055	1.92798	-6.2282	1.31025e-09	8.39265e-09	11.1648
SMTNL1	-1.66002	-0.53512	-3.94809	9.46798e-05	0.000263852	0.404044
CLEC10A	-1.65893	1.25371	-6.21914	1.38043e-09	8.8077e-09	11.114
TNFRSF11A	-1.65619	1.77122	-8.72146	1.01355e-16	1.86717e-15	27.2025
KLHL38	-1.65608	-2.55581	-4.27534	2.44454e-05	7.63466e-05	1.68571
ATOH8	-1.65502	0.632177	-6.20421	1.50417e-09	9.53308e-09	11.0305
ZNF536	-1.65448	-4.04286	-5.60924	4.04345e-08	2.05633e-07	7.8361
ACSL6	-1.65263	-1.81841	-5.75066	1.89295e-08	1.01755e-07	8.57124
SPAG17	-1.65204	1.09648	-4.90055	1.44492e-06	5.66567e-06	4.38772
MPO	-1.6519	-2.44619	-5.54797	5.59208e-08	2.78185e-07	7.52234
GRID2IP	-1.65071	-1.76612	-7.02271	1.08372e-11	9.59758e-11	15.8421
NFIX	-1.64959	6.03245	-11.0528	1.15188e-24	6.22948e-23	45.2383
PKNOX2	-1.64812	0.0783836	-5.51934	6.5e-08	3.20238e-07	7.37673
AGR2	-1.64344	2.88431	-4.30167	2.18386e-05	6.87894e-05	1.79284
ZMYND12	-1.64269	-2.05012	-7.34798	1.3496e-12	1.37009e-11	17.8802
KCNQ4	-1.641	-0.232536	-6.49729	2.70969e-10	1.92884e-09	12.6995
DOCK3	-1.64057	0.248817	-8.05189	1.18943e-14	1.64364e-13	22.5195
UNC45B	-1.64045	-0.516139	-2.65219	0.00834928	0.0155535	-3.73142
AFF3	-1.63815	-0.801853	-5.92667	7.21066e-09	4.13121e-08	9.50742
RORB	-1.63722	-1.25546	-4.79535	2.37684e-06	8.96494e-06	3.91028
TMEM220	-1.63579	0.747267	-8.76128	7.57599e-17	1.4251e-15	27.4888
SPOCK3	-1.63456	-1.21489	-3.53219	0.000465462	0.00113107	-1.0891
ZNF737	-1.63425	-0.734825	-6.36204	6.0208e-10	4.06919e-09	11.9217
GDF5	-1.63394	-3.26244	-4.95468	1.11468e-06	4.46722e-06	4.63691
CYSLTR1	-1.6337	0.360034	-7.67029	1.60457e-13	1.88299e-12	19.9667
C16orf96	-1.63324	-3.6783	-6.42704	4.10881e-10	2.84427e-09	12.2939
BMX	-1.63301	-0.916308	-6.99124	1.32095e-11	1.15284e-10	15.6486
SLC26A9	-1.63246	1.26788	-4.19266	3.47039e-05	0.000105311	1.35315
ECHDC3	-1.62956	2.21566	-4.87303	1.64723e-06	6.39348e-06	4.26194
CPEB3	-1.62835	2.3712	-11.4638	3.6356e-26	2.33536e-24	48.6519
BMP5	-1.62761	-3.15681	-4.59846	5.89305e-06	2.06791e-05	3.04126
SULT1B1	-1.62734	-0.558281	-4.76678	2.71674e-06	1.01468e-05	3.78219
STEAP4	-1.62569	4.35589	-4.87027	1.66894e-06	6.46821e-06	4.24938
DAGLA	-1.62324	1.15526	-6.50125	2.64669e-10	1.88674e-09	12.7225
ZNF418	-1.62311	-1.6895	-7.02994	1.03549e-11	9.20647e-11	15.8866
EFHB	-1.62231	-2.86204	-5.99567	4.90888e-09	2.8907e-08	9.88077
GASK1A	-1.62039	-0.551801	-5.78388	1.58045e-08	8.58191e-08	8.74614
NEU4	-1.61832	-2.43495	-4.52533	8.19171e-06	2.79777e-05	2.72675
LGI3	-1.61794	0.281439	-4.03875	6.56424e-05	0.000188667	0.749789
GAS7	-1.61643	4.39367	-7.7596	8.79528e-14	1.06397e-12	20.5562
ARHGEF38	-1.61602	-2.45384	-6.46848	3.21552e-10	2.26426e-09	12.5327
PPIL6	-1.61565	-0.541696	-8.49886	5.07771e-16	8.49268e-15	25.6179
MRAP	-1.61315	-5.43305	-7.01435	1.14237e-11	1.00835e-10	15.7905
CLEC4F	-1.61302	-2.94882	-6.0573	3.47203e-09	2.1e-08	10.2172
SOWAHB	-1.60949	1.82935	-5.5136	6.7e-08	3.29311e-07	7.34761
DIO1	-1.60813	-3.70069	-6.96529	1.5544e-11	1.34343e-10	15.4895
CRABP1	-1.6072	-1.07067	-4.23311	2.92564e-05	9.00525e-05	1.51513
ADHFE1	-1.60449	0.351105	-6.75834	5.60202e-11	4.43638e-10	14.2372
PRUNE2	-1.6042	2.41451	-4.03669	6.61952e-05	0.000190071	0.741865
IQCN	-1.60416	-0.342789	-6.28308	1e-09	6.24379e-09	11.4736
HOGA1	-1.6033	-1.07899	-6.20366	1.509e-09	9.55994e-09	11.0274
MYO5B	-1.60233	5.14055	-7.63227	2.06967e-13	2.3944e-12	19.7172
BEX2	-1.60167	1.03708	-4.38861	1.49896e-05	4.8648e-05	2.1508
KCTD8	-1.59932	-5.05392	-5.64026	3.42768e-08	1.76637e-07	7.99605
TMEM61	-1.59927	-1.44068	-6.21523	1.41182e-09	9e-09	11.0921
L3MBTL4	-1.5979	0.850445	-4.9886	9.46284e-07	3.8389e-06	4.79429
HEPACAM	-1.59786	-5.3386	-5.77156	1.68995e-08	9.14781e-08	8.68119
SLC16A11	-1.59766	-0.902628	-5.97463	5.52153e-09	3.22629e-08	9.76656
ART5	-1.59622	-2.98102	-4.81204	2.19763e-06	8.34092e-06	3.98543
TPRG1	-1.596	3.28193	-6.95923	1.61456e-11	1.39094e-10	15.4524
PTCHD1	-1.59534	-3.35381	-5.00659	8.67216e-07	3.53715e-06	4.87817
TRIM63	-1.59521	-0.498146	-2.76699	0.00594833	0.0114581	-3.42739
DCX	-1.59347	-3.9909	-5.18043	3.6852e-07	1.60406e-06	5.70182
SBSPON	-1.59335	0.37658	-5.86084	1.03725e-08	5.8e-08	9.15457
BEND5	-1.59086	-1.24195	-5.53854	5.87685e-08	2.91171e-07	7.47429
CGREF1	-1.58847	0.630731	-4.81314	2.18628e-06	8.30047e-06	3.99039
HS3ST1	-1.58712	3.34302	-7.65066	1.83012e-13	2.13236e-12	19.8377
COL21A1	-1.58579	0.754826	-4.94685	1.15748e-06	4.62177e-06	4.60072
KLHL34	-1.58451	-3.40932	-4.21092	3.21348e-05	9.81221e-05	1.42609
SLC26A4	-1.58444	-1.82556	-6.8147	3.96223e-11	3.20772e-10	14.5754
SPNS3	-1.58364	-1.30201	-7.47962	5.69928e-13	6.10385e-12	18.7245
SLPI	-1.58297	8.29897	-5.38212	1.32617e-07	6.22362e-07	6.68769
PPP1R12B	-1.58275	4.58079	-8.01929	1.49041e-14	2.03282e-13	22.298
PLEKHG6	-1.57988	3.55283	-5.38778	1.28813e-07	6.05765e-07	6.7158
GLOD5	-1.577	-5.17547	-6.15703	2e-09	1.23221e-08	10.7676
TCTE1	-1.57658	-4.47612	-5.5685	5.01792e-08	2.50945e-07	7.62715
PENK	-1.57484	-1.65173	-4.10384	5.02507e-05	0.000147557	1.00247
RELN	-1.57458	-0.0874121	-4.96278	1.072e-06	4.305e-06	4.67441
CD200R1	-1.57441	-0.0958385	-6.50771	2.54676e-10	1.82035e-09	12.76
ALPK3	-1.57439	3.12615	-5.79506	1.487e-08	8.11494e-08	8.80523
PCLO	-1.57402	0.805272	-3.69368	0.000255159	0.000653274	-0.527604
PHKG1	-1.57317	0.0668504	-5.31015	1.91659e-07	8.77743e-07	6.3322
ZNF853	-1.57296	1.25834	-5.86061	1.03856e-08	5.80664e-08	9.15334
CD40LG	-1.57288	-2.11414	-5.09207	5.71e-07	2.40746e-06	5.28012
MFSD4A	-1.57279	0.82621	-4.42165	1.29707e-05	4.2627e-05	2.28856
ANXA1	-1.57264	10.3774	-7.32581	1.55884e-12	1.56737e-11	17.7391
CHI3L2	-1.57086	2.40489	-4.46104	1.09039e-05	3.63917e-05	2.45396
GALNTL6	-1.56962	-3.26573	-5.25137	2.58156e-07	1.153e-06	6.0449
PERM1	-1.56908	2.55008	-8.53051	4.04455e-16	6.89003e-15	25.8415
NEBL	-1.56811	5.11955	-7.39726	9.78582e-13	1.0123e-11	18.195
DTNA	-1.56748	1.27849	-4.64814	4.69993e-06	1.67948e-05	3.25752
ZNF433	-1.56708	0.360992	-5.81123	1.36141e-08	7.46972e-08	8.8908
ZNF43	-1.56617	0.80708	-7.38023	1.09373e-12	1.1243e-11	18.0861
TGM5	-1.56549	2.33295	-5.06685	6.46311e-07	2.70284e-06	5.16093
GPR15	-1.56436	-1.76458	-3.99308	7.90108e-05	0.000223359	0.574723
ZFP2	-1.56379	-1.97064	-8.0528	1.18197e-14	1.63564e-13	22.5256
THSD4	-1.56337	4.83466	-8.36548	1.3166e-15	2.07468e-14	24.6814
FOS	-1.56221	8.36378	-6.78412	4.78262e-11	3.82142e-10	14.3916
SIM2	-1.56157	1.56436	-5.18302	3.63784e-07	1.58457e-06	5.71428
ZNF829	-1.55945	-0.274147	-6.31399	7.97133e-10	5.28786e-09	11.6484
DLGAP2	-1.55916	-3.35625	-5.45645	9.02873e-08	4.34241e-07	7.05912
ABCC8	-1.55862	-4.72913	-4.99287	9.26912e-07	3.7655e-06	4.81417
C4BPB	-1.55851	-4.36023	-5.34031	1.64333e-07	7.59813e-07	6.48066
AQP3	-1.55777	9.06728	-4.97269	1.02193e-06	4.123e-06	4.72039
MYH13	-1.55755	-3.38576	-5.23138	2.85496e-07	1.26591e-06	5.94784
IP6K3	-1.55727	-0.57985	-3.01689	0.00273454	0.00565754	-2.72301
CNTN4	-1.5568	-0.657144	-4.57771	6.47317e-06	2.25561e-05	2.95156
ANKRD2	-1.55621	-0.029655	-4.48562	9.77848e-06	3.29157e-05	2.55783
CFAP94	-1.55479	-3.14113	-5.93379	6.93123e-09	3.97809e-08	9.54579
CYP4F3	-1.55351	1.58598	-3.81172	0.000162167	0.000432427	-0.102463
CD1E	-1.55123	-0.11553	-4.95181	1.13019e-06	4.522e-06	4.62364
CLYBL	-1.55108	1.71442	-9.90148	1.3042e-20	4.07321e-19	36.026
GRIA1	-1.55053	-3.77598	-4.67375	4.1795e-06	1.50614e-05	3.36977
PIP5K1B	-1.54975	-0.295155	-5.47238	8.31018e-08	4.02e-07	7.13928
IL12A	-1.54971	-2.35749	-6.33441	7.07672e-10	4.72531e-09	11.7643
RAB17	-1.54964	0.732183	-5.48568	7.75314e-08	3.77e-07	7.20635
KLHDC9	-1.54925	-1.07791	-5.13923	4.52348e-07	1.94021e-06	5.5044
MEOX2	-1.54902	-0.502174	-4.64476	4.77318e-06	1.70339e-05	3.24273
AMIGO1	-1.54861	1.42157	-6.74694	6.00704e-11	4.72786e-10	14.1691
ANKRD6	-1.54852	1.67724	-6.42634	4.12571e-10	2.85462e-09	12.2899
SYBU	-1.54818	1.91907	-5.53004	6.14551e-08	3.03867e-07	7.43105
FXYD4	-1.54789	-5.21858	-5.60217	4.2e-08	2.13e-07	7.79972
ZNF582	-1.54766	-1.23631	-7.35482	1.29083e-12	1.31224e-11	17.9238
FOSB	-1.54353	5.9819	-5.17873	3.71661e-07	1.61678e-06	5.69364
DUSP29	-1.54067	-4.39969	-3.66969	0.000279381	0.00070967	-0.612493
TDRD1	-1.54024	-2.75586	-4.18815	3.53684e-05	0.000107228	1.33516
CAPN3	-1.53975	-0.285354	-5.15935	4.09328e-07	1.77017e-06	5.60065
SLC5A9	-1.53721	-3.04133	-6.40615	4.64705e-10	3.19132e-09	12.1739
SLC51B	-1.53653	-3.30421	-6.79388	4.50403e-11	3.61874e-10	14.4502
DYNLRB2	-1.53624	-3.16564	-5.96249	5.90826e-09	3.43656e-08	9.70082
CBLN1	-1.53623	-3.22914	-4.24593	2.77078e-05	8.56443e-05	1.56675
LRRN1	-1.53148	0.0672318	-3.40775	0.000728729	0.0017043	-1.50583
ARPP21	-1.53116	-1.7237	-2.3269	0.0205218	0.0350316	-4.52534
RARB	-1.53116	1.2742	-5.53789	5.9e-08	2.92068e-07	7.47099
RAI2	-1.53079	1.23411	-6.00017	4.78675e-09	2.82443e-08	9.90524
IGF1	-1.52979	-1.22366	-5.12521	4.8487e-07	2.071e-06	5.43754
MYF6	-1.52958	-1.35082	-2.17852	0.0300122	0.0491762	-4.85407
FAM171A1	-1.52899	2.71961	-6.22666	1.32193e-09	8.45462e-09	11.1561
BNIPL	-1.52845	4.17217	-5.11289	5.15309e-07	2.18923e-06	5.37893
ZNF665	-1.52824	-1.53336	-6.3139	7.97523e-10	5.28925e-09	11.648
PCDHA4	-1.52755	-3.63951	-4.75345	2.89093e-06	1.07469e-05	3.72265
SLC28A1	-1.52671	-4.33272	-5.55255	5.45872e-08	2.71873e-07	7.54569
TCERG1L	-1.5265	-2.87649	-3.78847	0.000177472	0.000470221	-0.187167
FAM47E	-1.52599	-2.4703	-6.67557	9.2805e-11	7.08807e-10	13.7445
ZNF880	-1.52409	0.811083	-6.93903	1.83187e-11	1.56078e-10	15.329
CYP1A1	-1.52386	-3.86992	-3.66846	0.000280681	0.000712724	-0.616834
NTRK2	-1.52369	4.39464	-3.58826	0.000378716	0.000936444	-0.896781
ADH1A	-1.52312	-5.33605	-6.36762	5.82736e-10	3.9457e-09	11.9535
CCL2	-1.52265	3.89052	-6.25754	1.10612e-09	7.16833e-09	11.3296
FETUB	-1.52202	-0.552964	-2.96114	0.00326736	0.00664356	-2.88519
NPC1L1	-1.52101	-2.83136	-5.12759	4.79199e-07	2.04794e-06	5.44887
C4BPA	-1.52012	-4.81407	-4.61168	5.54985e-06	1.95705e-05	3.0986
CTNND2	-1.51905	-3.33749	-4.83753	1.94892e-06	7.46383e-06	4.1006
RPH3AL	-1.51821	1.9943	-6.84324	3.32216e-11	2.71948e-10	14.7474
MESP1	-1.51748	-2.0942	-5.05381	6.89e-07	2.86191e-06	5.09946
ENAM	-1.51661	-3.99717	-4.75336	2.89214e-06	1.07501e-05	3.72225
EPHB6	-1.51486	3.57839	-5.96414	5.85437e-09	3.40656e-08	9.70972
LNX1	-1.51474	3.02758	-8.1209	7.3629e-15	1.04646e-13	22.9904
TMEM232	-1.51372	-2.27617	-7.57078	3.11773e-13	3.49157e-12	19.3156
CYP4F22	-1.51339	2.2272	-3.28166	0.00113241	0.00254139	-1.91374
OR13A1	-1.51	-4.3686	-5.70068	2.47945e-08	1.30774e-07	8.3097
ART3	-1.5095	-1.32357	-4.02064	7.06639e-05	0.000201662	0.680148
TNFRSF19	-1.50828	3.16816	-6.53476	2.16725e-10	1.56467e-09	12.9173
HMGN5	-1.50826	1.20058	-7.00632	1.20153e-11	1.05551e-10	15.7412
GPC3	-1.50727	1.78519	-4.04218	6.473e-05	0.000186263	0.763016
CCKAR	-1.50616	-4.08265	-3.79125	0.000175571	0.000465384	-0.177052
FGF13	-1.50573	0.515362	-4.49448	9.40069e-06	3.17457e-05	2.59541
PCDH1	-1.50564	5.45923	-8.99921	1.30858e-17	2.73621e-16	29.2168
KRT39	-1.5049	-5.20743	-5.11571	5.08186e-07	2.16115e-06	5.39233
ACTN3	-1.50389	-3.054	-4.15017	4.14618e-05	0.000123838	1.18451
KCNH8	-1.50388	-3.59974	-4.03418	6.68748e-05	0.000191853	0.732213
CFAP221	-1.50362	-4.07468	-5.08142	6.01727e-07	2.52753e-06	5.2297
RBM24	-1.50233	0.24711	-3.41464	0.000711094	0.0016659	-1.4831
AK7	-1.50232	-0.438335	-6.07951	3.06254e-09	1.86311e-08	10.3392
KRBOX1	-1.50209	-2.79468	-4.83128	2.00723e-06	7.66919e-06	4.07233
JCHAIN	-1.50086	4.43976	-3.3885	0.000780137	0.00181216	-1.56903
CNTN2	-1.50082	-3.49188	-5.19462	3.43306e-07	1.50273e-06	5.77011
GALNT17	-1.5008	0.356303	-5.36823	1.42425e-07	6.65527e-07	6.61879
ZNF681	-1.49997	0.173327	-4.97558	1.0078e-06	4.07327e-06	4.73377
LMO7	-1.4992	6.26383	-7.73066	1.06926e-13	1.28032e-12	20.3647
VWA5A	-1.49906	3.87716	-8.31445	1.89066e-15	2.90764e-14	24.3258
SBK1	-1.499	1.19468	-5.09479	5.63412e-07	2.37847e-06	5.29302
YBX2	-1.49864	-0.975253	-3.36981	0.000833277	0.00192486	-1.63009
FAM216B	-1.49808	-5.18764	-4.46499	1.07149e-05	3.58137e-05	2.47063
PKDCC	-1.49776	0.890876	-4.20098	3.351e-05	0.000102025	1.38634
ELN	-1.49761	3.45843	-4.28732	2.32248e-05	7.28205e-05	1.73437
CMTM5	-1.49592	-3.93084	-4.70173	3.67424e-06	1.33914e-05	3.49307
FAM184B	-1.49503	-1.65823	-5.85085	1.1e-08	6.1e-08	9.1013
ARHGDIG	-1.495	-3.62035	-4.6798	4.06488e-06	1.46789e-05	3.39638
CLDN7	-1.49416	5.46439	-5.71433	2.3e-08	1.22094e-07	8.38094
MCF2L	-1.4939	3.12222	-6.61083	1.37291e-10	1e-09	13.3625
ZNF568	-1.49188	0.573378	-6.74731	5.99338e-11	4.71962e-10	14.1713
TMEM132B	-1.49063	0.0265037	-6.05392	3.53883e-09	2.13389e-08	10.1987
ZNF66	-1.4903	-2.37669	-5.36743	1.43e-07	6.67739e-07	6.61482
LPIN1	-1.48827	4.17066	-10.4912	1.16501e-22	4.79365e-21	40.6804
ATP8A1	-1.48708	1.70858	-6.49151	2.80459e-10	2e-09	12.666
KRT33B	-1.48612	-3.22767	-3.92441	0.000104067	0.000287832	0.314931
TSPOAP1	-1.48495	1.28064	-5.67626	2.82709e-08	1.47627e-07	8.1826
PLA2G3	-1.48463	1.51368	-3.00077	0.00287978	0.00592966	-2.7702
CDH20	-1.48314	-1.98333	-4.79669	2.362e-06	8.91705e-06	3.91628
ZNF385D	-1.48245	-0.120181	-5.6047	4.14233e-08	2.10334e-07	7.81272
UCP3	-1.48026	-0.00586351	-5.51561	6.62915e-08	3.26e-07	7.35779
RNF208	-1.47907	1.89103	-7.22463	2.99742e-12	2.87432e-11	17.0992
MITF	-1.47317	2.06999	-6.9248	2.00198e-11	1.69589e-10	15.2422
RASEF	-1.47181	2.63629	-4.63948	4.88971e-06	1.74159e-05	3.21967
SLC37A1	-1.4711	3.35587	-8.37872	1.19825e-15	1.89428e-14	24.7739
CD164L2	-1.47051	1.01692	-5.24558	2.65797e-07	1.185e-06	6.01677
CXCL12	-1.47027	4.29603	-5.18586	3.58657e-07	1.56414e-06	5.72796
SELENOP	-1.47026	4.48193	-4.6911	3.85894e-06	1.39919e-05	3.44613
SRARP	-1.46956	-4.78287	-3.82375	0.000154741	0.000414352	-0.058415
ASXL3	-1.468	-2.88794	-4.71257	3.49487e-06	1.27932e-05	3.54098
NRXN3	-1.46754	-1.09748	-4.59385	6.01729e-06	2.10799e-05	3.02133
EFCAB6	-1.467	-1.24248	-6.41879	4.31354e-10	3e-09	12.2465
ZNF676	-1.46608	-4.53129	-5.13232	4.68092e-07	2.0028e-06	5.47145
LIFR	-1.46468	2.73522	-5.71226	2.3295e-08	1.23396e-07	8.37014
OBSCN	-1.46458	4.93562	-5.67277	2.88059e-08	1.50154e-07	8.16444
ZNF540	-1.45994	-1.46862	-6.79066	4.59406e-11	3.68276e-10	14.4309
VTCN1	-1.45593	-0.541291	-2.82929	0.00492528	0.00966463	-3.25724
UBXN10	-1.45576	-0.0304941	-4.74164	3.05415e-06	1.13023e-05	3.67005
GABRA2	-1.45538	-4.9571	-4.46765	1.05896e-05	3.54232e-05	2.48184
GLS2	-1.45401	-2.18703	-4.31734	2.04154e-05	6.4708e-05	1.8569
SYDE2	-1.45349	-0.116263	-6.28502	9.4334e-10	6.17696e-09	11.4845
PLLP	-1.45219	2.70701	-7.53339	3.99555e-13	4.39271e-12	19.0725
SLC44A3	-1.45134	2.33381	-8.65732	1.61682e-16	2.90396e-15	26.7431
GPM6A	-1.45103	-2.66538	-4.53284	7.92082e-06	2.71376e-05	2.75884
MT1M	-1.4507	0.410901	-5.21192	3.14806e-07	1.38584e-06	5.85364
FAM13C	-1.44711	0.109708	-5.02803	7.81339e-07	3.21361e-06	4.97843
BHMT2	-1.44705	-1.16712	-5.60068	4.23154e-08	2.14544e-07	7.7921
PCDHGA2	-1.44654	-0.804719	-5.9332	7e-09	3.98969e-08	9.54258
EXPH5	-1.4464	3.6939	-7.40988	9.01018e-13	9.37671e-12	18.2759
CHRNB2	-1.44571	-2.83137	-5.20225	3.30444e-07	1.4484e-06	5.80691
SNAP91	-1.44361	-4.12357	-4.21265	3.19013e-05	9.74698e-05	1.43301
FABP3	-1.4428	1.92916	-4.59991	5.85436e-06	2.05556e-05	3.04756
CLCN4	-1.44216	1.08859	-5.16722	3.936e-07	1.70792e-06	5.63839
NYNRIN	-1.44106	4.23929	-6.26157	1.08058e-09	7e-09	11.3523
SMARCD3	-1.43979	2.66654	-7.18136	3.95646e-12	3.73027e-11	16.8275
PTGER3	-1.43945	1.1717	-4.89363	1.49342e-06	5.83794e-06	4.35603
IGFBP5	-1.43933	7.03325	-5.28734	2.15206e-07	9.7691e-07	6.22041
ADPRHL1	-1.43828	1.6489	-6.21036	1.45194e-09	9.22993e-09	11.0649
EGR1	-1.43813	7.89293	-7.23666	2.77411e-12	2.67851e-11	17.1749
MRAP2	-1.43809	0.210594	-3.92604	0.000103395	0.00028608	0.321037
DYDC2	-1.43765	-4.08218	-4.1607	3.96782e-05	0.000118921	1.22617
MEIS1	-1.43711	3.27285	-8.79177	6.05913e-17	1.15453e-15	27.7086
C2CD4B	-1.4351	-0.90883	-5.42314	1.07322e-07	5.11e-07	6.89211
PLAAT3	-1.43376	2.58264	-5.89867	8.4199e-09	4.77566e-08	9.35694
CD24	-1.43323	8.44448	-6.63036	1.22027e-10	9.14893e-10	13.4775
GLIPR1L2	-1.43242	-2.07666	-6.89261	2.44631e-11	2.0394e-10	15.0464
DOC2B	-1.43198	4.21843	-4.75514	2.86827e-06	1.06721e-05	3.73019
ACHE	-1.42938	1.29747	-4.45386	1.12554e-05	3.74545e-05	2.42371
CASQ2	-1.42772	1.41714	-2.55661	0.0109774	0.0199588	-3.97508
SOX5	-1.42672	-0.6365	-5.15352	4.21363e-07	1.818e-06	5.57274
RXRG	-1.42656	-2.1365	-4.30787	2.12642e-05	6.71238e-05	1.81818
MAGI1	-1.42614	3.64675	-10.7755	1.13962e-23	5.39899e-22	42.975
KLRF1	-1.42345	-2.63252	-5.31908	1.83143e-07	8.41096e-07	6.37607
CFAP61	-1.42319	-1.78991	-4.86171	1.73818e-06	6.718e-06	4.21038
C2orf73	-1.42223	-5.36018	-5.65149	3.22815e-08	1.67e-07	8.05412
GPRASP1	-1.4221	0.518574	-7.13152	5.43943e-12	5.02758e-11	16.5161
LIPE	-1.42177	2.13016	-7.40165	9.5091e-13	9.85409e-12	18.2231
ARHGEF10L	-1.42145	5.04934	-11.5322	2.03047e-26	1.3216e-24	49.2274
RGS9BP	-1.42119	-2.72306	-6.87458	2.73606e-11	2.26491e-10	14.937
ST6GAL2	-1.4208	-0.00993104	-3.63171	0.000322192	0.000807815	-0.745818
DIO2	-1.41882	5.15563	-5.41121	1.14148e-07	5.41563e-07	6.83254
TEC	-1.41833	1.02014	-8.58923	2.64814e-16	4.61816e-15	26.2579
PGR	-1.41806	-1.17761	-4.28995	2.29642e-05	7.20801e-05	1.74509
EPS8L1	-1.41681	5.43045	-6.5656	1.80192e-10	1.31577e-09	13.0973
UGT8	-1.41655	0.294658	-3.03731	0.00256027	0.00533187	-2.66291
FNDC4	-1.41607	1.99225	-7.50682	4.76292e-13	5.16686e-12	18.9003
P2RY12	-1.41458	-2.41821	-4.50227	9.08026e-06	3.07253e-05	2.62849
KRT20	-1.41457	-4.7587	-4.34721	1.79452e-05	5.75546e-05	1.97954
PTGFR	-1.41398	0.0486435	-4.6294	5.11988e-06	1.81643e-05	3.17569
ZNF732	-1.41224	-3.52227	-4.11439	4.81072e-05	0.000141787	1.04373
GKAP1	-1.40932	-0.00312016	-6.26404	1.06524e-09	6.92586e-09	11.3662
TSPAN19	-1.40927	-5.46474	-4.89567	1.479e-06	5.78917e-06	4.36536
PODN	-1.40925	2.51763	-4.30817	2.12376e-05	6.70612e-05	1.81937
FBN3	-1.40838	-3.36133	-3.33225	0.000950379	0.00216611	-1.75181
GAMT	-1.40773	3.27512	-6.38107	5.38534e-10	3.67091e-09	12.0303
FUT2	-1.40562	4.42615	-6.66226	1.00611e-10	7.64063e-10	13.6657
MAN1C1	-1.40548	1.90949	-7.05961	8.58589e-12	7.72231e-11	16.0697
AKAP6	-1.4043	2.72647	-5.03851	7.42429e-07	3.06859e-06	5.02756
CTSG	-1.404	-0.115721	-4.21501	3.15853e-05	9.65946e-05	1.44245
SEMA3G	-1.4036	1.82125	-6.6213	1.28892e-10	1e-09	13.4241
SORT1	-1.40343	5.94039	-8.7232	1.00077e-16	1.84478e-15	27.215
GADL1	-1.40325	-3.97828	-4.04928	6.28795e-05	0.000181293	0.790429
MICU3	-1.40241	-1.32695	-5.48101	7.94461e-08	3.8563e-07	7.18277
FOXP2	-1.40214	1.91691	-4.41837	1.3159e-05	4.31832e-05	2.27483
DDAH1	-1.40135	2.7076	-7.09726	6.76347e-12	6.17763e-11	16.303
ANKRD31	-1.40135	-1.56241	-4.46822	1.05627e-05	3.53372e-05	2.48427
CCL19	-1.40128	1.72282	-3.75736	0.000200094	0.00052462	-0.299761
STMN2	-1.39787	-3.36038	-3.71761	0.000232977	0.000601773	-0.442416
SMPD3	-1.39752	1.54288	-5.31108	1.90752e-07	8.74e-07	6.33678
ZNF157	-1.39749	-4.15895	-4.64819	4.69889e-06	1.67932e-05	3.25773
ZNF682	-1.3971	-0.925554	-5.67721	2.81283e-08	1.47e-07	8.1875
C6orf118	-1.39609	-5.31765	-4.70596	3.60332e-06	1.31509e-05	3.51173
TSPYL5	-1.39531	1.67003	-5.36909	1.41798e-07	6.62805e-07	6.62305
ARMC3	-1.39296	-5.09311	-4.29538	2.24356e-05	7.05337e-05	1.76722
A2ML1	-1.39119	6.96489	-3.07578	0.0022593	0.00475693	-2.54859
GJC3	-1.39062	-3.8819	-5.06545	6.50774e-07	2.7188e-06	5.15431
TYRP1	-1.38944	-2.00474	-3.30781	0.00103461	0.00234267	-1.83032
PFKFB1	-1.38939	-1.90855	-7.16754	4.32227e-12	4.04972e-11	16.741
CABCOCO1	-1.38902	-4.02191	-4.72371	3.31921e-06	1.22064e-05	3.59035
ADGRG2	-1.38729	-1.2601	-5.30025	2.01557e-07	9.19349e-07	6.28362
RBM11	-1.38616	-2.68791	-3.76209	0.000196493	0.000516007	-0.282725
MACROD2	-1.3861	-0.5577	-4.49395	9.42289e-06	3.18097e-05	2.59316
DRD2	-1.38585	-3.10991	-4.50015	9.16621e-06	3.10072e-05	2.6195
PARM1	-1.38437	3.19668	-5.27398	2.30287e-07	1.03817e-06	6.15507
KALRN	-1.38393	3.52793	-8.00114	1.68945e-14	2.28417e-13	22.175
PCDHGA9	-1.38386	-0.172669	-4.98301	9.72232e-07	3.93819e-06	4.76829
SNED1	-1.38267	2.09713	-5.55858	5.28787e-08	2.63677e-07	7.57645
DHRS9	-1.38203	2.76908	-4.14238	4.28295e-05	0.000127548	1.15377
ZFP28	-1.38116	0.376689	-5.38204	1.32674e-07	6.22529e-07	6.68728
CAV3	-1.38109	-2.12988	-2.25489	0.0247373	0.0413483	-4.68751
KCNAB1	-1.38026	0.320556	-8.7653	7.35608e-17	1.39085e-15	27.5178
GSG1L	-1.38024	-4.44593	-5.33004	1.7318e-07	7.97584e-07	6.43005
ME3	-1.37948	1.16975	-6.74367	6.1282e-11	4.81806e-10	14.1496
C8orf34	-1.37916	-2.57998	-5.42248	1.07685e-07	5.12555e-07	6.88884
TPPP	-1.37891	3.52427	-6.01188	4.48261e-09	2.65669e-08	9.96901
MAB21L3	-1.37868	0.740185	-4.28118	2.38426e-05	7.46144e-05	1.70942
ASPG	-1.3786	2.2706	-4.09817	5.14414e-05	0.000150768	0.98031
ZNF347	-1.37666	0.988417	-5.92495	7.27987e-09	4.16762e-08	9.49815
PITX1	-1.37634	6.98329	-7.53108	4.05693e-13	4.45022e-12	19.0575
CYP27A1	-1.37622	3.01819	-5.22835	2.89891e-07	1.28385e-06	5.93311
RND1	-1.37436	0.934922	-5.63813	3.46693e-08	1.78504e-07	7.98502
NNAT	-1.37348	-0.342005	-5.93433	6.91037e-09	3.96767e-08	9.54871
GBP6	-1.37276	6.08919	-4.12319	4.63838e-05	0.000137209	1.07827
SATB1	-1.37238	3.47324	-7.48132	5.63584e-13	6.04251e-12	18.7355
C4orf54	-1.37192	-1.01885	-2.61176	0.00938286	0.0173101	-3.83553
C5orf49	-1.37069	-3.99451	-4.30381	2.16392e-05	6.81829e-05	1.80157
EPHA5	-1.3698	-4.68328	-4.45049	1.14241e-05	3.79556e-05	2.40954
CFAP73	-1.36828	-2.41104	-6.16004	1.93745e-09	1.21224e-08	10.7843
ZCWPW2	-1.36828	-1.67417	-9.68182	7.24402e-20	2.03747e-18	34.3356
ADGRD1	-1.36754	0.402234	-4.74006	3.07667e-06	1.13785e-05	3.66301
FMO1	-1.36556	1.65699	-4.92164	1.30634e-06	5.17332e-06	4.48452
SAMD13	-1.36353	-1.58712	-6.94887	1.72268e-11	1.47451e-10	15.389
ND6	-1.36307	8.74135	-8.19411	4.4137e-15	6.48931e-14	23.4929
KLHL31	-1.36306	0.577356	-4.60654	5.681e-06	1.99969e-05	3.07629
TRPM6	-1.3627	0.0314347	-5.57044	4.96679e-08	2.4872e-07	7.63706
LRRC14B	-1.36245	-3.57068	-3.24041	0.00130426	0.00289137	-2.04405
SPAG16	-1.36088	2.4348	-6.45278	3.52895e-10	2.46842e-09	12.4421
GPRC5B	-1.36056	3.23842	-5.26846	2.36804e-07	1.06493e-06	6.12816
TGM1	-1.35798	7.22027	-3.46405	0.000595921	0.00141776	-1.31901
ALDH6A1	-1.35683	3.42853	-9.42215	5.36691e-19	1.34953e-17	32.362
TMC4	-1.35615	3.57826	-4.77555	2.60769e-06	9.76557e-06	3.82144
TRIL	-1.35442	1.17091	-5.11368	5.13302e-07	2.18133e-06	5.38268
UBL3	-1.35353	4.962	-11.5978	1.16131e-26	7.76495e-25	49.7795
TRH	-1.35153	-5.27197	-5.70157	2.46769e-08	1.302e-07	8.31431
PRICKLE4	-1.35011	-2.85251	-5.54558	5.66292e-08	2.81281e-07	7.51016
MAT1A	-1.35006	-1.18937	-4.10749	4.94995e-05	0.0001456	1.01673
NR4A1	-1.35001	5.03449	-5.27858	2.25e-07	1.016e-06	6.17754
PCOTH	-1.34973	-2.50245	-6.68912	8.54729e-11	6.57759e-10	13.8248
SRPK3	-1.34826	0.417901	-3.61024	0.000349059	0.000868588	-0.820647
MPPED2	-1.34738	-0.972114	-3.61571	0.000342017	0.000852094	-0.801611
MYLK4	-1.345	0.36866	-6.02373	4.1942e-09	2.5e-08	10.0336
LYVE1	-1.34447	1.38828	-5.43118	1.02945e-07	4.91584e-07	6.93234
PCDHGB6	-1.34344	0.0807567	-5.6647	3.00783e-08	1.56288e-07	8.12258
DCLK1	-1.343	1.98612	-4.10543	4.99232e-05	0.000146683	1.00866
LRRN2	-1.34224	-0.136845	-4.63123	5.07732e-06	1.8023e-05	3.18367
ZDHHC11B	-1.34218	0.250136	-4.21853	3.11185e-05	9.5266e-05	1.45658
BLNK	-1.34181	3.61271	-6.03032	4e-09	2.41634e-08	10.0696
TTC39A	-1.34149	2.8866	-5.64968	3.25952e-08	1.68474e-07	8.04476
KATNAL2	-1.34147	-0.346489	-5.76331	1.76737e-08	9.53883e-08	8.63777
LY6G6F-LY6G6D	-1.34102	-5.37552	-5.43924	9.87309e-08	4.72457e-07	6.97273
PLCH1	-1.34057	-0.851339	-4.62436	5.23884e-06	1.85471e-05	3.15373
MPP7	-1.34052	4.67454	-7.14347	5.04038e-12	4.67638e-11	16.5907
SOD3	-1.33973	2.98293	-6.47642	3.06745e-10	2.16621e-09	12.5787
CNFN	-1.33965	6.58522	-3.14001	0.00182843	0.00392018	-2.35472
ZNF470	-1.33944	0.50797	-5.47861	8.0446e-08	3.90162e-07	7.17068
RBM47	-1.33942	5.46826	-9.12268	5.19258e-18	1.13919e-16	30.1267
SLC25A25	-1.33648	4.66114	-8.60857	2.30177e-16	4.07204e-15	26.3958
RNF125	-1.33506	1.29287	-8.10116	8.44805e-15	1.19148e-13	22.8554
ROR1	-1.33491	1.08122	-5.3501	1.56299e-07	7.25517e-07	6.52904
FAM174B	-1.33462	2.34308	-7.57772	2.97712e-13	3.34556e-12	19.3608
PALM	-1.33388	2.60714	-5.30663	1.95119e-07	8.922e-07	6.31494
ZNF813	-1.33376	0.688943	-4.85051	1.83287e-06	7.05429e-06	4.15949
ZNF717	-1.33366	0.233044	-5.13472	4.62565e-07	1.98146e-06	5.48289
CD1C	-1.33169	0.295174	-5.64832	3.2834e-08	1.69678e-07	8.03769
CLDN23	-1.33083	1.57853	-6.92311	2.0233e-11	1.71119e-10	15.2319
LCN10	-1.33077	-5.0154	-5.31254	1.89344e-07	8.67947e-07	6.34394
EVA1C	-1.33021	3.52446	-6.95254	1.68355e-11	1.44318e-10	15.4115
ATRNL1	-1.33016	-1.92693	-3.68505	0.000263632	0.000672626	-0.558189
CRHR2	-1.33009	-3.23051	-4.65836	4.48523e-06	1.60765e-05	3.30224
SLC35F1	-1.32863	-2.92193	-4.97314	1.01974e-06	4.11533e-06	4.72245
SYNM	-1.32834	4.09252	-5.24514	2.66399e-07	1.18732e-06	6.01459
FAXDC2	-1.32696	2.13377	-6.13764	2.20165e-09	1.36498e-08	10.66
TP53INP2	-1.3267	5.61436	-8.30578	2.01031e-15	3.07558e-14	24.2655
STAB2	-1.326	-2.12479	-4.18691	3.55527e-05	0.000107742	1.33023
NXPH3	-1.32548	-0.447631	-6.02245	4.22459e-09	2.51391e-08	10.0266
ATP6V0E2	-1.32519	2.33762	-5.91567	7.66384e-09	4.36958e-08	9.44826
CRCT1	-1.32198	3.97419	-2.49588	0.013009	0.0232986	-4.12543
TTC29	-1.32198	-4.93265	-3.81067	0.000162826	0.000434025	-0.106269
TNS1	-1.31943	5.99206	-6.27789	1e-09	6.42464e-09	11.4443
KCNA5	-1.31937	-3.41267	-4.41363	1.34354e-05	4.40265e-05	2.25503
TC2N	-1.31897	4.50595	-6.60041	1.46186e-10	1.0836e-09	13.3013
RBBP8NL	-1.31764	1.18433	-4.97545	1.00843e-06	4.07471e-06	4.73316
FYCO1	-1.31756	5.40831	-8.9656	1.6773e-17	3.46776e-16	28.9724
MYPN	-1.31707	-0.226179	-2.12603	0.0341774	0.055238	-4.96532
MAP2K6	-1.31687	1.01155	-6.31195	8.06637e-10	5.34488e-09	11.6369
YIPF7	-1.31508	-3.75487	-2.8981	0.00398301	0.00795089	-3.06507
FAAH2	-1.3124	2.07023	-6.21145	1.44287e-09	9.17824e-09	11.071
EDAR	-1.31111	0.511968	-4.10119	5.08055e-05	0.000149023	0.992082
DIRAS1	-1.3102	1.29934	-3.71124	0.000238691	0.000614858	-0.465117
MPC1	-1.30984	3.92453	-12.52	3.95288e-30	4.42182e-28	57.6731
MTARC2	-1.30915	1.40605	-5.8013	1.43732e-08	7.86423e-08	8.83818
TPO	-1.30847	-1.96218	-4.31767	2.0387e-05	6.4632e-05	1.85823
HPN	-1.30621	-2.24277	-3.37479	0.000818774	0.00189478	-1.61383
OMG	-1.30484	-2.47442	-5.74296	1.97351e-08	1.05738e-07	8.53084
SPACA4	-1.30348	-2.72276	-5.05179	6.95782e-07	2.88634e-06	5.08997
HMCN2	-1.3034	0.0142761	-4.19039	3.50366e-05	0.000106255	1.3441
LRRC39	-1.30246	-0.437319	-3.7612	0.000197165	0.000517633	-0.285928
RASAL1	-1.30117	3.77856	-5.63133	3.59497e-08	1.84515e-07	7.94991
ZMAT1	-1.29617	-0.555371	-4.45144	1.13767e-05	3.78151e-05	2.4135
ND5	-1.29592	10.2336	-7.65386	1.79133e-13	2.09048e-12	19.8587
NAT8L	-1.29556	-0.691479	-4.12019	4.69639e-05	0.000138736	1.0665
SLC30A2	-1.29464	-2.9816	-3.86128	0.000133599	0.000361857	0.0797248
FRMPD1	-1.29444	-1.65249	-4.11521	4.79425e-05	0.000141329	1.04698
RGS11	-1.29343	-0.818224	-5.33477	1.69051e-07	7.79541e-07	6.45334
DMD	-1.29312	3.47186	-4.85957	1.75585e-06	6.78183e-06	4.20067
DGKB	-1.29224	-3.43897	-3.82575	0.000153538	0.000411505	-0.0510787
CCDC158	-1.2916	-3.42131	-5.02825	7.805e-07	3.21129e-06	4.97946
PDGFD	-1.28871	1.00402	-5.39747	1.22538e-07	5.78477e-07	6.76403
C1orf210	-1.28818	2.31452	-6.57661	1.68667e-10	1.2359e-09	13.1618
SMIM22	-1.28729	-0.0328626	-2.9704	0.0031727	0.00647077	-2.85844
PLS1	-1.28715	2.78983	-5.36276	1.46487e-07	6.82338e-07	6.59164
ENTPD8	-1.2857	-3.25857	-3.18803	0.00155726	0.00339343	-2.20726
PDE1A	-1.28349	-0.236998	-6.1484	2.07056e-09	1.28923e-08	10.7197
STUM	-1.28173	-1.41178	-4.3563	1.72514e-05	5.55414e-05	2.01705
ABCA3	-1.27997	2.13696	-4.24915	2.7331e-05	8.45331e-05	1.57975
SERPINB2	-1.27798	5.02388	-3.2097	0.00144755	0.00317553	-2.14006
MINDY1	-1.27727	3.90339	-11.1433	5.38739e-25	3.01325e-23	45.9887
PDZRN3	-1.27721	3.05424	-5.4566	9.02197e-08	4.34e-07	7.05985
PAQR9	-1.27436	-5.19691	-4.22169	3.0706e-05	9.40718e-05	1.46924
FRAS1	-1.27416	2.24453	-4.41924	1.31091e-05	4.30433e-05	2.27845
N4BP3	-1.27409	3.53591	-9.69621	6.46936e-20	1.8407e-18	34.447
SGK2	-1.27385	-2.49591	-4.2221	3.06522e-05	9.39362e-05	1.4709
ZNF334	-1.27377	-0.939631	-4.12599	4.58473e-05	0.000135779	1.08929
SPATA4	-1.27077	-5.15149	-4.79344	2.39822e-06	9.03749e-06	3.9017
CSRNP3	-1.26953	-0.264343	-4.69704	3.75462e-06	1.36473e-05	3.47236
BEST3	-1.26871	-1.27983	-2.47028	0.0139613	0.0247987	-4.18776
SYNE4	-1.26837	-1.37533	-3.43458	0.000662327	0.00156223	-1.41716
CYP7B1	-1.26665	1.72797	-5.1862	3.58057e-07	1.562e-06	5.72957
ZFP36	-1.26612	7.96144	-7.40954	9.03059e-13	9.39313e-12	18.2737
BSND	-1.26411	-4.87904	-3.88578	0.000121303	0.00033102	0.170591
DUSP1	-1.26344	7.97247	-6.37927	5.44262e-10	3.70567e-09	12.02
TLR5	-1.26207	2.56046	-6.45696	3.44266e-10	2.41207e-09	12.4662
PTPRN2	-1.26165	1.22544	-5.95283	6.2352e-09	3.60817e-08	9.64853
GMDS	-1.26075	4.33773	-10.451	1.61203e-22	6.51455e-21	40.3598
SYTL4	-1.26048	2.39455	-7.18133	3.95723e-12	3.73027e-11	16.8273
PTX3	-1.25888	0.177227	-3.51679	0.000492366	0.00119114	-1.14143
UNC5D	-1.2584	-4.95058	-4.40355	1.40418e-05	4.58551e-05	2.21299
LPL	-1.25714	2.04254	-4.45744	1.10789e-05	3.69256e-05	2.43878
FLG2	-1.25595	-1.21942	-1.99753	0.0465162	0.0726384	-5.22647
CAPSL	-1.25554	-4.61409	-3.62941	0.000324984	0.000813981	-0.75388
USP54	-1.25504	4.3007	-7.85786	4.51414e-14	5.70228e-13	21.2105
CCKBR	-1.2547	-5.10382	-3.71086	0.000239037	0.000615642	-0.466475
GNAL	-1.25213	2.72518	-5.50856	6.87874e-08	3.37513e-07	7.32205
PTPN5	-1.25207	-2.43673	-4.24584	2.77187e-05	8.5669e-05	1.56638
STAC3	-1.24833	2.9361	-3.03892	0.00254698	0.00530567	-2.65815
NRTN	-1.2482	-0.804263	-4.30951	2.1115e-05	6.66884e-05	1.82487
GSTM2	-1.24786	1.86617	-4.10167	5.07051e-05	0.000148773	0.993954
KCNT1	-1.24696	-2.52228	-3.69686	0.000252095	0.000646498	-0.516291
SNRPN	-1.2468	3.59067	-5.71785	2.26037e-08	1.2e-07	8.39933
SLIT3	-1.24646	3.68637	-4.38645	1.51314e-05	4.90865e-05	2.14184
SLC47A1	-1.24545	1.05051	-4.63677	4.95069e-06	1.76032e-05	3.20782
SLC16A14	-1.24452	1.6944	-5.28475	2.18054e-07	9.88315e-07	6.20772
ECT2L	-1.24423	-2.6395	-6.14718	2.085e-09	1.3e-08	10.7129
ZNF486	-1.24336	0.152633	-5.14521	4.39121e-07	1.89012e-06	5.53298
LRRC20	-1.24316	3.40537	-6.80952	4.09072e-11	3.30266e-10	14.5442
FAM81B	-1.24309	-5.28542	-4.10494	5.00242e-05	0.000146965	1.00675
GLRB	-1.24297	-0.950457	-4.20806	3.25243e-05	9.91982e-05	1.41466
DNAI3	-1.24277	-1.69324	-5.0657	6.5e-07	2.71583e-06	5.1555
RNASE4	-1.24253	-1.3112	-6.90245	2.30111e-11	1.92874e-10	15.1062
OTOP2	-1.24248	-1.95796	-3.23428	0.00133176	0.00294568	-2.06328
BEX1	-1.24185	-4.01633	-3.7304	0.000221876	0.000575321	-0.39666
SSBP2	-1.24025	3.40669	-7.93203	2.71773e-14	3.54414e-13	21.7084
MISP3	-1.24015	0.9872	-6.07116	3.21065e-09	1.94797e-08	10.2933
ABLIM1	-1.24003	7.75773	-7.66164	1.7003e-13	1.99056e-12	19.9099
DDO	-1.23984	-0.836168	-4.68608	3.94918e-06	1.42927e-05	3.42401
CD207	-1.23981	1.9682	-3.4905	0.000541686	0.00129987	-1.23028
TMSB4Y	-1.2385	-2.61654	-2.68951	0.00748707	0.0141018	-3.63393
IRAG2	-1.23805	1.11902	-4.95807	1.09662e-06	4.40024e-06	4.65261
AMY2B	-1.23788	-0.493309	-4.59244	6.05592e-06	2.12051e-05	3.01521
GNE	-1.23748	3.99054	-6.5721	1.73298e-10	1.26889e-09	13.1353
NR4A2	-1.23637	3.03778	-5.38955	1.27638e-07	6.00529e-07	6.72465
TMEM150C	-1.23531	1.79634	-5.086	5.88322e-07	2.47794e-06	5.25138
TMEM71	-1.23301	-0.00304646	-5.2374	2.77e-07	1.23225e-06	5.97703
PCDHA3	-1.23257	-4.63688	-4.80558	2.26541e-06	8.57432e-06	3.95631
FILIP1	-1.23162	1.63903	-4.26444	2.56093e-05	7.96518e-05	1.64153
ADRA2A	-1.23145	1.03404	-3.48047	0.000561682	0.0013438	-1.264
USP2	-1.2312	3.13696	-4.99477	9.18401e-07	3.73449e-06	4.82304
BHLHA15	-1.23114	-2.1537	-3.60751	0.000352615	0.000876472	-0.830112
FLG	-1.22948	2.13554	-2.67183	0.00788499	0.0147671	-3.68028
EMCN	-1.22925	1.68267	-6.16444	1.8893e-09	1.18338e-08	10.8088
SPINK9	-1.22884	-4.68501	-3.67672	0.00027206	0.000692329	-0.587645
ZNF667	-1.22815	-0.791419	-4.6187	5.37552e-06	1.90013e-05	3.12911
MYOCD	-1.22754	-2.42237	-4.42341	1.28713e-05	4.23193e-05	2.29589
SLC26A2	-1.22577	4.26706	-7.12464	5.68297e-12	5.24116e-11	16.4733
SLC2A10	-1.22565	2.58267	-4.86598	1.70329e-06	6.59354e-06	4.22983
ABCB1	-1.22498	0.175034	-5.67182	2.9e-08	1.50814e-07	8.15951
DNAH6	-1.22439	-2.7027	-4.37023	1.62392e-05	5.24836e-05	2.07458
ZNF214	-1.21972	-1.74255	-3.97328	8.55771e-05	0.000240191	0.499383
RALGPS1	-1.21805	1.99957	-7.36882	1.17829e-12	1.20407e-11	18.0131
CNTN3	-1.21782	-2.59652	-3.24552	0.00128174	0.00284615	-2.028
PDLIM3	-1.21764	4.34873	-3.02705	0.00264648	0.00549351	-2.69314
C3orf14	-1.21722	1.58846	-4.71437	3.46579e-06	1.26931e-05	3.54898
CYP21A2	-1.2163	-4.50671	-4.1483	4.17862e-05	0.00012463	1.17713
CHADL	-1.21621	0.736695	-6.4081	4.59395e-10	3.15928e-09	12.1851
ZDHHC2	-1.2151	2.73631	-4.44858	1.15208e-05	3.82554e-05	2.4015
PCDHGB7	-1.21434	1.0569	-3.96664	8.78919e-05	0.000246148	0.474205
TRPM1	-1.21386	-4.04841	-3.85935	0.000134618	0.000364304	0.0725787
PARD3B	-1.21147	2.05396	-5.6611	3.06641e-08	1.59135e-07	8.1039
DIPK1C	-1.21083	-3.61693	-3.14756	0.0017831	0.00383246	-2.33168
MYB	-1.21022	0.719152	-4.48639	9.74517e-06	3.28148e-05	2.56108
CLIC3	-1.20984	4.57474	-4.03707	6.60924e-05	0.000189831	0.743334
ARX	-1.2095	-3.45788	-3.34142	0.000920461	0.00210496	-1.72222
CPEB4	-1.20837	5.04151	-7.64706	1.87473e-13	2.18089e-12	19.8141
SNTB1	-1.20833	3.07837	-6.37877	5.45838e-10	3.71468e-09	12.0172
DMRTA1	-1.20774	0.0934077	-3.04709	0.00248044	0.00517586	-2.63397
FHL5	-1.2064	-1.45639	-4.26256	2.58151e-05	8.02156e-05	1.63393
IL19	-1.20632	-2.1977	-3.12556	0.00191817	0.00409629	-2.39867
STK32A	-1.20623	-2.18983	-3.99067	7.97814e-05	0.000225408	0.565561
ASAP3	-1.20618	4.4718	-7.89844	3.41995e-14	4.4052e-13	21.4828
DCDC2	-1.20569	-3.11882	-4.12936	4.52116e-05	0.000134058	1.10251
RASL11A	-1.20546	1.21108	-6.05965	3.42626e-09	2.07153e-08	10.2301
HNMT	-1.20513	2.33224	-6.15796	2e-09	1.22598e-08	10.7727
CDON	-1.20373	1.708	-6.2621	1.07728e-09	7e-09	11.3553
PTPRQ	-1.20279	-2.69497	-3.74439	0.000210314	0.00054858	-0.346484
TCP11L2	-1.20258	2.80823	-7.64412	1.91198e-13	2.22158e-12	19.7948
LRRC4	-1.2014	2.54111	-3.50667	0.000510826	0.00123235	-1.1757
ZNF285	-1.20084	-1.51967	-4.68127	4.03753e-06	1.45891e-05	3.40284
ALDH1A2	-1.20073	-0.193472	-4.88935	1.52421e-06	5.94567e-06	4.33644
FMN2	-1.20039	-3.45187	-3.55693	0.000425127	0.0010414	-1.00462
AS3MT	-1.20015	-3.93671	-4.01663	7.18237e-05	0.000204733	0.664771
NOSTRIN	-1.19975	0.718218	-7.74774	9.52647e-14	1.14676e-12	20.4779
VWCE	-1.1994	-0.824092	-5.231	2.86e-07	1.26816e-06	5.94598
ZNF610	-1.199	-1.75158	-5.12181	4.93097e-07	2.10245e-06	5.42134
SAMD12	-1.19875	2.35001	-3.26922	0.00118189	0.0026428	-1.95321
SERPINB1	-1.19851	7.96375	-6.09905	2.74173e-09	1.67905e-08	10.4467
ENHO	-1.19834	-2.79843	-3.92832	0.000102461	0.000283762	0.329593
ZNF835	-1.19659	-2.42461	-4.71171	3.50871e-06	1.28375e-05	3.5372
CADM1	-1.19555	3.04411	-4.7233	3.32547e-06	1.22268e-05	3.58855
TRIM2	-1.19523	4.49147	-5.16371	4.00535e-07	1.73571e-06	5.62157
ZNF420	-1.19493	1.15368	-5.28212	2.21e-07	1.00064e-06	6.19487
APBB1	-1.19385	2.74349	-5.95785	6.06324e-09	3.51419e-08	9.67568
RASSF9	-1.19239	2.30158	-3.57937	0.000391376	0.000965478	-0.927467
CHST8	-1.18974	-2.90683	-4.01686	7.17551e-05	0.000204579	0.665674
KCNK5	-1.18921	2.55026	-6.12764	2.33068e-09	1.43931e-08	10.6046
DLGAP1	-1.18893	-1.53176	-3.84518	0.00014231	0.000383403	0.0203149
CCDC190	-1.1875	-1.12712	-2.03387	0.0426939	0.0673019	-5.15423
EIF4E3	-1.18701	3.8803	-8.53682	3.85612e-16	6.59959e-15	25.8883
DSCAML1	-1.18671	-2.87136	-4.15505	4.0626e-05	0.000121564	1.20381
ETFDH	-1.18664	4.07751	-13.0137	4.98672e-32	7.33547e-30	61.9977
ABHD1	-1.18627	-2.5655	-5.0326	7.64128e-07	3.14987e-06	4.99985
ECHDC2	-1.18605	3.9805	-6.75089	5.86362e-11	4.62611e-10	14.1927
ABCD2	-1.18596	-1.54741	-4.0296	6.81349e-05	0.000195107	0.714576
FAM83E	-1.18476	2.00679	-3.90848	0.000110875	0.000304768	0.255236
UPK3B	-1.18436	2.02641	-3.38201	0.000798201	0.00185081	-1.59025
BEX5	-1.18244	-1.00292	-3.3762	0.000814741	0.00188678	-1.60925
PGPEP1L	-1.1806	-3.63231	-3.25982	0.00122061	0.00272048	-1.98294
ASB14	-1.18	-0.644166	-7.11473	6.05293e-12	5.55797e-11	16.4116
KCNC1	-1.17985	-3.80034	-4.06985	5.78011e-05	0.000167786	0.870045
RANBP3L	-1.17984	-4.12593	-3.51773	0.000490687	0.00118727	-1.13825
MECOM	-1.17942	3.07188	-4.87224	1.65341e-06	6.41565e-06	4.25835
C10orf143	-1.17915	-0.573389	-7.12242	5.76394e-12	5.31084e-11	16.4595
PAQR8	-1.17858	2.29397	-6.49021	2.82633e-10	2e-09	12.6585
LRRIQ1	-1.17668	-2.63046	-3.5808	0.000389315	0.000960715	-0.92254
SPARCL1	-1.17647	5.81021	-5.73021	2.11444e-08	1.12816e-07	8.464
MAP6	-1.17621	-0.578655	-4.31704	2.04417e-05	6.47845e-05	1.85568
DNAH7	-1.17594	-2.26553	-4.57861	6.44674e-06	2.24684e-05	2.95547
RYR1	-1.17553	4.94484	-3.86107	0.000133707	0.000362082	0.078966
TAS1R3	-1.17382	0.222628	-5.33222	1.71261e-07	7.89239e-07	6.4408
ZNF711	-1.17326	1.12793	-3.9607	9.00125e-05	0.000251703	0.451716
ADGRG6	-1.17179	3.84443	-5.46262	8.74359e-08	4.21768e-07	7.09014
GRB14	-1.17135	-0.785228	-3.51152	0.000501912	0.00121303	-1.15931
FAM110D	-1.16902	-0.659245	-5.85445	1.07433e-08	5.99067e-08	9.1205
SPEF2	-1.1687	-0.295035	-4.50874	8.82187e-06	2.99353e-05	2.65603
COL28A1	-1.16727	-0.207006	-2.75812	0.00610863	0.0117277	-3.45131
CNGA1	-1.16647	0.589881	-5.51308	6.71752e-08	3.3e-07	7.34498
PLAGL1	-1.16631	2.95907	-5.18987	3.5156e-07	1.53615e-06	5.74722
RMND5B	-1.16564	4.78392	-11.8677	1.15256e-27	8.99425e-26	52.0625
DNAH12	-1.16544	-3.69636	-4.16211	3.94445e-05	0.000118329	1.23177
DACT2	-1.16517	0.747405	-2.89161	0.00406428	0.00809993	-3.08338
MYH7B	-1.1648	-0.101038	-4.42425	1.28235e-05	4.21998e-05	2.29943
TSPAN6	-1.16442	4.98823	-8.33734	1.60439e-15	2.49214e-14	24.487
LEP	-1.16339	-3.29263	-2.77466	0.00581275	0.0112241	-3.40664
CSRNP1	-1.16327	5.05374	-8.39388	1.07331e-15	1.70593e-14	24.8821
TDGF1	-1.16278	-4.80723	-3.81571	0.000159666	0.000426336	-0.0878558
B3GALT2	-1.16219	-2.77996	-4.36425	1.66664e-05	5.37816e-05	2.04987
ALDH1A3	-1.16172	4.31456	-4.45172	1.13622e-05	3.77713e-05	2.41472
CPXM2	-1.1615	3.35749	-4.78319	2.51615e-06	9.44922e-06	3.85569
XK	-1.16038	0.900592	-4.3446	1.8149e-05	5.81385e-05	1.9688
DUOXA2	-1.15993	0.808987	-3.39383	0.00076556	0.00178167	-1.55155
ARHGAP6	-1.15965	0.0723824	-5.65778	3.12135e-08	1.61787e-07	8.0867
TNNI1	-1.15955	4.11095	-2.42118	0.0159615	0.0279599	-4.30556
ZNF493	-1.15885	0.57828	-5.2443	2.67527e-07	1.19162e-06	6.01052
AVPR2	-1.15863	-1.70418	-4.64237	4.82568e-06	1.72024e-05	3.23227
PGAP4	-1.15735	3.68786	-4.05336	6.18406e-05	0.000178455	0.806177
CRB1	-1.15698	-4.28422	-3.84739	0.000141085	0.000380276	0.0284475
KLF8	-1.15696	2.96716	-4.4413	1.1897e-05	3.93889e-05	2.37088
OGFRL1	-1.15587	5.34949	-8.53041	4.03622e-16	6.87982e-15	25.8434
PRRT3	-1.15501	0.908214	-8.45051	7.16251e-16	1.16808e-14	25.2796
RORA	-1.15457	4.13844	-6.7713	5.17419e-11	4.1164e-10	14.3148
MARCHF3	-1.15383	1.46731	-6.50191	2.63627e-10	1.88022e-09	12.7263
KCNB2	-1.15341	-4.11701	-3.14234	0.0018143	0.00389213	-2.3476
GYPC	-1.15109	2.85429	-5.96034	6e-09	3.4739e-08	9.68917
PLPP3	-1.1498	4.6695	-5.71794	2.25924e-08	1.2e-07	8.39981
HAAO	-1.14853	0.843339	-5.14053	4.49442e-07	1.93087e-06	5.51061
EDA2R	-1.14759	-0.388183	-4.44787	1.15573e-05	3.83461e-05	2.39849
PRKAR2B	-1.14653	1.51575	-5.2032	3.28868e-07	1.44257e-06	5.81152
SULT2B1	-1.14535	5.5169	-3.40235	0.000742822	0.00173388	-1.52359
FTCDNL1	-1.14504	-0.125573	-5.34336	1.61784e-07	7.48822e-07	6.49575
PAK3	-1.14481	-1.4458	-3.55961	0.00042095	0.00103211	-0.995413
SLC34A3	-1.14471	-2.25395	-4.25553	2.65999e-05	8.24972e-05	1.60549
HS6ST3	-1.14405	-4.12771	-3.40735	0.000729754	0.00170635	-1.50713
TM4SF4	-1.14359	-5.38955	-4.54913	7.36267e-06	2.5376e-05	2.8286
LBX1	-1.14335	-3.63813	-2.70753	0.00710028	0.0134386	-3.5864
TEPP	-1.14265	-2.0509	-3.36116	0.000858975	0.00197708	-1.65822
CFP	-1.14163	0.499596	-5.32985	1.73349e-07	7.98237e-07	6.42911
VSIG8	-1.14011	0.686932	-2.22698	0.0265636	0.0440605	-4.74904
KHDRBS3	-1.13823	1.74942	-4.98683	9.54422e-07	3.87031e-06	4.78606
CPEB1	-1.13819	-1.26005	-4.09849	5.13741e-05	0.000150601	0.981549
CBX7	-1.13773	3.59862	-6.24688	1.1764e-09	7.59317e-09	11.2696
C15orf48	-1.13713	3.81589	-4.84822	1.85283e-06	7.12525e-06	4.1491
LMO2	-1.13668	2.76924	-7.75506	9.06043e-14	1.09379e-12	20.5271
GRHL1	-1.13587	5.67373	-4.57197	6.64287e-06	2.3079e-05	2.92684
LVRN	-1.13509	-1.98155	-4.14109	4.30602e-05	0.000128209	1.14868
CSTB	-1.13438	9.56252	-4.88123	1.58426e-06	6.16518e-06	4.29935
DUOX2	-1.1322	4.30774	-3.65075	0.000300008	0.000757228	-0.679125
EPB41L1	-1.13184	5.38195	-5.69944	2.5e-08	1.3159e-07	8.3032
ZMYND10	-1.13147	-1.78444	-4.67349	4.18456e-06	1.50759e-05	3.36862
SLC10A5	-1.13111	-2.27164	-6.34148	6.79023e-10	4.55053e-09	11.8046
NKX6-2	-1.13031	-5.69198	-5.40571	1.17434e-07	5.56079e-07	6.80512
ZP2	-1.13027	-5.28429	-4.27006	2.50028e-05	7.79796e-05	1.66429
XCR1	-1.12998	0.140746	-3.70904	0.000240699	0.000619542	-0.472965
KCNT2	-1.12959	-2.07608	-4.23031	2.96055e-05	9.1013e-05	1.50387
ABCA9	-1.12943	-0.309583	-4.49191	9.50886e-06	3.20631e-05	2.58449
C1orf115	-1.129	2.59953	-4.92327	1.2962e-06	5.13521e-06	4.49201
DMGDH	-1.12792	-1.72198	-6.07447	3.15107e-09	1.9134e-08	10.3115
TENT5C	-1.1277	3.08953	-4.19799	3.39344e-05	0.000103202	1.37441
ND1	-1.12724	10.4307	-7.2407	2.7025e-12	2.61538e-11	17.2005
MUC1	-1.12684	5.13873	-4.03672	6.61864e-05	0.000190071	0.74199
C1orf194	-1.12671	-5.18692	-3.61243	0.000346227	0.000861978	-0.813038
FAM86B1	-1.12647	-1.21615	-4.52542	8.18846e-06	2.79731e-05	2.72713
ZNF91	-1.1263	2.16948	-5.04066	7.34692e-07	3.04025e-06	5.03763
RAET1E	-1.126	2.97019	-3.47442	0.000574069	0.00137013	-1.28429
FRMD3	-1.12558	0.27613	-5.25466	2.53909e-07	1.13474e-06	6.0609
SLC9A3	-1.12557	0.583509	-3.52488	0.000478066	0.00115892	-1.11399
CEL	-1.12544	0.238403	-2.95223	0.00336081	0.00681756	-2.91084
PHGDH	-1.12495	4.92299	-4.51325	8.64618e-06	2.93968e-05	2.67522
WSCD1	-1.12467	-0.230671	-4.25257	2.69374e-05	8.34296e-05	1.59352
C1orf127	-1.12448	-2.73255	-4.08405	5.45247e-05	0.000159123	0.925238
GMPR	-1.1237	1.90093	-4.56711	6.79009e-06	2.35294e-05	2.90591
PHYH	-1.12365	3.29178	-6.51367	2.45793e-10	1.76028e-09	12.7946
RUNDC3B	-1.12315	-1.26606	-5.72029	2.23076e-08	1.18613e-07	8.4121
FAM135B	-1.12291	-4.59057	-4.44813	1.15438e-05	3.83142e-05	2.39961
EPHX1	-1.12286	5.97148	-6.33458	7.06958e-10	4.72161e-09	11.7653
RSPH14	-1.12212	-2.81997	-4.00112	7.64837e-05	0.000216715	0.605409
EPB41L3	-1.12172	3.81216	-6.15074	2e-09	1.27319e-08	10.7327
SPRY2	-1.12166	3.5921	-6.08915	2.89988e-09	1.77111e-08	10.3922
LOC102724488	-1.12129	-2.76898	-4.52254	8.29463e-06	2.83029e-05	2.71483
TRPM3	-1.12106	-3.11345	-4.81163	2.20194e-06	8.3556e-06	3.98355
FGFBP2	-1.11853	-1.21248	-2.55638	0.0109845	0.0199694	-3.97566
LURAP1	-1.11719	-1.07963	-4.5558	7.145e-06	2.46635e-05	2.85725
CACNA2D2	-1.11709	-0.447791	-5.45128	9.27465e-08	4.45704e-07	7.03315
KCNA1	-1.11578	-3.6362	-3.07316	0.00227873	0.00479338	-2.55643
ALDH2	-1.11576	6.46923	-6.86312	2.93761e-11	2.42153e-10	14.8676
FREM1	-1.11437	-0.733572	-4.03574	6.64526e-05	0.000190735	0.738197
ALDH5A1	-1.11294	3.15741	-5.08861	5.80816e-07	2.44738e-06	5.26374
ALDH9A1	-1.11285	6.25823	-11.1274	6.15179e-25	3.41482e-23	45.8577
RND2	-1.10937	-0.293621	-3.87275	0.000127702	0.000346969	0.122207
HSPB2	-1.10826	-0.183408	-3.64286	0.000309021	0.000778239	-0.7068
AGTR1	-1.10825	-2.39951	-3.01802	0.0027246	0.00563895	-2.71969
DOP1B	-1.10705	4.66629	-8.31467	1.88286e-15	2.89717e-14	24.3297
SERTAD4	-1.10695	3.15956	-4.87875	1.603e-06	6.23225e-06	4.28805
KRT15	-1.10638	7.87599	-3.25587	0.00123719	0.00275493	-1.99539
ZNF879	-1.10498	-0.027158	-4.76075	2.79424e-06	1.04164e-05	3.75524
STK39	-1.10474	4.99314	-9.58405	1.5433e-19	4.14648e-18	33.5901
PTCH2	-1.10464	-0.781976	-4.5896	6.13426e-06	2.14615e-05	3.00293
C11orf52	-1.10405	-4.63675	-4.60451	5.73357e-06	2.01748e-05	3.06748
TLE6	-1.10252	-1.6354	-4.67111	4.23052e-06	1.52281e-05	3.35816
ZFP3	-1.10246	1.63376	-4.66745	4.30219e-06	1.54656e-05	3.3421
ACBD7	-1.10193	-2.64648	-3.90723	0.000111425	0.000306108	0.250575
ADAD2	-1.10175	-1.19681	-4.67167	4.21955e-06	1.51945e-05	3.36065
UMODL1	-1.10128	-3.50504	-3.59196	0.000373567	0.000924957	-0.884005
JPH2	-1.1011	2.21254	-3.25042	0.00126048	0.00280339	-2.01258
CSMD1	-1.10095	-2.47041	-2.56671	0.0106685	0.0194388	-3.94975
SIDT1	-1.1007	1.27998	-4.41908	1.31181e-05	4.30635e-05	2.27779
MTARC1	-1.09978	1.53966	-4.35574	1.72939e-05	5.56659e-05	2.01471
KCNJ3	-1.09947	-5.48922	-4.48338	9.87609e-06	3.32138e-05	2.54836
SELE	-1.09833	2.19478	-3.08459	0.00219513	0.00463342	-2.52223
RPS6KL1	-1.0983	0.0315715	-4.49346	9.44331e-06	3.1875e-05	2.59109
RLN2	-1.09669	-4.39545	-4.13694	4.381e-05	0.000130296	1.13233
CIPC	-1.09607	4.47521	-10.7546	1.35256e-23	6.31626e-22	42.8059
TTC36	-1.09575	-4.10461	-4.34671	1.7984e-05	5.76728e-05	1.97749
DIRAS2	-1.09524	-3.32009	-3.04145	0.0025262	0.005265	-2.65067
LPA	-1.09458	-4.80821	-3.71511	0.000235201	0.000606877	-0.451317
PCDHB5	-1.09418	-1.01358	-3.31302	0.00101609	0.00230445	-1.81362
CCN5	-1.09269	0.611617	-2.97734	0.0031035	0.00634283	-2.83836
KLHL32	-1.09243	-3.9022	-4.3596	1.70067e-05	5.47954e-05	2.03065
MOGAT2	-1.09087	-3.38791	-2.6598	0.00816655	0.0152459	-3.71165
MGAT4A	-1.08978	3.15636	-6.09411	2.81964e-09	1.72497e-08	10.4195
PDCD4	-1.0894	6.5656	-8.95942	1.75292e-17	3.61141e-16	28.929
PCCA	-1.08842	3.28944	-8.98514	1.44806e-17	3.01074e-16	29.117
SV2B	-1.08772	-0.507036	-3.05418	0.00242403	0.00506931	-2.61295
CACNA2D3	-1.08763	1.22532	-4.64758	4.71214e-06	1.68364e-05	3.25504
DMRT2	-1.08732	-0.351946	-2.76067	0.00606208	0.0116505	-3.44443
CYP1B1	-1.0856	2.66642	-3.10054	0.00208321	0.0044143	-2.47431
ZNF253	-1.08488	0.643961	-4.73688	3.12255e-06	1.15322e-05	3.64884
CPLX2	-1.08465	-4.94472	-3.31647	0.001004	0.00227879	-1.80256
SPESP1	-1.08419	-0.953217	-2.75026	0.00625408	0.011982	-3.47247
FGF9	-1.08418	-2.94562	-3.45842	0.000608113	0.00144408	-1.33784
ODAD2	-1.08316	-3.86264	-3.28306	0.00112698	0.00253135	-1.9093
PNMT	-1.08295	-2.91537	-2.9915	0.0029664	0.00609141	-2.79721
MAP3K15	-1.08246	-3.51387	-4.7742	2.62428e-06	9.82143e-06	3.81537
ACADM	-1.0821	4.7887	-8.60322	2.38641e-16	4.20156e-15	26.3602
FMO5	-1.08173	0.189875	-5.83208	1.21469e-08	6.72491e-08	9.00139
PYGO1	-1.0815	1.07081	-3.9663	8.80131e-05	0.000246463	0.472904
BTNL9	-1.0812	0.0943651	-3.05634	0.00240701	0.00503657	-2.60651
DNALI1	-1.08053	0.0105871	-4.50244	9.07319e-06	3.07102e-05	2.62923
THRB	-1.08031	2.45546	-4.78497	2.49535e-06	9.37588e-06	3.86364
HOXB4	-1.07986	-1.10473	-3.81587	0.000159564	0.000426142	-0.0872585
RNF223	-1.07966	2.10753	-3.9366	9.91287e-05	0.000275103	0.360754
RNF222	-1.07898	1.4124	-2.45641	0.0145023	0.0256621	-4.22126
GRM7	-1.077	-4.48732	-3.09044	0.00215341	0.00455059	-2.50466
MOXD1	-1.07655	3.53414	-3.72049	0.000230431	0.000595822	-0.432116
MAGIX	-1.07655	0.958459	-6.92811	1.96082e-11	1.66485e-10	15.2625
CCDC9B	-1.07651	3.67001	-5.20256	3.29925e-07	1.44656e-06	5.80842
CFAP70	-1.07525	-0.899507	-5.38429	1.31142e-07	6.15933e-07	6.69849
ADGRL2	-1.07459	4.92938	-5.26655	2.391e-07	1.07413e-06	6.11885
HS3ST5	-1.0734	-4.08825	-2.48051	0.0135737	0.0241993	-4.16293
SH2D4A	-1.0727	3.98662	-7.15628	4.64232e-12	4.33165e-11	16.6711
IPCEF1	-1.07254	0.575923	-5.46273	8.73872e-08	4.21602e-07	7.09068
SMAD9	-1.07177	0.890171	-5.06858	6.40881e-07	2.682e-06	5.16905
MANEAL	-1.07172	1.38413	-4.21171	3.20284e-05	9.78278e-05	1.42924
IL1RN	-1.07145	7.65934	-3.71292	0.000237175	0.000611381	-0.459148
ZNF608	-1.07109	2.25829	-4.50985	8.77829e-06	2.9814e-05	2.66076
C10orf105	-1.07108	-3.93791	-3.92409	0.000104201	0.000288174	0.313723
SV2C	-1.07026	-2.1774	-4.74566	2.99774e-06	1.11117e-05	3.6879
SLITRK3	-1.0689	-4.86077	-3.27598	0.00115476	0.00258606	-1.93178
RASD1	-1.06849	2.82592	-4.36734	1.64442e-05	5.30936e-05	2.06265
DGAT2	-1.06715	3.83793	-4.25634	2.65084e-05	8.22567e-05	1.60877
EHD3	-1.06696	4.35285	-6.23026	1.2948e-09	8.29554e-09	11.1763
GPAT3	-1.0669	2.2299	-5.07729	6.14062e-07	2.576e-06	5.21018
SOWAHA	-1.06657	-2.62323	-3.32557	0.000972767	0.00221422	-1.77334
CCDC69	-1.06641	4.31174	-6.12443	2.37363e-09	1.4643e-08	10.5869
SIAE	-1.06619	4.13537	-8.78741	6.23671e-17	1.1853e-15	27.6801
ADRB1	-1.06615	-1.64771	-3.70957	0.000240216	0.000618353	-0.471084
SH3BP5	-1.06589	1.89606	-4.73611	3.13364e-06	1.15688e-05	3.64544
ATP6V1B1	-1.06485	-0.802282	-2.7026	0.00720435	0.0136198	-3.59944
ILDR1	-1.06468	1.84945	-3.89663	0.000116205	0.000318172	0.211014
SERPINA3	-1.06427	-2.0711	-2.6016	0.00965992	0.0177711	-3.86145
PDZD4	-1.06241	0.903246	-4.58723	6.20039e-06	2.168e-05	2.99269
DBX2	-1.06219	-4.92177	-2.983	0.00304799	0.00624195	-2.82193
BCKDHB	-1.06214	2.82086	-8.38019	1.18265e-15	1.87162e-14	24.7867
MACROD1	-1.06138	3.41653	-5.68897	2.6407e-08	1.38681e-07	8.24866
SERP2	-1.06009	-1.71095	-4.28354	2.36035e-05	7.39447e-05	1.719
CCT6B	-1.05963	0.115159	-6.72979	6.67092e-11	5.20718e-10	14.0667
C1orf116	-1.05851	6.52682	-5.08231	5.99105e-07	2.51687e-06	5.23391
RARRES1	-1.05684	2.40419	-3.08205	0.00221348	0.00466847	-2.52985
SETMAR	-1.05646	2.58114	-8.34021	1.57123e-15	2.4445e-14	24.5075
NOXA1	-1.05635	1.68714	-4.42337	1.28734e-05	4.23214e-05	2.29574
EYA4	-1.05611	-0.277488	-2.75153	0.00623029	0.0119418	-3.46905
GRAMD1C	-1.05579	2.10459	-5.6225	3.76815e-08	1.92664e-07	7.90436
CARNS1	-1.05576	0.336002	-3.91363	0.000108627	0.000299317	0.274529
FN3K	-1.05521	1.69538	-4.9647	1.06211e-06	4.27049e-06	4.68333
TMEM217	-1.05518	0.0711624	-7.04444	9.4445e-12	8.44265e-11	15.9765
MROH8	-1.05492	-0.488499	-6.55783	1.88775e-10	1.37333e-09	13.0519
TENT5B	-1.05466	5.494	-4.0145	7.24476e-05	0.000206332	0.656602
GTF2IRD2B	-1.05385	0.436157	-7.18756	3.79971e-12	3.58983e-11	16.867
KLRB1	-1.05318	-0.106577	-4.47876	1.00807e-05	3.38438e-05	2.5288
TUB	-1.05176	1.50014	-3.96675	8.78538e-05	0.000246064	0.474613
RSPH4A	-1.05114	-2.51179	-4.44747	1.15777e-05	3.84097e-05	2.39681
FAM180A	-1.05053	-0.716222	-4.11772	4.74469e-05	0.000140009	1.05682
LYNX1	-1.04969	6.12582	-3.34804	0.000899392	0.00206156	-1.70079
KRBA2	-1.04941	-2.32492	-4.62362	5.25656e-06	1.86054e-05	3.1505
KCTD4	-1.04819	-4.4775	-3.3162	0.00100495	0.0022806	-1.80344
GRIA2	-1.04642	-4.61544	-3.15785	0.00172299	0.00371467	-2.30019
JPH1	-1.04606	2.68338	-3.80481	0.000166578	0.000443212	-0.127671
CNGA3	-1.04551	-4.91288	-4.26828	2.51936e-05	7.8475e-05	1.65707
HID1	-1.04543	2.29746	-4.33141	1.9214e-05	6.12169e-05	1.91457
ZNF750	-1.04534	6.06335	-3.92224	0.000104972	0.000290034	0.306773
SLC8A3	-1.0442	-1.89266	-2.60813	0.00948097	0.0174746	-3.8448
SLC6A14	-1.04154	3.45053	-2.38626	0.0175345	0.0304506	-4.38797
ANKRD62	-1.04076	-4.08214	-3.63666	0.000316284	0.000794422	-0.728518
MSRA	-1.04022	2.5118	-7.27222	2.20337e-12	2.16366e-11	17.4003
DIRAS3	-1.03943	-0.256407	-5.05279	6.92382e-07	2.87385e-06	5.09468
DUSP5	-1.03863	5.53861	-6.16288	1.90623e-09	1.19296e-08	10.8001
TSGA10	-1.03862	0.606747	-7.25146	2.51933e-12	2.45521e-11	17.2691
GADD45B	-1.03822	4.83286	-7.19878	3.53538e-12	3.35736e-11	16.9376
CRACR2B	-1.03803	1.50326	-4.14979	4.15261e-05	0.00012398	1.18304
ESRRB	-1.03722	-2.7277	-3.14925	0.00177307	0.00381287	-2.3265
PCDHAC2	-1.03712	-4.07225	-3.45481	0.000616052	0.00146152	-1.34989
ZNF790	-1.03547	0.890235	-4.56624	6.81692e-06	2.36085e-05	2.90214
GLUL	-1.03492	8.60703	-6.24027	1.22212e-09	7.859e-09	11.2325
ABAT	-1.03488	2.80621	-4.92753	1.27e-06	5.04227e-06	4.51162
PCDHB4	-1.03454	-0.482123	-3.87335	0.000127402	0.000346218	0.124418
COL14A1	-1.03351	4.18545	-4.02104	7.05493e-05	0.000201354	0.68168
GNMT	-1.03327	-2.39882	-4.81472	2.17011e-06	8.2444e-06	3.99751
RNF157	-1.03193	0.552425	-4.6223	5.28819e-06	1.87106e-05	3.14477
KIF13B	-1.02974	4.87079	-6.13496	2.23544e-09	1.38485e-08	10.6452
TMIE	-1.02454	-0.732578	-5.01708	8.24119e-07	3.37541e-06	4.92717
NAAA	-1.02402	3.48621	-7.5116	4.60717e-13	5.00712e-12	18.9328
HFM1	-1.02379	-4.55205	-3.65802	0.000291931	0.000738297	-0.653599
SLIT2	-1.02344	2.10617	-3.81275	0.000161517	0.000430849	-0.0986875
PIK3R1	-1.02323	5.15889	-5.61724	3.87509e-08	1.97685e-07	7.87727
ANKRD23	-1.02235	-0.314329	-3.29774	0.00107132	0.00241648	-1.86253
SHMT1	-1.02195	4.92445	-8.09376	8.87319e-15	1.24844e-13	22.8071
PRIMA1	-1.02137	1.25398	-2.89554	0.00401488	0.00800962	-3.0723
KLF4	-1.01948	6.84454	-5.27577	2.28204e-07	1.02972e-06	6.16384
C3orf49	-1.01931	-3.60738	-5.82784	1.24319e-08	6.87107e-08	8.97889
FLNC	-1.01885	5.17124	-2.57256	0.0104932	0.0191626	-3.93503
SH3GL2	-1.01855	-4.79457	-3.53634	0.000458464	0.00111526	-1.07498
ARSG	-1.01787	1.96801	-7.54512	3.68997e-13	4.07656e-12	19.1503
RHOU	-1.01784	2.5853	-5.36212	1.47e-07	6.8434e-07	6.58851
KRT31	-1.01775	1.47876	-3.44384	0.000640745	0.00151521	-1.3864
PLPPR1	-1.01691	-3.33795	-2.33075	0.0203154	0.0347245	-4.51654
PDE6B	-1.01619	-0.444266	-3.69996	0.000249145	0.000639659	-0.50527
IL20RA	-1.01605	3.02574	-4.31052	2.10233e-05	6.64203e-05	1.82901
ADCY6	-1.01471	3.6776	-5.49164	7.51536e-08	3.66366e-07	7.23646
KCNJ13	-1.01432	-5.45877	-4.10322	5.03814e-05	0.000147926	1.00001
GSTA3	-1.01408	-4.36903	-2.77915	0.00573475	0.0110903	-3.39447
PCDH10	-1.01352	-2.14073	-2.46823	0.0140399	0.0249249	-4.19272
IL1R2	-1.01315	4.0071	-3.15009	0.00176813	0.00380306	-2.32394
CHCHD10	-1.01308	4.1511	-5.52675	6.25256e-08	3.08745e-07	7.41435
DDC	-1.01258	-3.97881	-3.07958	0.0022314	0.00470325	-2.53723
SPRY1	-1.01204	4.04401	-6.46267	3.32805e-10	2.3379e-09	12.4992
NAT2	-1.0112	-5.42774	-4.18346	3.60706e-05	0.000109218	1.31652
FBXL16	-1.01086	2.14181	-4.39071	1.48525e-05	4.8219e-05	2.15955
NFIA	-1.00973	4.90177	-8.64531	1.75898e-16	3.1516e-15	26.6601
OXER1	-1.009	-1.04945	-4.01082	7.35347e-05	0.000209165	0.642537
DNASE2B	-1.00896	-4.50924	-2.71037	0.0070409	0.0133365	-3.57887
C17orf97	-1.00822	0.529569	-4.77969	2.5578e-06	9.59459e-06	3.83996
CCL21	-1.00813	3.4116	-2.72387	0.00676523	0.0128682	-3.54304
ELOVL6	-1.0071	3.52755	-5.48378	7.8303e-08	3.80395e-07	7.19678
TMEM179	-1.00687	-4.69888	-3.11699	0.00197325	0.004204	-2.42462
NXF3	-1.00675	-2.87781	-2.96141	0.00326455	0.00663877	-2.88441
GPR63	-1.00572	-1.34538	-3.29481	0.00108221	0.00243919	-1.87187
SOX8	-1.00548	-1.17857	-3.74213	0.000212137	0.000552699	-0.354578
SLC6A17	-1.00378	-0.377082	-3.37302	0.000823914	0.00190578	-1.61963
SCN3B	-1.00373	0.556044	-4.1429	4.27367e-05	0.000127297	1.15582
CPB1	-1.0022	-5.38097	-3.92672	0.000103116	0.000285469	0.323585
TBX6	-1.00206	1.46889	-4.43268	1.23573e-05	4.0798e-05	2.33472
PGD	-1.00106	7.51692	-5.81337	1.3456e-08	7.38848e-08	8.90212
FAM153A	-1.00095	-3.90248	-3.33726	0.000933906	0.00213203	-1.73563
DYRK1B	-1.0004	3.55583	-5.23276	2.83528e-07	1.25794e-06	5.95451
DMTN	-1.0003	3.80888	-4.79355	2.397e-06	9.03395e-06	3.90219
COL25A1	-1.00004	-2.87144	-3.01414	0.00275887	0.00570185	-2.73109
MDGA1	1.00034	2.97574	4.0414	6.49351e-05	0.00018678	0.760027
SH2B3	1.00047	4.46339	6.56306	1.82907e-10	1.33394e-09	13.0827
GRK3	1.00097	4.08533	7.06528	8.27486e-12	7.4631e-11	16.1058
TMEM263	1.00097	4.75407	7.41326	8.79847e-13	9.16936e-12	18.2991
GSDMA	1.00107	2.72445	2.56861	0.0106111	0.0193479	-3.94496
ADAR	1.00122	8.3615	10.2718	6.83537e-22	2.55199e-20	38.9344
KRT6C	1.00164	9.12704	1.99612	0.0466701	0.0728516	-5.22924
LCAT	1.00276	2.24055	6.29266	9.02384e-10	5.92328e-09	11.5277
SLFN12L	1.00285	-0.255246	5.40736	1.16439e-07	5.5163e-07	6.81335
BPGM	1.003	5.50999	6.25422	1.12753e-09	7.29858e-09	11.3109
DDHD1	1.00316	3.6582	7.70474	1.27064e-13	1.511e-12	20.1954
ORM2	1.00333	-4.70413	3.35051	0.000891663	0.00204655	-1.6928
C4orf50	1.00344	-4.61192	3.98367	8.2069e-05	0.000231293	0.53888
KIF20B	1.00442	4.13918	7.15709	4.61547e-12	4.30934e-11	16.6767
GPR132	1.00512	1.99479	5.8291	1.23468e-08	6.82657e-08	8.98556
CAPRIN2	1.00569	3.30993	7.05134	9.03811e-12	8.09687e-11	16.0195
FANCE	1.00586	4.31594	8.57159	2.99946e-16	5.20922e-15	26.1353
C1orf74	1.00619	4.02119	6.37508	5.57809e-10	3.78651e-09	11.9961
BID	1.00672	4.86715	7.62108	2.22604e-13	2.56393e-12	19.6457
HLTF	1.00684	4.60488	5.34474	1.60651e-07	7.44e-07	6.50253
LTA	1.00701	-1.25316	4.25584	2.65643e-05	8.24128e-05	1.60676
TMEM89	1.00728	-5.31154	4.44639	1.16327e-05	3.85748e-05	2.39229
IL10	1.00778	-0.885524	4.54288	7.57219e-06	2.60463e-05	2.80181
ABCG1	1.00796	4.71251	7.07971	7.55261e-12	6.84317e-11	16.1951
EDIL3	1.00805	3.85682	3.6597	0.000290095	0.000734094	-0.647697
CARD11	1.00842	2.86962	4.07528	5.6525e-05	0.000164508	0.891159
NUTM2G	1.00842	-2.6183	6.67119	9.52733e-11	7.26151e-10	13.7189
AREG	1.00844	5.26133	3.4748	0.000573291	0.00136857	-1.28302
POU3F2	1.00871	-4.33216	3.97851	8.37917e-05	0.000235742	0.519276
ZIC4	1.00916	-3.75504	2.45214	0.0146729	0.0259235	-4.23156
CEP290	1.00955	3.0847	7.27219	2.20316e-12	2.16366e-11	17.4004
DNAH5	1.00962	1.16141	3.32233	0.000983782	0.00223722	-1.78375
KIF21B	1.0102	2.27246	5.86904	9.915e-09	5.55618e-08	9.19834
DAND5	1.01049	-3.94496	4.10975	4.9038e-05	0.000144414	1.02559
B3GAT3	1.01093	4.95564	8.52989	4.05122e-16	6.8974e-15	25.8398
HLX	1.01118	2.15339	6.858	3.0304e-11	2.49382e-10	14.8372
CCDC42	1.01128	-4.50083	4.31095	2.09852e-05	6.63211e-05	1.83073
FAM219A	1.01146	4.20857	8.79827	5.75909e-17	1.10378e-15	27.7584
LRRC69	1.01181	-1.40778	5.21717	3.06624e-07	1.35266e-06	5.87902
CENPH	1.01208	3.28035	7.26778	2.26684e-12	2.22153e-11	17.3725
CCBE1	1.01235	0.43658	3.09532	0.00211919	0.00448536	-2.48999
CEP131	1.0127	3.93128	8.80978	5.29231e-17	1.02232e-15	27.8416
ANO7	1.01296	-0.414355	5.40152	1.2e-07	5.67611e-07	6.78421
SLC44A1	1.0131	7.28245	9.8553	1.86645e-20	5.66091e-19	35.6725
FBXO5	1.01313	3.21733	7.89545	3.48466e-14	4.48267e-13	21.4644
SMIM24	1.01338	-3.18133	3.48417	0.000554215	0.00132724	-1.25155
FAM24B	1.01363	-0.809359	4.46232	1.08423e-05	3.62176e-05	2.45936
RHBDL1	1.01439	0.117599	3.89493	0.000116993	0.000320119	0.204654
CD68	1.01444	0.288271	6.34062	6.82452e-10	4.57143e-09	11.7997
RIN1	1.01499	5.47755	6.4492	3.60451e-10	2.51708e-09	12.4215
CPNE1	1.01533	6.92898	8.17752	4.94556e-15	7.18511e-14	23.3811
HAUS7	1.01575	0.889438	6.412	4.48963e-10	3.09324e-09	12.2075
GPR1	1.01586	2.17641	3.42765	0.000678917	0.00159688	-1.44013
KIF22	1.0163	5.7658	9.85246	1.9085e-20	5.7825e-19	35.6505
OSBPL3	1.01651	5.17249	9.12315	5.1648e-18	1.13479e-16	30.1319
TRIM71	1.01662	-4.92397	4.19949	3.37206e-05	0.000102602	1.3804
LIMA1	1.01692	7.71063	7.82871	5.49347e-14	6.86858e-13	21.0178
DLX3	1.01727	3.33618	3.71734	0.000233213	0.00060217	-0.443362
NRP2	1.01729	6.14455	6.33063	7.23429e-10	4.82395e-09	11.7429
PTCRA	1.0179	-3.33697	3.54111	0.000450532	0.00109805	-1.05872
PRF1	1.01791	2.98478	4.02437	6.96007e-05	0.000198994	0.694468
MFSD12	1.01834	5.86172	9.57311	1.67936e-19	4.48744e-18	33.5068
MYT1	1.0184	-3.16425	4.02249	7.01338e-05	0.000200343	0.68726
NEMP2	1.0186	3.10553	8.19872	4.26281e-15	6.27373e-14	23.527
MCM8	1.01882	3.82885	7.78419	7.43179e-14	9.08742e-13	20.7213
TSSK3	1.0191	-3.51117	4.74596	2.99356e-06	1.10976e-05	3.68924
TMEM138	1.01918	4.38725	10.8264	7.4896e-24	3.63005e-22	43.3895
ARID3A	1.01942	3.39843	8.47232	6.12572e-16	1.01133e-14	25.4333
PNMA1	1.01963	4.80415	8.34794	1.4873e-15	2.325e-14	24.5615
TRAF1	1.02003	3.45776	6.02295	4.21276e-09	2.50831e-08	10.0293
CAPN11	1.02033	-1.94854	5.2569	2.51e-07	1.123e-06	6.07184
IL15RA	1.0219	4.06071	7.38065	1.08925e-12	1.12048e-11	18.09
EGFLAM	1.02257	2.52165	5.10754	5.29092e-07	2.24357e-06	5.35352
DBF4	1.02262	3.66566	8.23338	3.34176e-15	4.97292e-14	23.7661
COPZ2	1.02264	4.46684	7.01515	1.13574e-11	1.00311e-10	15.7962
SAMD9L	1.02281	4.82535	4.3324	1.91317e-05	6.09942e-05	1.91865
EXT2	1.02337	6.67041	9.66212	8.43152e-20	2.35124e-18	34.1859
LIM2	1.0234	-5.04005	3.03239	0.00260126	0.00540841	-2.67741
SLC25A22	1.02341	5.24961	8.68937	1.27684e-16	2.32599e-15	26.9752
CYRIB	1.02416	6.323	11.608	1.06532e-26	7.172e-25	49.8648
NEK6	1.02426	4.43666	6.87723	2.69016e-11	2.22942e-10	14.9535
FAM205A	1.02429	-4.04627	3.44125	0.00064672	0.00152811	-1.39502
NCLN	1.02456	6.73926	11.3716	7.91082e-26	4.89971e-24	47.8838
CARD10	1.02541	5.54952	6.41399	4.43748e-10	3.05883e-09	12.2189
PLBD2	1.02542	6.41825	10.0925	2.86423e-21	9.85564e-20	37.5209
TRAIP	1.0255	2.23944	7.62107	2.22614e-13	2.56393e-12	19.6456
PDE3A	1.02552	1.69079	4.392	1.47692e-05	4.79644e-05	2.1649
RNF217	1.02568	5.20744	9.47717	3.51506e-19	9.07133e-18	32.7789
PFKFB4	1.02605	3.57299	6.71086	7.48584e-11	5.80631e-10	13.9542
MXRA5	1.02707	6.6453	4.03711	6.60822e-05	0.00018982	0.743479
NABP1	1.02708	4.91663	7.04694	9.29463e-12	8.31655e-11	15.9921
PCNA	1.02762	6.77677	8.69819	1.1974e-16	2.19077e-15	27.0384
GLS	1.02788	6.01325	8.13882	6.48263e-15	9.27171e-14	23.1153
RIMBP3C	1.02788	-5.16943	4.70188	3.67179e-06	1.33859e-05	3.49371
FTL	1.02816	10.2869	7.19727	3.56949e-12	3.38647e-11	16.9282
DCAF4L1	1.02851	-2.21484	4.57597	6.52409e-06	2.26985e-05	2.94407
FAM83H	1.02859	8.083	7.61634	2.29755e-13	2.64141e-12	19.6147
SHC1	1.02952	7.33058	10.1333	2.07094e-21	7.27053e-20	37.8408
SPDYA	1.02969	-1.67872	5.67775	2.8e-08	1.4666e-07	8.19034
C7orf61	1.02989	-2.26054	5.63129	3.6e-08	1.84524e-07	7.9497
DHX58	1.0299	3.99469	6.92308	2.02262e-11	1.71119e-10	15.2322
ST3GAL2	1.0302	4.13531	7.50392	4.84757e-13	5.25481e-12	18.883
PNMA5	1.03098	-3.58426	2.29678	0.0222023	0.0376002	-4.59379
TMEM262	1.03102	-0.944099	7.01146	1.16258e-11	1.02404e-10	15.7734
RUFY4	1.03113	-0.944081	3.5464	0.000441869	0.00107846	-1.04063
PTPDC1	1.03114	2.78054	9.41071	5.84833e-19	1.46059e-17	32.2773
ZP3	1.03131	2.47768	6.12779	2.32864e-09	1.43835e-08	10.6055
IGFL1	1.03137	3.51342	2.11546	0.0350736	0.0565089	-4.9874
ATP6V1C1	1.03154	5.80925	12.0936	1.63684e-28	1.44613e-26	53.9918
AP5Z1	1.0317	5.28507	12.208	6.0604e-29	5.77013e-27	54.974
TCF19	1.03175	4.90958	7.55752	3.39888e-13	3.78482e-12	19.2309
CACNG7	1.03182	-5.36709	4.07879	5.57162e-05	0.00016231	0.90479
CXCL3	1.03191	0.741193	3.31526	0.00100822	0.00228767	-1.80644
TUBB	1.03208	9.59343	12.0327	2.77464e-28	2.34569e-26	53.4701
PATL2	1.03231	-0.639374	5.0354	7.53783e-07	3.11115e-06	5.01296
MASTL	1.0326	4.04157	9.02389	1.08514e-17	2.29345e-16	29.401
XYLT2	1.03281	5.22443	9.78229	3.30654e-20	9.71814e-19	35.1086
MEST	1.03313	4.29989	5.27836	2.25234e-07	1.01694e-06	6.17647
LRRC8D	1.03327	5.29816	8.20591	4.05316e-15	5.98614e-14	23.5765
OLIG2	1.03331	-5.16309	3.69419	0.000254667	0.000652299	-0.525798
ALKBH6	1.03333	0.396771	6.58067	1.64602e-10	1.20703e-09	13.1855
MSX1	1.03343	1.18506	5.14038	4.4978e-07	1.93147e-06	5.50988
CHPF2	1.03354	6.18477	11.3361	1.06691e-25	6.48521e-24	47.5883
PPFIA1	1.0336	6.00299	5.44026	9.82103e-08	4.7e-07	6.97783
NKAIN4	1.0339	-2.86598	2.96026	0.00327647	0.00666116	-2.88772
LTB	1.03403	2.31697	4.64363	4.79787e-06	1.71157e-05	3.2378
GNAI1	1.03409	5.70532	8.68777	1.29179e-16	2.35031e-15	26.9638
SNAPC1	1.03501	3.78525	8.10827	8.02116e-15	1.13508e-13	22.9062
TMEM200A	1.03536	1.42814	3.97588	8.46854e-05	0.00023796	0.509266
IL1RL1	1.03552	0.758617	3.26066	0.00121708	0.00271323	-1.98027
MT2A	1.03669	8.32661	4.50996	8.77424e-06	2.98046e-05	2.6612
KRT71	1.03678	-4.01074	3.4954	0.000532157	0.00127919	-1.21377
KRT5	1.03698	13.4345	5.07619	6.17393e-07	2.5882e-06	5.20497
CREB3L3	1.03701	-4.51633	4.16983	3.81926e-05	0.000114855	1.26234
DRAM1	1.03742	4.44322	6.68296	8.87229e-11	6.80455e-10	13.7884
AGPAT4	1.03766	3.84884	6.71913	7.11823e-11	5.52847e-10	14.0034
A4GNT	1.03768	-5.35118	4.39773	1.4404e-05	4.69115e-05	2.18874
DERL3	1.03786	2.7402	3.37442	0.000819853	0.00189698	-1.61505
SPATA21	1.03816	-5.10877	3.29967	0.00106418	0.00240203	-1.85635
DCLRE1B	1.03847	3.60756	9.77961	3.3766e-20	9.87471e-19	35.088
POC1A	1.03866	3.25671	8.20757	4.00622e-15	5.91979e-14	23.588
MCM6	1.03913	5.71795	8.28658	2.29662e-15	3.49579e-14	24.1346
WDR76	1.03928	3.54253	6.57011	1.75384e-10	1.28385e-09	13.1237
RRAS2	1.03938	4.92617	9.26758	1.73807e-18	4.07766e-17	31.2044
APOL2	1.0395	5.84728	6.46696	3.24451e-10	2.28358e-09	12.524
HAPLN3	1.03965	4.57289	6.38713	5.19715e-10	3.54921e-09	12.065
HAVCR1	1.04008	-5.19544	4.36457	1.66431e-05	5.3712e-05	2.05121
MCAM	1.04052	6.2657	6.88848	2.50899e-11	2.08988e-10	15.0216
RUVBL1	1.04086	6.02765	10.329	4.3161e-22	1.64482e-20	39.388
MGME1	1.04157	4.70808	10.5662	6.32028e-23	2.70659e-21	41.284
YPEL4	1.04203	-0.567054	6.03736	3.88479e-09	2.3283e-08	10.1081
BTBD19	1.04254	1.33346	6.25177	1.14362e-09	7.39297e-09	11.2971
KIF15	1.04263	2.95027	6.34154	6.78789e-10	4.55053e-09	11.8049
ITM2C	1.04311	5.83227	6.3436	6.70685e-10	4.50286e-09	11.8166
PCOLCE	1.0434	5.27757	4.43282	1.23494e-05	4.07767e-05	2.33532
KRBA1	1.0441	3.82263	7.86555	4.27433e-14	5.41096e-13	21.264
UNC5A	1.04415	-1.26412	3.71814	0.000232507	0.000600664	-0.440523
DTYMK	1.04424	4.77476	8.82865	4.60687e-17	8.98172e-16	27.9781
OTOA	1.04458	-3.53423	4.32066	2.01259e-05	6.38386e-05	1.87048
C2orf66	1.04462	-3.19472	3.77463	0.000187221	0.000493642	-0.237368
PDGFB	1.04473	4.07048	6.44303	3.73834e-10	2.60313e-09	12.3859
LHX8	1.04577	-0.53062	3.43839	0.000653359	0.00154256	-1.4045
PANX1	1.04662	5.27542	8.07686	9.97915e-15	1.3987e-13	22.6917
RIPK2	1.04671	4.31727	10.5682	6.22187e-23	2.67223e-21	41.2994
PSMD2	1.04684	8.61848	11.3463	9.79039e-26	5.97579e-24	47.6732
SP100	1.04702	6.08639	9.28126	1.56693e-18	3.69976e-17	31.3065
HMSD	1.04827	-1.6018	3.54717	0.000440633	0.0010758	-1.03802
PIEZO1	1.04849	7.31085	9.99506	6.20525e-21	2.03521e-19	36.7584
TNFSF10	1.04949	7.68548	5.76232	1.77688e-08	9.58664e-08	8.63257
C11orf86	1.04976	-5.22389	3.56287	0.000415926	0.00102116	-0.984217
YDJC	1.05053	4.33413	8.83651	4.3481e-17	8.5054e-16	28.035
SEC61G	1.05078	5.92023	6.6128	1.3567e-10	1e-09	13.3741
MXRA8	1.05079	5.02618	4.87942	1.598e-06	6.21529e-06	4.29108
CAV2	1.05088	6.78947	7.95979	2.24132e-14	2.96224e-13	21.8974
SOWAHD	1.05132	-1.39689	5.15481	4.1867e-07	1.80738e-06	5.57891
GXYLT2	1.05135	2.04004	4.10428	5.01611e-05	0.000147338	1.00416
MST1R	1.05156	4.50744	5.50254	7.1e-08	3.47624e-07	7.29157
PI3	1.05168	8.84091	2.29451	0.0223333	0.0377982	-4.5989
DUSP6	1.05267	6.18114	6.27926	1e-09	6.37961e-09	11.452
IGSF3	1.05275	7.19954	7.29205	1.93841e-12	1.91626e-11	17.5257
HTATIP2	1.05293	5.91289	10.198	1.23533e-21	4.45931e-20	38.3505
TCF3	1.05406	6.28774	10.7742	1.15149e-23	5.42896e-22	42.9648
MED30	1.05466	3.28545	9.66511	8.23802e-20	2.30383e-18	34.2088
TBPL2	1.05477	-5.64429	5.43778	9.94808e-08	4.75813e-07	6.96541
FAT2	1.05543	7.73743	5.42439	1.06628e-07	5.07767e-07	6.89838
POLA2	1.05561	4.57136	9.43292	4.93418e-19	1.24818e-17	32.4448
[truncated: 1,977 more rows]

## Sheet: Common Genes
Common elements in TCGA GSE23558 GSE58074 :
KRT13
PPP1R3C
SEMA3E
CRTAC1
FOXA1
SCIN
MT1A
APOD
NTF3
DDIT4L
SCNN1A
KRT3
PRSS3
PPL
HSPB8
CGN
MGLL
MGP
COQ8A
AGR2
IL12A
TNFRSF19
CLDN7
RND1
CNFN
RBM47
TP53INP2
CLIC3
SERPINB1
KHDRBS3
CYP1B1
IL1RN
C1orf116
PGD
DLX3
EXT2
SLC25A22
CARD10
TUBB
MSX1
MT2A
APOL2
HAPLN3
RUVBL1
ITM2C
CAV2
POLA2
SAMD9
PTPRK
CA2
FLRT3
CABYR
BRMS1
PTGS2
INF2
NCS1
ETS1
SKP2
CRISPLD2
TRIB3
SLC16A3
TP63
RTTN
BOP1
RTKN
ACTN1
CDK6
ABCD1
LBH
TNFSF9
FBXL6
IMPDH1
CCM2
MRGBP
CTSL
IRF7
HLA-B
PLOD2
CTSK
PTGFRN
IFIH1
DCBLD2
KHDC1
TACC3
CDCA4
IER5L
HLA-F
OCIAD2
CCNF
ARL14
FADD
MARCKSL1
CKS2
IFI30
ECT2
PARP14
RTP4
HOXA5
BCAT1
ASF1B
RFC4
CDT1
NT5E
FERMT1
CCNA2
MICB
CCL20
GJB4
USP18
SPC24
BAIAP2L2
RAC2
ANGPT2
CDC25B
TK1
SNAI2
NRG1
CDC25C
WDR54
IFIT2
TRIP13
TNFRSF12A
CRYBA2
MYO1B
TYMP
MELK
ANO1
BNC1
FEZ1
PLEK2
LYPD1
MMP7
TNC
IFIT1
IFIT3
TENM3
IFI44L
CSPG4
CDH11
CENPA
PDPN
NRIP3
KREMEN2
CTSV
SH2D2A
APCDD1L
FST
TUBB3
LAMA3
CYP27B1
IL24
OASL
PLAU
SCG5
CXCL10
STC2
SERPINE1
IFI6
ALPP
PTHLH
ISG15
LAMC2
SPOCD1
FOLR3
CSF2
SH2D5
MMP9
HOXC13

## Sheet: Common DGEs
Gene	GSE23558	TCGA	GSE58074
SCG5	3.70202	2.96381	-2.86269
RTTN	2.69176	1.23156	-2.61562
SERPINE1	3.12979	3.42843	-2.6015
MMP9	1.66445	4.47005	-2.54197
CARD10	1.35387	1.02541	-2.27947
PLEK2	2.42048	2.20524	-2.27829
FEZ1	2.19299	2.19626	-2.26699
LAMC2	2.92539	3.82693	-2.24642
SNAI2	1.26847	1.95078	-2.18188
CSPG4	2.1571	2.26666	-2.15383
PTGS2	2.90987	1.12633	-2.08439
BAIAP2L2	2.08535	1.83414	-2.03885
RAC2	1.07153	1.83853	-1.96307
TUBB	1.24304	1.03208	-1.94528
C1orf116	-1.32304	-1.05851	-1.89324
CDCA4	1.57417	1.51598	-1.86768
CAV2	1.55141	1.05088	-1.81233
TP63	1.2694	1.20671	-1.76098
TNC	1.37144	2.2174	-1.74834
CDK6	1.74401	1.28424	-1.72236
FERMT1	1.18605	1.68517	-1.69948
FLRT3	2.39571	1.10542	-1.68006
CDH11	-2.30798	2.27068	-1.66931
PDPN	3.10428	2.30958	-1.64908
PTHLH	4.44186	3.76844	-1.61532
SKP2	1.61771	1.17044	-1.6096
ANO1	1.64025	2.15025	-1.60729
IFI6	3.12586	3.53628	-1.59986
ETS1	2.4596	1.16247	-1.57714
PTPRK	1.19254	1.0775	-1.55718
CCL20	2.12333	1.74594	-1.48173
TRIB3	1.60676	1.1797	-1.47001
CTSK	-2.07679	1.45735	-1.46191
IL24	3.92329	2.86364	-1.44985
LAMA3	1.99821	2.69499	-1.43971
SLC25A22	1.08513	1.02341	-1.43428
MRGBP	1.58393	1.38143	-1.43002
TENM3	1.0691	2.25062	-1.42927
SPOCD1	1.51898	3.84618	-1.38741
TRIP13	2.67691	1.97941	-1.37218
CCNF	1.44246	1.54832	-1.36636
MGLL	-2.23514	-1.84121	-1.36471
WDR54	1.61182	1.97011	-1.36011
INF2	1.09979	1.12934	-1.35346
ACTN1	2.50758	1.24023	-1.34754
CDT1	1.20824	1.66886	-1.31688
TYMP	1.407	2.11901	-1.30319
NRG1	2.27487	1.95619	-1.27395
TNFRSF12A	3.10627	2.00959	-1.26011
POLA2	1.39223	1.05561	-1.25555
CCM2	1.70558	1.37756	-1.2534
RFC4	1.28872	1.64147	-1.24365
BNC1	1.39498	2.16669	-1.23313
BCAT1	1.21963	1.63011	-1.23287
APCDD1L	2.39844	2.54278	-1.2239
RTKN	1.95473	1.23479	-1.18496
PLAU	2.88401	2.95231	-1.17735
BOP1	1.66775	1.23468	-1.16836
FOLR3	3.47629	4.03743	-1.15686
IMPDH1	1.21807	1.34871	-1.15387
MYO1B	1.56368	2.11633	-1.14906
DCBLD2	1.6262	1.49787	-1.14567
MT1A	1.82341	-2.99184	-1.14416
NT5E	2.10714	1.67956	-1.14131
NCS1	1.41295	1.15357	-1.1315
FADD	1.32049	1.56469	-1.1192
FST	4.14098	2.67391	-1.11652
SH2D5	2.44951	4.12304	-1.10928
CSF2	4.51427	4.10301	-1.09614
PRSS3	-5.44963	-2.2084	-1.09314
ECT2	1.62328	1.58703	-1.08348
OCIAD2	1.75441	1.54319	-1.08193
CCNA2	1.97956	1.71707	-1.07173
MT2A	1.25825	1.03669	-1.07028
PTGFRN	1.42006	1.46029	-1.06141
CENPA	1.44827	2.30411	-1.05046
MELK	2.24977	2.12771	-1.04276
EXT2	1.21799	1.02337	-1.03792
TNFRSF19	-2.85004	-1.50828	-1.03392
SH2D2A	1.40566	2.45615	-1.03362
SPC24	2.53405	1.75511	-1.03268
RUVBL1	1.30911	1.04086	-1.02266
CYP27B1	3.89408	2.80233	-1.01253
CKS2	1.34773	1.58282	1.02602
IL12A	-1.50346	-1.54971	1.03243
ITM2C	-1.80598	1.04311	1.0398
MGP	-1.65834	-1.77089	1.04034
SCIN	-1.69417	-3.06026	1.04098
CTSL	2.32561	1.38972	1.04319
GJB4	2.40115	1.74632	1.0532
APOL2	1.31437	1.0395	1.05587
TACC3	1.98512	1.51358	1.06026
FBXL6	1.26244	1.33986	1.06303
PARP14	1.54779	1.58886	1.06904
PLOD2	1.26127	1.44859	1.08144
PPP1R3C	-5.69687	-3.41967	1.08545
CNFN	-2.09588	-1.33965	1.089
CXCL10	4.956	3.07159	1.08951
KHDC1	2.00175	1.51161	1.09128
SEMA3E	-1.03156	-3.1996	1.10069
KREMEN2	2.90294	2.33657	1.11405
SCNN1A	-2.67411	-2.26343	1.12247
FOXA1	2.39144	-3.09273	1.14593
IL1RN	-2.36633	-1.07145	1.14874
HLA-F	1.40004	1.53964	1.16426
ARL14	2.62331	1.55652	1.18633
RND1	-1.91233	-1.37436	1.197
DDIT4L	-5.1864	-2.50487	1.21656
KHDRBS3	-1.46588	-1.13823	1.22282
IFI44L	2.54331	2.26642	1.23574
IFIT3	3.34187	2.23263	1.24801
RBM47	-1.31676	-1.33942	1.25839
CRYBA2	1.56014	2.10498	1.26695
ABCD1	1.45963	1.288	1.27036
HLA-B	1.3555	1.43376	1.27409
PPL	-2.96164	-1.97411	1.28309
HOXA5	1.93077	1.59247	1.29254
RTP4	1.60883	1.59133	1.31984
OASL	2.53892	2.94016	1.3398
MSX1	-2.79521	1.03343	1.34108
IFI30	1.09729	1.58583	1.34162
KRT3	-5.22916	-2.20924	1.37318
IFIH1	1.76021	1.48467	1.37766
MMP7	2.89524	2.21418	1.38739
ISG15	3.24303	3.82222	1.40963
COQ8A	-1.14258	-1.68162	1.42067
IER5L	1.04478	1.52724	1.42805
BRMS1	1.25679	1.12203	1.43189
APOD	-3.45144	-2.85561	1.4505
TP53INP2	-2.49871	-1.3267	1.48711
TK1	1.74123	1.95009	1.52132
ANGPT2	1.36015	1.89588	1.55317
TNFSF9	1.37439	1.30614	1.56251
CDC25C	1.3019	1.96263	1.57601
NRIP3	1.6984	2.31216	1.58304
USP18	2.49177	1.75509	1.63512
CDC25B	1.68457	1.91858	1.63638
STC2	1.45825	3.2069	1.65374
MARCKSL1	1.248	1.5743	1.65517
CYP1B1	-2.35493	-1.0856	1.69398
AGR2	3.18348	-1.64344	1.70212
HAPLN3	1.51446	1.03965	1.70418
NTF3	-2.32785	-2.55262	1.71395
CGN	-2.56444	-1.8952	1.76571
IRF7	1.78697	1.40457	1.77412
SERPINB1	1.68494	-1.19851	1.84215
CA2	2.58093	1.08371	1.87206
CTSV	1.25225	2.44449	1.8778
HSPB8	-2.63019	-1.91638	1.89418
HOXC13	3.97379	5.10862	1.90775
LYPD1	1.8881	2.20613	1.90884
SLC16A3	1.39987	1.19819	1.9216
DLX3	-2.37182	1.01727	1.92629
MICB	1.36097	1.74569	1.94833
SAMD9	1.40544	1.06469	1.9937
ASF1B	1.47214	1.63729	2.0137
PGD	-1.42982	-1.00106	2.04608
ALPP	1.44174	3.74783	2.06143
CLDN7	-2.32947	-1.49416	2.19386
LBH	1.87809	1.29751	2.21832
IFIT1	2.5774	2.2219	2.32921
KRT13	-6.07931	-5.30791	2.34627
CRTAC1	-4.51856	-3.19425	2.44011
TUBB3	2.03638	2.67507	2.54514
CLIC3	-2.54787	-1.20984	2.74334
IFIT2	1.55784	1.97865	2.94029
CRISPLD2	-1.01837	1.17276	3.16162
CABYR	2.27983	1.1081	4.05914

## Sheet: Cox-PH value
Gene	coef	exp(coef)	se(coef)	z	Pr(>|z|)
MGLL	0.688357	1.99044	0.381418	1.805	0.071117	0
PTHLH	-0.597902	0.549964	0.316553	-1.889	0.05892	0
CRISPLD2	0.99092	2.69371	0.518419	1.911	0.05595	0
SCNN1A	0.520874	1.6835	0.298255	1.746	0.08074	0
ECT2	1.64002	5.15526	0.859536	1.908	0.056388	0
IFIH1	-1.1881	0.304799	0.648516	-1.832	0.066946	0
IFIT2	-1.0585	0.346977	0.595375	-1.778	0.075426	0
BAIAP2L2	-0.64965	0.522228	0.3355	-1.936	0.052823	0
CDH11	-0.717845	0.487802	0.367557	-1.953	0.050817	0
CGN	0.660097	1.93498	0.348735	1.893	0.05838	0
CTSK	-0.814921	0.442675	0.467269	-1.744	0.081158	0
PTPRK	1.23058	3.42321	0.630336	1.952	0.050907	0
CDC25C	0.981926	2.66959	0.593519	1.654	0.098044	0
CSF2	-0.379627	0.684116	0.21505	-1.765	0.077514	0
MELK	0.765431	2.14992	0.404007	1.895	0.058146	0
FADD	0.852802	2.34621	0.480621	1.774	0.076001	0
CLIC3	0.691061	1.99583	0.358864	1.926	0.054143	0
PARP14	1.20684	3.34291	0.705286	1.711	0.087056	0
MARCKSL1	-0.765281	0.465203	0.463424	-1.651	0.098665	0
C1orf116	-0.909732	0.402632	0.505427	-1.8	0.071872	0
ISG15	1.05865	2.88247	0.628146	1.685	0.09192	0
LAMA3	1.23402	3.43501	0.515082	2.396	0.016585	*
ACTN1	2.09538	8.12852	0.986658	2.124	0.033694	*
PTGS2	0.458643	1.58193	0.221554	2.07	0.038441	*
CRTAC1	0.348161	1.41646	0.16831	2.069	0.038586	*
CARD10	1.64946	5.20418	0.651776	2.531	0.011383	*
FERMT1	-1.12568	0.324431	0.468996	-2.4	0.016386	*
NCS1	-1.38577	0.250131	0.651811	-2.126	0.033501	*
RTKN	1.56525	4.78386	0.781375	2.003	0.045156	*
PPL	-1.15049	0.316482	0.511177	-2.251	0.024407	*
KHDC1	0.934961	2.54711	0.372821	2.508	0.012148	*
NT5E	-0.638398	0.528138	0.312056	-2.046	0.040778	*
IL1RN	-0.902734	0.405459	0.358527	-2.518	0.011806	*
MMP7	-0.434939	0.647304	0.178491	-2.437	0.01482	*
EXT2	-1.31855	0.267522	0.659472	-1.999	0.045564	*
CDT1	1.71143	5.53685	0.773467	2.213	0.026921	*
TK1	-1.80352	0.164718	0.805617	-2.239	0.025176	*
BNC1	1.27931	3.59415	0.620884	2.06	0.039354	*
RUVBL1	-2.35923	0.094493	1.05103	-2.245	0.024789	*
NTF3	0.409449	1.50599	0.200869	2.038	0.041511	*
IFIT1	-1.84702	0.157706	0.924637	-1.998	0.045764	*
LBH	1.08116	2.94809	0.522513	2.069	0.038532	*
IFI30	1.25542	3.50931	0.538624	2.331	0.019764	*
TENM3	0.810029	2.24797	0.401408	2.018	0.043595	*
TACC3	-2.23848	0.10662	0.741879	-3.017	0.00255	**
IFI6	1.70904	5.52364	0.613287	2.787	0.005325	**
PTGFRN	-2.01975	0.132689	0.72254	-2.795	0.005184	**
FST	1.33945	3.81693	0.447103	2.996	0.002737	**
CCM2	-2.3438	0.095962	0.781345	-3	0.002702	**
CYP1B1	0.514285	1.67244	0.195363	2.632	0.008477	**
CABYR	-0.922778	0.397414	0.305215	-3.023	0.0025	**
SPC24	2.09533	8.12814	0.674682	3.106	0.001899	**
ALPP	-0.457642	0.632774	0.157267	-2.91	0.003615	**
RFC4	-2.90328	0.054843	1.07218	-2.708	0.006773	**
CXCL10	-0.989645	0.371708	0.309451	-3.198	0.001383	**
RND1	-0.875578	0.416621	0.31989	-2.737	0.006198	**
ARL14	0.769712	2.15914	0.247279	3.113	0.001854	**
IRF7	1.80545	6.08272	0.592026	3.05	0.002291	**
HLA.F	-1.95325	0.141812	0.700346	-2.789	0.005287	**
TNFRSF12A	4.49338	89.4234	0.85381	5.263	1.42e-07	***
TP63	3.56373	35.2948	0.674817	5.281	1.28e-07	***
ASF1B	-3.22699	0.039677	0.87348	-3.694	0.00022	***
SERPINE1	-1.96292	0.140447	0.438531	-4.476	7.6e-06	***
CENPA	-3.7152	0.024351	0.833775	-4.456	8.36e-06	***
PLAU	1.98607	7.28687	0.528915	3.755	0.000173	***
CKS2	4.16437	64.3522	0.762447	5.462	4.71e-08	***
FLRT3	0.823385	2.2782	0.212999	3.866	0.000111	***
TNFRSF19	-1.33931	0.262027	0.371053	-3.609	0.000307	***
SLC16A3	2.02885	7.60535	0.40175	5.05	4.42e-07	***
PGD	2.51586	12.3773	0.531468	4.734	2.2e-06	***
CCNA2	2.91318	18.4154	0.848228	3.434	0.000594	***
HSPB8	-1.0274	0.357937	0.275338	-3.731	0.00019	***
NRG1	-1.71117	0.180654	0.382606	-4.472	7.73e-06	***
PDPN	-2.40637	0.090142	0.593926	-4.052	5.09e-05	***
CRYBA2	-0.518788	0.595241	0.149873	-3.462	0.000537	***
RTTN	2.15306	8.6112	0.461411	4.666	3.07e-06	***
IER5L	-3.30303	0.036772	0.526476	-6.274	3.52e-10	***
APOD	1.16028	3.19083	0.271302	4.277	1.9e-05	***
HLA.B	3.69448	40.2247	0.786589	4.697	2.64e-06	***
BOP1	3.20778	24.7243	0.920088	3.486	0.00049	***

## Sheet: GSE165585
logFC	PValue	gene_symbol
0.938447	0.00294904	A4GALT
0.659509	0.000366378	AADAC
0.510961	0.0202002	AASS
0.443351	0.0118725	ABAT
1.31327	9.32028e-11	ABCA1
0.919217	0.0344348	ABCA10
0.379973	6.16057e-05	ABCA2
0.717313	0.000147921	ABCA5
0.432787	0.00111754	ABCA7
0.260907	0.00240241	ABCB10
0.314192	0.00412457	ABCC10
0.227445	0.0369745	ABCC5
1.0276	0.000116617	ABCD1
-0.193939	0.0339316	ABCF1
0.446948	0.0073908	ABCG2
0.61072	0.0127001	ABHD16B
-0.242725	0.0126002	ABHD5
-0.624661	0.00647353	ABHD6
0.326166	0.000245443	ABL2
-0.272149	0.00095058	ABLIM1
0.443397	0.0465026	ABTB1
0.563984	6.46233e-09	ABTB2
-0.190257	0.0319519	ACAA2
0.380642	0.00346995	ACAD10
0.20661	0.00911061	ACADVL
0.249519	0.0418784	ACAP3
1.40775	2.00488e-07	ACBD6
0.4207	7.04851e-08	ACER3
-0.821408	6.66175e-08	ACKR3
-0.515021	0.0473697	ACOT1
-0.445521	0.000503903	ACOT2
0.505045	0.0095734	ACP7
0.45308	0.00548789	ACSF2
0.453397	4.39843e-06	ACSS2
0.432323	0.0388249	ACTA2
-0.228241	0.00905801	ACTB
-0.404514	3.21347e-06	ACTG1
-0.312258	0.000475273	ACTL6A
0.300828	0.000162845	ADAM10
0.354156	0.000387759	ADAM12
0.39211	0.0037543	ADAM19
1.22606	5.57925e-07	ADAM8
0.574146	1.36664e-09	ADAMTS12
0.908521	1.41817e-08	ADAMTS15
0.610151	0.00633841	ADAMTSL4
0.274623	0.0414533	ADAP1
0.734062	4.5324e-08	ADARB1
0.525477	0.00191755	ADCK5
0.315906	0.0254177	ADCY1
0.436833	0.000413666	ADCY6
0.278611	0.0315546	ADGRB1
0.381039	0.00405585	ADGRB2
0.403117	0.00973488	ADGRE2
0.197063	0.0110065	ADGRG6
0.414934	3.87871e-05	ADGRL2
-0.303401	9.95228e-05	ADNP
-0.30715	0.000211605	ADRM1
-0.258928	0.0068917	AEBP2
-0.240768	0.00615787	AEN
0.430184	1.33955e-07	AFAP1
0.184891	0.0307013	AFAP1L1
0.215613	0.00637956	AFDN
0.293403	0.0295886	AFMID
0.34415	0.025263	AGAP12P
0.313597	0.00599723	AGAP4
0.384812	0.000549855	AGAP6
0.286078	0.0395534	AGAP9
-0.214876	0.0082224	AGPAT5
0.164672	0.0385258	AGRN
0.35899	0.00111994	AHCYL2
0.293285	0.0104928	AHDC1
0.791567	4.59614e-16	AHRR
0.195632	0.027507	AIF1L
0.222185	0.0124063	AIG1
-0.20678	0.0165613	AIMP2
-0.391541	6.70758e-07	AJUBA
0.348149	0.000164575	AKAP12
0.303799	0.000430902	AKAP13
0.240637	0.00300405	AKAP9
0.257629	0.00169932	AKT3
1.0426	5.87471e-38	ALDH1A3
-0.244243	0.00428763	ALDH1B1
0.54012	9.06289e-09	ALDH1L2
-0.328802	6.26166e-05	ALDH3A2
0.437143	0.0408702	ALDH3B1
0.668396	6.53882e-05	ALDH6A1
-0.344731	0.00117855	ALG12
-0.307191	0.0272048	ALG14
-0.303089	0.00235001	ALG5
-0.249764	0.0303314	ALG9
-0.403778	0.00389768	ALKBH4
-0.166457	0.0304907	ALKBH5
0.591616	0.00312242	ALOX12P2
0.510197	0.0326382	ALOXE3
0.702614	7.72719e-15	ALS2CL
-0.810143	0.0394981	ALX4
-0.306097	0.000137128	ALYREF
-0.251803	0.0429116	AMER1
-0.203132	0.0337681	AMMECR1
-0.225856	0.00442748	ANAPC1
-0.198107	0.0453863	ANAPC4
0.227438	0.0168484	ANGEL1
0.771157	2.83712e-10	ANGPTL4
0.437526	6.15264e-08	ANKRD1
0.193094	0.0179844	ANKRD13A
-0.556096	0.00259528	ANKRD2
0.346025	0.00144577	ANKRD36
0.246865	0.0391944	ANKRD36B
0.348242	0.0209085	ANKRD36C
-0.215916	0.00817551	ANKRD40
0.262751	0.0118121	ANKRD42
0.36921	0.0171384	ANKRD46
0.447295	0.0255776	ANO1
-0.381879	0.0299704	ANO2
1.02911	1.09205e-17	ANO9
-0.316513	0.000116922	ANP32A
-0.36289	3.07218e-06	ANP32E
1.35543	4.22178e-06	ANPEP
0.736574	0.0439771	ANXA9
0.205968	0.0217493	AP1G2
-0.262139	0.0125154	AP4E1
-0.179821	0.0391955	APAF1
0.351526	0.0295128	APBA3
0.582757	0.0329323	APBB3
-0.416669	8.69285e-08	APEX1
0.47297	7.77923e-07	APLN
0.455783	0.00481889	APLP1
0.696214	0.00638817	APOL1
0.348036	0.00317073	APOL2
0.357868	0.000171096	APOL6
0.203596	0.0203103	APP
0.249088	0.0164786	APPBP2
-0.336172	0.00195088	ARAP2
0.822669	9.85575e-22	AREG
0.177995	0.0216601	ARFGAP1
0.186824	0.0483221	ARFGAP3
0.226306	0.0236173	ARFRP1
-0.171672	0.0267432	ARHGAP11A
-0.454994	2.67557e-06	ARHGAP19
0.321318	0.0360116	ARHGAP25
0.375677	0.000544606	ARHGAP26
0.426385	5.27742e-06	ARHGAP27
0.569236	0.00266755	ARHGAP33
-0.16258	0.0489399	ARHGAP35
0.861621	4.4674e-10	ARHGAP40
-0.281951	0.0018527	ARHGDIA
0.19944	0.0437965	ARHGEF17
0.247476	0.0370201	ARHGEF19
0.217903	0.00822633	ARHGEF2
0.359494	9.24205e-05	ARHGEF28
-0.468703	0.0101114	ARHGEF39
-0.242105	0.00511492	ARHGEF40
0.167216	0.046065	ARHGEF7
-0.222435	0.0307378	ARID1A
-0.179057	0.040071	ARID2
0.330609	0.00292911	ARID3B
-0.256706	0.0103571	ARID5B
-0.604184	4.97554e-05	ARL4A
0.189449	0.0286727	ARL4C
-0.212536	0.0123649	ARL6IP5
0.30139	0.000592204	ARL8A
-0.234738	0.0141519	ARMC6
-0.635799	0.00167891	ARMCX4
0.223089	0.0119915	ARNTL2
-0.175476	0.0340417	ARPC5L
-0.220081	0.00468949	ARPP19
-0.443818	0.046867	ARRB1
-0.22476	0.0153939	ARRB2
0.63809	7.02888e-11	ARRDC1
0.556406	0.000695275	ARRDC3
0.458711	0.00329024	ARSA
-0.2333	0.0385967	ARSB
-0.260907	0.0238482	ARV1
0.731141	4.8241e-05	ARVCF
1.02505	0.016396	ASAP1-IT2
0.208724	0.00756784	ASAP2
0.656782	1.29976e-05	ASAP3
0.286783	0.000821716	ASB1
0.692111	8.70432e-05	ASIC1
0.384941	0.000163819	ASL
0.213631	0.0165846	ASMTL
0.246554	0.00820516	ASNS
0.276888	0.00185576	ASS1
-0.487988	0.00487219	ASTE1
-0.184181	0.0330806	ATAD3B
-0.227349	0.0293465	ATE1
-0.337399	0.00109026	ATF1
-0.303053	0.00523687	ATF5
-0.171174	0.033328	ATF7IP
0.773278	8.52394e-06	ATG16L2
-0.20998	0.010498	ATG3
-0.201192	0.0095064	ATIC
0.30806	0.000204528	ATP11A
0.205135	0.0156614	ATP13A2
0.508897	0.0444697	ATP1A3
-0.231358	0.00398173	ATP1B1
0.336331	3.39745e-05	ATP2B4
-0.27103	0.000703397	ATP5MC2
0.167306	0.0476081	ATP5MK
-0.457849	0.017849	ATP7A
0.53204	2.34611e-05	ATP8A2
0.20841	0.0109955	ATP8B2
-0.368801	1.85478e-05	ATXN7L3
-0.181796	0.0315346	ATXN7L3B
-0.319142	0.0432394	B3GALNT1
0.262587	0.0167928	B3GNT2
0.485833	1.64105e-05	B3GNT3
0.502199	0.0230696	B3GNTL1
0.415237	0.000833402	B4GALNT4
0.314241	0.000130436	B4GALT5
0.224358	0.0344362	B4GALT7
0.418665	0.00785447	B9D1
0.423119	0.000646126	BACE2
-0.330675	0.00153942	BAG1
0.228951	0.0410928	BAHCC1
-0.227062	0.00475049	BANF1
-0.21914	0.00975549	BAZ1B
0.525838	4.3858e-07	BBS2
0.696773	0.00938708	BCAN
-0.217397	0.00664423	BCAT1
0.380633	0.000207697	BCAT2
-0.369699	0.0375141	BCL11A
-0.903833	4.47101e-05	BCL11B
-0.415481	0.0351467	BCL2
0.182322	0.0299992	BCL2L1
0.471508	0.000414804	BCL6
-0.166039	0.0330089	BCLAF1
0.515248	6.14824e-06	BCORL1
0.390258	4.51414e-06	BCYRN1
0.71752	3.73421e-07	BDH1
0.385912	0.0149758	BDKRB2
-0.385206	0.000469102	BEND3
-0.643863	0.0384841	BEND6
0.275141	0.000581918	BHLHE40
-0.335897	0.00162214	BICRAL
0.282189	0.0146423	BID
0.235067	0.0131517	BIRC2
0.692851	0.000300479	BIRC3
0.662169	0.0480808	BLOC1S1
0.325665	0.0180226	BLVRB
0.308618	0.000777137	BLZF1
0.559765	0.00368064	BMF
0.678998	6.87222e-07	BMP2
-0.630666	0.0165486	BMP4
0.487431	0.000478538	BMPER
-0.230056	0.00407218	BNC1
0.230137	0.00408831	BNIP3
0.524103	9.81547e-11	BNIP3L
0.481606	0.0397526	BOLA3-DT
-0.169029	0.0307179	BOP1
0.246868	0.00585606	BPNT1
-0.227682	0.00347197	BRMS1
0.282801	0.00197191	BSDC1
0.445995	9.27577e-07	BTBD11
0.552765	0.0196495	BTBD19
-0.266798	0.00762481	BTBD3
-0.359059	0.000137098	BTBD6
0.825675	0.0316741	BTC
-0.239716	0.00621084	BTF3
0.388115	1.83411e-05	BTG1
0.543598	0.0181002	BTN3A1
0.228592	0.00808395	BUB1
-0.98608	0.0272603	C12orf54
-0.248573	0.0286309	C17orf75
0.213785	0.0171521	C18orf25
-0.245103	0.0311081	C18orf54
0.204553	0.0130462	C1orf116
-0.302371	0.00189496	C1orf174
0.176867	0.0466878	C1orf198
-0.17528	0.0263872	C1orf43
0.754321	0.00681736	C1S
-0.210353	0.0139897	C20orf27
0.379168	0.0439976	C20orf96
-0.576275	3.53326e-05	C21orf91
-0.40989	5.08129e-05	C2CD5
0.322043	0.0335373	C2orf76
0.88072	3.22539e-10	C3
0.557252	0.0387864	C4orf19
-0.391589	0.000411779	C7orf26
0.415041	0.0191043	CA12
0.43666	0.0299602	CA2
0.432821	0.0016198	CACNB1
-0.166542	0.037101	CAD
0.247128	0.0201111	CALM2
-0.429703	0.0234382	CALML3
0.943562	0.00162749	CAMK1D
1.21472	0.00206032	CAMK1G
0.35393	0.000148517	CAMK2G
-0.359248	0.00245153	CAMKK1
0.207036	0.0294524	CAMLG
-0.30052	0.00172303	CAPN15
0.478822	0.00116458	CAPN5
-0.22618	0.00444866	CAPRIN1
0.371752	0.000335736	CAPRIN2
-0.282129	0.0463847	CARD6
-0.160261	0.0429812	CARM1
0.824046	1.04015e-12	CARMIL2
-0.226538	0.00395662	CASC3
0.296329	0.0491456	CASD1
0.257003	0.00332448	CASP4
1.25813	0.000375276	CASTOR1
-0.185953	0.0293611	CAVIN1
0.195878	0.0285406	CBFA2T2
-0.195222	0.0142427	CBFB
1.08967	1.58652e-07	CBS
-0.417741	0.00111291	CBX2
-0.207919	0.010759	CBX3
-0.16969	0.0318073	CBX6
0.961062	6.7045e-07	CBX7
0.247063	0.0323314	CBY1
-0.308249	0.00294828	CC2D2A
-0.249615	0.00154183	CCAR2
-0.443722	9.28648e-06	CCDC117
-0.332896	0.000876814	CCDC12
-0.797939	0.0153412	CCDC121
0.221164	0.00643326	CCDC14
0.921055	9.51039e-05	CCDC144A
0.814933	9.87227e-08	CCDC144B
0.398123	0.00638936	CCDC150
0.234186	0.00723482	CCDC186
0.347547	0.0473866	CCDC24
-0.284426	0.000312131	CCDC47
-0.195136	0.0355341	CCDC51
0.326846	0.0121593	CCDC57
0.426904	0.0011994	CCDC69
0.230589	0.00473007	CCDC80
-0.489128	0.00474183	CCDC92
0.266623	0.00157375	CCDC93
0.499728	0.000416899	CCDC9B
1.57348	1.4198e-24	CCL20
1.48675	9.22858e-09	CCL5
0.240212	0.00753039	CCN2
-0.177278	0.0433447	CCNB2
-0.234762	0.0176788	CCNF
-0.203971	0.0276318	CCNG1
0.578165	0.000184546	CCNG2
-0.21626	0.0177363	CCNH
0.346908	0.0254256	CCNJL
0.300533	0.000804534	CCNL1
0.404233	1.89715e-05	CCNL2
0.239085	0.00681719	CCNYL1
0.763235	0.00570048	CCRL2
0.228571	0.0319091	CCS
-0.223635	0.00463912	CCT4
-0.25599	0.00188142	CCT5
-0.18682	0.0254583	CCT6A
0.87615	3.31534e-28	CD24
0.294631	0.00288121	CD274
-0.260778	0.0119027	CD320
0.207246	0.0199335	CD44
0.170102	0.0495786	CD46
0.207813	0.00820694	CD59
0.233891	0.00762241	CD68
0.535108	0.00518059	CD70
0.436135	0.0137009	CD83
0.683546	0.000602972	CDA
-0.235907	0.0464549	CDAN1
-0.168032	0.0299682	CDC123
-0.180435	0.0245417	CDC16
-0.473746	1.07326e-06	CDC20
-0.250496	0.00787297	CDC26
-0.347935	4.9116e-05	CDC42BPG
-0.23034	0.00804194	CDC7
-0.210403	0.0113026	CDCA2
-0.344343	1.35189e-05	CDCA4
-0.17898	0.0211482	CDCA8
0.389128	8.89546e-07	CDH1
0.829532	4.11888e-10	CDH11
0.256645	0.00189651	CDH13
0.226308	0.0215045	CDH24
0.254073	0.00124967	CDH3
0.36617	0.000186035	CDK1
0.660659	8.34892e-05	CDK18
-0.26539	0.00118399	CDK4
0.338386	0.000574184	CDK5RAP3
0.194095	0.0178721	CDK7
0.758909	1.23799e-19	CDKN1A
-0.34408	2.19795e-05	CDKN3
-0.210705	0.0137012	CDT1
-0.249706	0.00179202	CDV3
0.453005	0.011455	CDYL2
0.938584	0.00432758	CEACAM1
0.586109	0.0183041	CEACAM19
-0.547988	0.0135333	CEBPA
0.226976	0.0294521	CEBPD
0.54475	4.21743e-05	CELF2
0.250229	0.00170549	CELSR1
0.531415	1.95264e-06	CEMIP2
-0.284767	0.0110868	CENPA
-0.187793	0.0183017	CENPF
0.369451	2.55276e-05	CENPT
-0.18249	0.0415373	CENPU
0.392573	0.00619627	CEP112
-0.441647	4.54006e-05	CEP135
0.561662	0.0140208	CEP19
-0.210503	0.0459393	CEP95
0.380247	7.52065e-05	CERCAM
0.236979	0.00834421	CETN2
0.210443	0.0152755	CFAP36
1.04498	0.0152651	CFB
-0.247989	0.00369485	CFL2
0.518404	4.20302e-06	CFLAR
0.438134	0.0393294	CGNL1
0.832621	1.46406e-06	CHAC1
-0.211587	0.031313	CHAF1A
-0.260499	0.00211827	CHAF1B
-0.244019	0.0272791	CHCHD1
-0.170011	0.0417458	CHD4
-0.225648	0.00738599	CHEK1
0.346628	0.00966067	CHIC2
-0.199966	0.0132952	CHML
-0.318602	0.0161967	CHN1
-0.354744	6.83678e-06	CHORDC1
0.188105	0.0267056	CHPF
-0.263405	0.00297491	CHPT1
0.205757	0.019762	CHST11
0.27587	0.00641893	CHST15
-0.19739	0.015504	CHTOP
-0.825088	1.68535e-09	CILK1
-0.20768	0.0121622	CIRBP
-0.374986	0.00859318	CISH
0.425343	6.34615e-05	CITED4
-0.191573	0.0178103	CKAP2L
0.451395	0.00112314	CLBA1
-0.504498	0.00316309	CLCA2
-0.305851	0.000154121	CLCN4
0.189763	0.0348319	CLCN7
0.206557	0.0110689	CLDN1
0.443978	0.0473421	CLDN11
0.945615	0.00265659	CLDN20
0.445395	2.64604e-05	CLDN4
0.41834	6.53142e-05	CLDN7
0.9024	0.00359807	CLEC4OP
0.393699	1.50823e-06	CLIC4
0.212939	0.0092952	CLIP2
-0.233796	0.00659207	CLOCK
-0.168443	0.0324287	CLPTM1L
-0.219396	0.0148126	CLSPN
0.749247	1.61096e-05	CLSTN3
-0.205221	0.00751404	CLTA
0.784914	0.000905954	CLTCL1
0.229524	0.00460648	CMTM4
0.344755	0.00066385	CMTM7
0.225741	0.00660438	CMTR1
-0.175649	0.0249215	CNBP
-0.193802	0.0138189	CNN2
0.169718	0.0272113	CNN3
-0.171385	0.0440463	CNOT3
-0.170942	0.0369534	CNOT6
-0.205854	0.0165295	CNPY3
0.530709	0.000210631	CNTNAP1
-0.83241	5.63767e-14	CNTNAP2
-0.455706	7.74027e-06	CNTRL
-0.201067	0.0203962	CNTROB
0.890324	2.20049e-11	COBL
-0.24939	0.00780377	COBLL1
0.26784	0.00368913	COG5
-0.29985	0.0254575	COG7
0.688362	0.048861	COL11A2
0.382565	0.00134779	COL12A1
1.0713	0.0045104	COL13A1
0.306394	0.000481631	COL18A1
0.509349	1.9024e-09	COL27A1
0.331554	6.92846e-05	COL4A1
0.294868	0.00151364	COL4A2
0.605506	9.1455e-07	COL4A5
0.37815	0.000524617	COL4A6
0.508882	6.0759e-09	COL5A1
0.473877	1.57305e-07	COL6A1
0.692087	0.00359902	COL6A2
0.369829	2.36857e-06	COL7A1
-0.252991	0.00266818	COPRS
-0.156777	0.0441507	COPS6
-0.444046	0.0163321	COQ3
-0.389279	0.00172144	COQ7
0.479442	3.18362e-06	CORO1A
0.283533	0.00090302	CORO2A
0.538932	0.0182536	CORO6
0.223879	0.00418106	CPD
-0.738119	0.0167759	CPE
0.348131	0.0437619	CPEB2
0.398687	0.000343417	CPEB4
0.372767	9.53461e-06	CPLANE1
0.467904	0.044848	CPM
0.286648	0.00147445	CPNE2
0.373925	0.00543185	CPNE7
-0.225579	0.0108526	CPSF4
-0.27865	0.000333536	CPSF7
-0.215927	0.00705604	CPT1A
-0.187123	0.0191879	CRABP2
-0.165719	0.0377409	CREB1
0.509236	1.34867e-05	CREB3L2
-0.2664	0.00262385	CREBBP
0.412393	0.0219944	CREBRF
0.208255	0.00824992	CRIM1
0.170682	0.0452081	CRIP2
-0.26842	0.000803294	CRKL
1.08228	1.28877e-05	CRLF1
0.487905	0.0099044	CRMP1
-0.240061	0.00235529	CRYBG1
0.259029	0.0187876	CRYBG2
-0.242805	0.00245034	CS
0.427001	0.0140662	CSAD
0.301954	0.041181	CSF1
-0.413725	0.0374715	CSF1R
0.593105	0.00108157	CSF2
1.30315	0.000553125	CSMD2
-0.927287	0.00840132	CSMD3
0.328143	0.000115049	CSPG4
0.305114	0.00884539	CSRNP2
-0.301654	0.000676124	CST6
-0.168801	0.0454674	CSTF2T
-0.1737	0.0345349	CTBP1
-0.152592	0.0480063	CTBP2
0.41989	6.53079e-05	CTC1
-0.333171	0.00010202	CTCF
-0.173486	0.0276382	CTDSP2
0.183212	0.0417041	CTSV
-0.293122	0.0229607	CTU2
-0.217246	0.00663105	CUL3
-0.173324	0.0355165	CUL4B
0.297209	0.0368242	CUL9
-0.494987	0.000194413	CUTC
1.42098	7.2073e-38	CXCL1
0.344326	0.014308	CXCL16
0.710726	0.00142269	CXCL2
1.42954	0.00163479	CXCL3
0.958493	9.57282e-12	CXCL8
0.225427	0.0428443	CYB561A3
0.276738	0.00201217	CYBA
0.624515	3.71532e-07	CYBRD1
1.6905	1.23408e-28	CYGB
1.49559	2.71195e-19	CYP1B1
0.257239	0.00256846	CYP24A1
0.568356	0.0011961	CYP27B1
0.829594	0.0140599	CYP4F11
-0.253819	0.00110444	CYP51A1
-0.305375	0.00586411	CYREN
0.452668	0.0312585	CYSRT1
0.205252	0.0342029	CYTH3
0.458644	0.000189943	D2HGDH
-0.336923	0.000107717	DAAM1
-0.361712	0.00152266	DANCR
1.27123	0.00737497	DAPK2
0.84765	3.77275e-11	DAPP1
-0.25303	0.00107936	DAZAP1
-0.239717	0.00218433	DAZAP2
-0.2	0.0269993	DCAF1
0.163666	0.0421294	DCAF8
-0.226837	0.0230203	DCLRE1A
-0.428769	0.00222609	DCP1B
-0.214445	0.0394273	DCPS
0.233869	0.00291939	DDAH1
-0.397029	0.00045995	DDB2
0.255087	0.00278323	DDIAS
0.299079	0.00468374	DDIT4
-0.234806	0.00309078	DDX1
-0.387195	7.99633e-07	DDX17
-0.191977	0.0138386	DDX23
-0.234795	0.0353095	DDX28
-0.206173	0.0301748	DDX31
-0.385638	9.10922e-06	DDX39A
-0.239151	0.00293243	DDX3X
-0.323902	0.000260858	DDX46
-0.211457	0.0126604	DDX54
-0.20639	0.00843383	DDX56
0.962059	1.2396e-18	DDX58
0.592046	1.75721e-05	DDX60
0.378666	0.0103376	DDX60L
0.469967	0.00927647	DECR2
-0.193272	0.0139475	DEK
0.215083	0.0170749	DENND11
0.601257	0.00930427	DENND1C
0.499562	0.0129837	DENND2A
0.310872	0.000100748	DENND3
-0.262228	0.0303548	DENND4A
-0.223114	0.0128851	DERA
0.237037	0.0310378	DGAT1
0.19087	0.0267836	DGKA
-0.155203	0.0468965	DHCR24
-0.191115	0.0175235	DHFR
-0.861577	0.000529927	DHFR2
-0.247506	0.0391068	DHODH
-0.366784	0.00524997	DHRS4-AS1
0.430712	1.04745e-06	DHTKD1
-0.165533	0.0330303	DHX30
-0.208914	0.0293164	DHX35
-0.366122	5.93819e-06	DHX37
-0.270192	0.000700758	DHX9
-0.255062	0.00137975	DIMT1
-0.762694	3.49888e-11	DIO2
0.288568	0.0392855	DIP2C
-0.647635	0.0362674	DISP1
-0.30898	8.40456e-05	DKC1
-0.458647	6.11083e-07	DKK1
-0.243712	0.0020603	DLAT
0.598405	0.000673978	DLG4
-0.265394	0.00586424	DLGAP5
-0.286424	0.00930149	DLK2
0.204626	0.0175257	DLL1
0.330978	0.000130829	DMTF1
0.293371	0.0357103	DMTN
0.201599	0.0241862	DMXL1
-0.303273	0.000131142	DNAAF5
0.515661	0.000452609	DNAAF9
-0.159824	0.0447339	DNAJA3
0.272094	0.0066362	DNAJB14
-0.415995	4.32956e-06	DNAJB2
0.548713	0.0239298	DNAJB5
0.160117	0.0414096	DNAJB6
-0.178877	0.0296309	DNAJC15
0.323555	0.0196493	DNAJC6
-0.313913	7.17758e-05	DNAJC7
-0.256075	0.00122072	DNAJC9
0.310428	0.000898838	DNMBP
-0.229828	0.00357846	DNMT1
0.367944	0.00319396	DNMT3A
0.22345	0.00839338	DOCK1
-0.606527	0.00498074	DOCK10
-0.565361	0.0081396	DOCK2
0.417399	2.3509e-06	DOCK5
0.32968	0.000161034	DOCK6
0.321871	0.00231777	DOK4
0.251848	0.0251382	DPCD
-0.236137	0.00672391	DPH2
-0.244769	0.0109771	DPH5
0.271099	0.00114243	DPP7
-0.209954	0.0233297	DSC3
0.573976	0.000536127	DSCAM
-0.207591	0.0157663	DSCC1
-0.569643	5.27094e-05	DSEL
-0.44491	6.09878e-06	DSG3
-0.174393	0.0276531	DSP
-0.435202	1.84666e-07	DST
-0.218353	0.0143472	DTD1
-0.266675	0.00342543	DTD2
-0.156072	0.0474992	DTL
-0.183859	0.0445098	DTYMK
-0.306024	0.000561388	DUS3L
0.888625	7.42488e-24	DUSP1
-0.274524	0.00160544	DUSP12
-0.413965	0.00111384	DUSP2
0.803952	4.17829e-14	DUSP4
0.188796	0.0417988	DUSP5
0.31002	0.000271148	DUSP6
-0.418605	2.28385e-06	DUSP7
-0.425926	0.000154658	DUT
0.257551	0.00739264	DYNLT1
-0.238444	0.0090135	DYRK1A
0.64017	1.44008e-08	DYSF
-0.447008	1.22001e-05	E2F1
-0.604546	7.36124e-05	E2F2
-0.190053	0.0447741	E2F3
-0.522245	6.30571e-07	EARS2
-0.350277	3.62534e-05	EBAG9
1.14428	0.00755213	EBI3
-0.221722	0.00440556	EBNA1BP2
-0.223254	0.0100356	EBP
0.286581	0.000622703	ECE1
0.61939	0.000598936	ECSCR
-0.44548	0.000165594	ECSIT
-0.872226	0.00749733	EDA2R
0.256363	0.0189331	EDEM3
0.75478	9.7878e-13	EDN1
0.430045	6.25937e-06	EEF1A2
-0.200438	0.0160514	EEF2
-0.748214	0.000642605	EFCAB2
0.592974	0.000607043	EFHC1
0.237443	0.00259306	EFHD2
0.291427	0.00954427	EFNA1
0.341523	0.0420416	EFNA3
-0.261204	0.0162013	EFNA5
0.263551	0.00235087	EFNB1
0.2547	0.00347414	EGFL7
0.165163	0.0353232	EGFR
-0.657355	6.9781e-14	EGR1
0.329356	0.0272614	EHD3
0.574057	6.21443e-11	EHF
0.407975	0.0314975	EHHADH
-0.255527	0.00143024	EID1
-0.356626	0.0230345	EID2
-0.221893	0.00455017	EIF2A
-0.158922	0.049344	EIF2B4
-0.354395	8.45401e-05	EIF2B5
-0.211495	0.008934	EIF2S3
-0.223187	0.0112513	EIF3A
-0.213831	0.0074282	EIF3B
-0.160584	0.038794	EIF3D
-0.180946	0.0457245	EIF3E
-0.179863	0.0227679	EIF3J
-0.236692	0.00388879	EIF4B
-0.302883	0.000717744	EIF4G1
-0.221573	0.00684185	EIF4G2
-0.279993	0.000478139	EIF4H
-0.277694	0.000560717	EIF5
-0.217518	0.0080222	EIF5A
0.290875	0.00389165	EIF5A2
-0.201934	0.0100642	ELAC2
-0.267126	0.0269394	ELAPOR2
-0.180561	0.0201589	ELAVL1
-0.191468	0.0202958	ELAVL2
0.333204	0.029354	ELMOD3
0.31333	0.00618966	ELOVL7
-0.182379	0.0355129	ELP3
0.178148	0.0330537	EMC10
-0.701173	0.0366738	EMC6
0.361265	0.000483867	EML2
0.201533	0.00945511	EMP1
-0.218959	0.00839169	EMP2
0.582841	0.0116005	ENO2
-0.316011	0.0250189	ENOX2
0.917373	0.000216732	ENTPD2
0.207186	0.0289801	ENTPD4
-0.201104	0.0124138	ENTR1
-0.227477	0.011481	EOGT
0.244036	0.00227594	EPAS1
0.426916	5.09758e-07	EPB41L5
-0.200536	0.0466646	EPC2
1.51747	6.48491e-05	EPHA10
0.51343	0.00760176	EPHA4
-0.194948	0.0249137	EPN1
0.260998	0.00177667	EPN2
0.397294	0.00949072	EPOP
0.544239	0.0425328	EPOR
0.889432	6.31023e-14	EPPK1
0.154225	0.0476719	EPRS1
-0.407915	0.0219181	EPS8
0.222235	0.00428088	EPS8L2
0.178342	0.0330598	ERC1
0.408442	2.04653e-05	ERCC6
-0.199405	0.0156769	ERF
0.551707	0.0301893	ERFE
0.169774	0.0411415	ERGIC1
0.476776	0.00490625	ERN1
0.569572	0.00306468	ERO1B
0.312439	5.58352e-05	ERRFI1
-0.726906	0.00211366	ERVMER34-1
0.28668	0.0045505	ESCO2
1.09274	8.88599e-05	ESM1
-0.218652	0.00630562	ETF1
0.288682	0.0243121	ETNK1
0.186842	0.0192317	ETS1
0.66753	3.7474e-05	EVA1B
0.198988	0.0374645	EVI5
0.521469	8.47272e-06	EVI5L
0.228392	0.0393581	EVL
1.09277	0.00583469	EVPLL
-0.200576	0.0124533	EWSR1
0.290734	0.000416639	EXOC4
-0.279315	0.0090161	EXOSC7
-0.215344	0.0453053	EXPH5
-0.186218	0.0413487	EXTL3
-0.303178	0.00152156	EYA2
-0.262007	0.00204117	EZH2
0.502485	2.34998e-10	F2RL1
-0.166933	0.0397132	F3
-0.186519	0.016537	FABP5
0.383355	2.34579e-05	FADS3
0.746879	1.39984e-21	FAM107B
0.4839	0.000258293	FAM110C
-0.576278	4.76824e-08	FAM111B
0.348105	0.00200452	FAM114A1
0.776099	2.65274e-06	FAM117A
0.267255	0.00339	FAM120B
0.362183	2.01763e-05	FAM126A
0.357739	0.00297743	FAM161A
0.874311	7.71684e-07	FAM167A
-0.243734	0.00301617	FAM168B
-0.221422	0.0157266	FAM171A1
0.581719	0.0171815	FAM171A2
-0.274112	0.000820425	FAM20B
0.403992	1.41968e-05	FAM20C
0.461651	0.00031976	FAM214B
0.217116	0.0362853	FAM219A
-0.685387	0.00261362	FAM222A
0.40641	2.31194e-05	FAM234A
0.98976	0.0159306	FAM71F2
0.463973	1.10553e-07	FAM83A
0.614281	0.0205823	FAM83A-AS1
-0.182865	0.0240688	FAM83D
-0.244795	0.00701517	FAM83G
0.517192	0.00751409	FAM86B3P
-0.377572	0.0162745	FAM86DP
0.318252	0.00663618	FARP1
-0.161822	0.0432953	FARSA
0.266576	0.0245746	FAS
-0.297736	0.00322077	FASTKD3
0.247035	0.016221	FAT4
0.559556	0.00324315	FBF1
-0.227321	0.00376231	FBL
0.887353	0.000153593	FBN1
-0.377482	0.00377669	FBXL14
0.526712	1.87039e-09	FBXL18
-0.340335	0.0158597	FBXL20
0.77233	0.00700086	FBXO16
-0.196713	0.0273694	FBXO28
-0.19847	0.0241315	FBXO30
-0.235691	0.0332044	FBXO42
0.271184	0.0252664	FBXW8
0.364436	0.017285	FCHSD1
-0.230171	0.0099443	FEM1A
-0.178535	0.0315804	FEN1
-0.193661	0.0127382	FERMT1
0.69282	4.86601e-06	FEZ1
0.652644	1.71727e-07	FGF2
0.268485	0.0307555	FGFBP1
-0.307179	0.000461095	FGFR2
0.93374	9.2731e-13	FGFR3
0.282422	0.01018	FGFRL1
0.527485	0.00804548	FGGY
-0.17295	0.0370575	FH
0.288302	0.00691825	FHDC1
0.228888	0.00673793	FHL1
-0.277343	0.0147056	FIGN
-0.226388	0.010681	FIGNL1
-0.592523	1.05084e-07	FILIP1L
-0.454184	7.89369e-07	FJX1
0.232572	0.00293268	FKBP10
-0.171501	0.0279928	FKBP4
-0.199275	0.0151347	FLNA
0.234095	0.00399189	FLNB
-0.724365	6.65252e-16	FLOT1
-0.703337	1.06999e-16	FLRT2
-0.246989	0.0359641	FLVCR1
0.31303	0.00919494	FLYWCH1
0.538158	1.29094e-05	FMNL1
0.27515	0.000721245	FMNL2
-0.374998	5.1692e-05	FMR1
0.43603	3.40964e-07	FN1
0.310671	0.000257853	FNBP1
0.181679	0.0191603	FNBP1L
0.199907	0.017763	FNDC3A
0.402696	8.05245e-07	FNDC3B
0.612856	0.00960493	FNDC4
-0.343117	0.00173553	FOS
1.07942	0.0112509	FOXA1
0.747989	3.26024e-08	FOXD1
-0.72555	0.00259069	FOXD2
-0.540426	0.00117819	FOXD2-AS1
0.373769	0.00149584	FOXE1
-0.2207	0.00705218	FOXM1
0.190971	0.033955	FOXO3
0.540475	0.0166576	FOXQ1
-0.383257	0.00180717	FRA10AC1
0.411	0.000111253	FRAS1
-0.320652	0.00561558	FRMD5
0.207019	0.019819	FRMD8
0.449294	0.00839939	FRS3
0.794885	0.0123489	FRY
-0.474779	0.000292751	FST
0.417127	3.42443e-06	FSTL1
-0.361064	0.000626306	FUNDC2
-0.27663	0.00088254	FUS
-0.251018	0.0320361	FUT4
0.227029	0.0284309	FUT8
-0.314255	0.00607478	FXN
0.282851	0.0379041	FXYD3
0.43971	0.000117579	FYN
-0.406662	0.0242947	FZD10-AS1
-0.235976	0.0260981	FZD2
0.581627	0.00190791	FZD4
-0.235504	0.0368236	FZD5
0.542342	0.000106657	FZD7
-0.161787	0.0483214	G3BP1
0.283796	0.00138692	GAA
0.812704	0.00196721	GAB2
0.430877	4.62365e-06	GABARAPL1
0.513886	4.16255e-06	GABBR1
-0.30946	0.00350306	GABPA
-0.245108	0.0104731	GABPB1
0.401681	0.0229354	GABRE
0.9046	0.0157487	GAD1
0.401867	4.1786e-07	GADD45A
0.391068	0.0299858	GALK1
-0.251222	0.00205524	GALNT10
0.357386	0.00993497	GAMT
-0.283187	0.00449077	GAR1
0.380565	0.00562495	GARRE1
-0.348219	0.00422335	GAS2L3
0.425888	2.03566e-06	GAS6
0.772175	0.000144485	GAS6-DT
-0.747572	0.00217763	GASK1B
0.403443	0.000206903	GATA6
-0.23222	0.00383659	GATAD2B
0.346138	0.000669049	GBP1
0.307533	0.042447	GBP6
0.338685	0.0117714	GCH1
-0.26749	0.00496621	GCLC
0.261951	0.0274111	GDF11
0.980012	0.0029643	GDF15
0.174921	0.0381966	GDI1
1.08089	0.00118645	GDNF
0.178656	0.0357594	GFM2
0.683541	1.3379e-16	GFPT2
1.17232	1.03112e-10	GGT5
0.265999	0.00823266	GID4
-0.179756	0.0199452	GID8
-0.243637	0.00169466	GINS1
-0.330923	0.000185629	GINS2
-0.287369	0.00375838	GINS4
0.744662	0.00305407	GJB2
-0.69799	0.0353673	GK
0.433195	0.0464367	GLCCI1
0.341774	0.00238013	GLCE
-0.310896	0.00204535	GLI3
0.554713	0.00736982	GLIPR2
0.387153	0.0144382	GLRX
-0.199714	0.0111787	GLRX3
0.500006	0.0409637	GLS2
-0.181116	0.0242035	GLTP
0.46433	0.010268	GLYCTK
0.218262	0.0085013	GM2A
-0.550463	1.88212e-05	GMEB1
-0.247945	0.00862929	GMEB2
-0.246176	0.00647158	GMFB
-0.163944	0.0373059	GNA11
-0.290289	0.000750909	GNA13
0.238567	0.0104336	GNA15
-0.49272	0.0261997	GNB1L
-0.160056	0.0493702	GNB2
-0.234511	0.0383876	GNL3L
-0.250229	0.00186642	GNPDA1
0.561901	0.0474868	GOLGA6L3
0.176756	0.0417911	GOLGA7
0.789899	4.76212e-20	GOLGA8A
0.747181	4.21406e-17	GOLGA8B
1.25599	0.00173521	GOLGA8K
0.842774	0.00242886	GOLGA8O
0.842774	0.00242886	GOLGA8Q
0.716857	0.021707	GOLGA8R
1.25599	0.00173521	GOLGA8T
1.02173	0.0303794	GOLGA8T
-0.478616	1.36758e-05	GOLIM4
-0.208245	0.0327774	GOLM1
0.200951	0.0243445	GPALPP1
-0.296181	0.019472	GPATCH1
0.217989	0.00962472	GPATCH2L
-0.343273	0.000886501	GPATCH4
-0.173288	0.0362977	GPC1
0.362507	0.00353963	GPC4
0.261172	0.042439	GPCPD1
-0.180511	0.0415859	GPN1
-0.352391	0.028533	GPNMB
0.437991	0.0255829	GPR135
0.621436	0.000463278	GPR153
0.590561	0.005827	GPR75
-0.234726	0.0110587	GPR87
0.389186	8.02257e-07	GPRC5A
0.508645	0.0199521	GPRC5C
0.390203	0.000841079	GPSM1
-0.50969	5.41967e-05	GPSM2
0.359406	3.61552e-05	GPT2
1.50625	4.3858e-11	GRAMD1B
0.354298	0.00975948	GRAMD2B
0.340361	0.0197856	GRAMD4
1.38373	3.59168e-15	GRHL3
0.180671	0.0320854	GRN
0.19088	0.0433017	GSN
-0.218224	0.0118549	GSPT1
-0.240301	0.00220068	GSR
0.16263	0.0430971	GSS
0.231549	0.0141467	GSTK1
-0.335335	0.00615238	GSTO2
0.62002	0.00725893	GSTT2B
0.390239	0.0343221	GSTZ1
-0.430067	0.00156265	GTDC1
-0.200564	0.0139368	GTF2A1
-0.198801	0.0126824	GTF2F1
-0.259527	0.0137802	GTF2IRD1
-0.225003	0.00645839	GTF3C2
0.295425	0.00127354	GTPBP2
-0.249662	0.00264009	GUF1
0.182151	0.0186045	GUK1
-0.360714	0.0072217	GUSBP1
0.310434	0.000276631	GYS1
-1.30264	2.72216e-58	H1-0
-1.03653	0.00288505	H1-2
-0.343952	1.93332e-05	H19
-0.748055	0.038609	H2AC20
-0.402969	0.0479942	H2AJ
-0.229667	0.00297723	H2AX
-0.242801	0.0134652	H2AZ1
-0.24378	0.00179372	H2AZ2
-0.979283	0.0172927	H2BC18
-0.157728	0.0439992	H3-3B
-0.529287	0.0421226	H4C12
0.340483	0.00723706	HAGH
0.889896	8.92522e-11	HAS3
-0.271212	0.00678031	HASPIN
-0.236395	0.0470366	HAUS7
0.793681	8.11497e-16	HBEGF
0.523914	0.00192999	HCAR3
-0.36153	0.000185321	HCFC1
0.310417	0.0276743	HCFC2
0.615276	0.00241708	HCN3
0.382722	0.00250122	HDAC10
-0.346793	1.72503e-05	HDGF
-0.229866	0.00302836	HEATR1
0.239842	0.00444108	HECTD4
-0.222502	0.00795673	HELLS
0.877985	1.59747e-12	HELZ2
0.377127	0.000120174	HERC2P3
0.391427	0.000144673	HERC2P9
0.270995	0.0191207	HERC3
1.30394	2.17174e-21	HERC5
0.307764	0.0275739	HERC6
0.276381	0.00398618	HES1
0.423943	0.0197049	HES4
0.601426	0.04351	HID1
0.261571	0.00736311	HIF1A
0.224458	0.0064382	HIP1R
-0.244508	0.00374794	HIRA
-0.513751	0.000456339	HIRIP3
0.284224	0.0056247	HIVEP1
0.494126	8.76482e-07	HIVEP2
0.284596	0.0315686	HLA-A
0.370375	2.63321e-05	HLA-B
0.195293	0.012057	HLA-C
-0.190118	0.0205361	HMCES
0.247807	0.00921607	HMG20B
0.273748	0.00380388	HMGA2
0.368616	0.0106337	HMGA2-AS1
-0.400747	2.30019e-05	HMGB2
-0.355464	1.51382e-05	HMGB3
-0.297692	0.000322363	HMGCS1
-0.344011	1.81752e-05	HMGN2
-0.256991	0.0350056	HMGN3
0.21108	0.00822089	HMOX2
-0.373553	1.59253e-06	HNRNPA0
-0.337432	4.15025e-05	HNRNPA1
-0.306954	0.00021197	HNRNPA1L2
-0.309076	7.39896e-05	HNRNPA1P10
-0.358758	2.2967e-05	HNRNPA2B1
-0.341066	5.06168e-05	HNRNPA3
-0.312962	0.000120034	HNRNPAB
-0.221624	0.00777305	HNRNPC
-0.426543	5.12825e-06	HNRNPD
-0.433779	2.54516e-08	HNRNPDL
-0.30882	9.98152e-05	HNRNPF
-0.183636	0.0371435	HNRNPH1
-0.364829	1.22705e-05	HNRNPH3
-0.257417	0.00145413	HNRNPK
-0.292904	0.000282769	HNRNPL
-0.291493	0.000452339	HNRNPM
-0.338181	4.07881e-05	HNRNPR
-0.35826	5.34084e-05	HNRNPU
-0.294287	0.000372906	HNRNPUL1
-0.251675	0.00334712	HNRNPUL2
0.576429	0.0196104	HOXA1
-0.662658	4.70534e-05	HOXA11
-0.420463	0.00191967	HOXD13
0.293545	0.0427611	HOXD9
0.458438	2.25751e-05	HPCAL1
0.706186	0.0083177	HPCAL4
-0.335241	5.83512e-05	HRAS
0.319828	0.0257475	HS3ST1
0.650512	5.18717e-05	HSD11B1
0.533233	0.035156	HSD11B2
0.6687	0.0185882	HSD17B11
0.312863	0.0410158	HSD17B7
0.686355	0.0276265	HSD3B7
-0.342467	0.0082307	HSDL1
1.16561	3.19021e-08	HSF4
-0.275243	0.000985399	HSP90AB1
-0.184125	0.0304991	HSPA1A
-0.17646	0.0350897	HSPA1B
-0.258543	0.0142521	HSPA4L
-0.232674	0.00620035	HSPA8
-0.254918	0.00173447	HSPA9
-0.263308	0.000891996	HSPB1
-0.182307	0.0292913	HSPD1
0.717036	1.87648e-15	HSPG2
-0.200599	0.0176908	HTATSF1
0.513222	0.0041745	HTR1D
-0.388858	0.0484153	HTR7
-0.254717	0.044191	HTRA2
0.489251	0.0371269	HYKK
0.599367	2.27393e-07	ICAM1
0.406218	0.0079208	ICAM3
0.719417	0.000192891	ICAM5
-0.170069	0.0285476	ICE1
-0.233238	0.00784261	ICE2
-0.176792	0.0285917	ICMT
-0.249988	0.00151767	ID1
0.503329	1.77304e-05	IDH2
-0.283278	0.0127373	IER5L
0.520295	0.00101438	IFI27L1
0.576362	0.0188266	IFI35
0.621782	7.48215e-06	IFI44
0.784423	0.00169761	IFI6
0.332743	0.0306357	IFIH1
1.0357	1.38791e-29	IFIT3
0.316375	4.95703e-05	IFITM3
0.230729	0.0160749	IFNGR1
-0.30696	0.000339967	IFRD1
-0.223037	0.00588543	IFRD2
0.411866	0.00479398	IFT140
-0.236278	0.0451744	IFT88
0.158045	0.0499945	IGF2BP2
0.183373	0.0176606	IGF2BP3
0.237051	0.00217685	IGF2R
0.582649	0.000108222	IGFBP3
0.162321	0.0388606	IGFBP4
0.209606	0.0225335	IGFBP7
1.38815	1.4214e-29	IGFL1
0.530398	0.0370438	IGIP
0.583296	5.29635e-10	IGSF3
0.393911	5.59724e-05	IGSF8
0.428708	0.00331617	IL11
0.394491	0.0279318	IL15RA
0.26197	0.00408654	IL18
0.630944	1.55786e-05	IL18BP
0.63889	7.42275e-16	IL1A
1.0459	3.46415e-38	IL1B
0.887055	0.00090852	IL1R1
1.48864	5.5227e-06	IL1R2
0.297761	0.00511656	IL1RAPL1
0.921909	0.00130417	IL1RN
0.67423	3.328e-14	IL24
0.551176	0.000169054	IL27RA
-0.495641	0.00415781	IL31RA
0.483612	0.000102644	IL32
0.206859	0.011222	IL4R
1.38536	3.15849e-27	IL6
0.248647	0.0153143	IL6R
0.248866	0.00200478	IL6ST
0.493586	2.46054e-09	IL7R
-0.189241	0.0176469	ILF3
-0.369648	0.0179281	ILF3-DT
-0.220978	0.00662267	ILK
0.479224	0.010711	IMMP2L
-0.232137	0.00276303	IMP4
-0.26662	0.000991576	IMPDH2
0.287945	0.0242981	INAFM2
0.325337	0.000145435	INAVA
-0.164764	0.0396419	INCENP
-0.35791	0.00125021	ING3
-0.198966	0.0419916	ING5
0.866	1.0445e-18	INHBA
-0.495844	0.0344283	INKA2
-0.258471	0.00365603	INO80
0.240377	0.0171612	INPP4A
0.286883	0.000695023	INPP4B
-0.469414	0.0143967	INPP5D
-0.266145	0.0345567	INPP5K
0.155437	0.0426789	INPPL1
0.265994	0.0208665	INSIG2
0.267751	0.0136929	INSR
-0.242106	0.0219629	INSYN2B
0.242297	0.0293849	IQCB1
0.891011	0.0121543	IQCD
-0.499869	0.0235665	IQCK
0.336489	3.38871e-05	IQGAP3
0.592522	1.3987e-10	IRAK2
0.237444	0.0365312	IRF5
0.197898	0.0120444	IRF6
0.418009	0.00396382	IRF9
0.279394	0.00832301	IRS2
-0.250846	0.00131053	IRX2
-0.239411	0.0209809	ISCA2
0.968428	1.18804e-10	ISG15
0.470669	0.00431048	ISG20
-0.405236	3.03104e-05	ISOC1
-0.274375	0.00321798	ITFG2
0.385377	0.0141085	ITGA1
0.649264	4.08119e-11	ITGA2
0.699195	1.97592e-17	ITGA5
-0.207741	0.00921681	ITGB1BP1
0.63108	0.00518547	ITGB2
0.179749	0.0227264	ITPRID2
-0.358722	0.0340616	ITPRIPL1
0.242489	0.00843093	ITSN2
-0.302574	0.00623065	JADE1
-0.407881	1.95467e-07	JADE2
-0.194355	0.0123051	JAG2
-0.213733	0.0117651	JAGN1
0.158116	0.0408464	JAK1
0.28747	0.00424144	JARID2
1.25927	0.00073814	JDP2
-0.588355	0.0254622	JHY
-0.205548	0.0286758	JMJD6
-0.478208	0.000667529	JMJD8
-0.163058	0.0368124	JOSD1
-0.289834	0.000684986	JRK
-0.158023	0.0447114	JUN
-0.196595	0.0114871	JUNB
0.159503	0.0427912	JUP
-0.415063	6.40293e-05	KAT5
-0.196361	0.0369347	KBTBD6
-0.356912	0.0146045	KBTBD7
0.404688	0.0132414	KBTBD8
0.495701	6.06223e-05	KCNAB1
0.251868	0.0145367	KCNJ15
0.458221	2.92144e-05	KCNK1
0.470637	0.0238537	KCNK6
0.449886	1.69391e-06	KCNMA1
0.39869	0.0237048	KCNQ1OT1
0.376534	0.0396565	KCNS3
0.257715	0.00298594	KCTD12
0.234685	0.0372558	KCTD17
-0.339504	0.0121083	KCTD18
-0.259943	0.00392888	KCTD20
-0.210949	0.0111498	KCTD3
-0.612872	0.000580939	KCTD6
-0.183078	0.0183646	KDM1A
0.266314	0.0124458	KDM4B
0.208649	0.0157308	KDM6A
0.472376	0.000102734	KDM7A
-0.204746	0.0191271	KEAP1
-0.238685	0.00272269	KHDRBS1
-0.250355	0.00416318	KHSRP
0.207303	0.0348539	KIAA0319L
-0.162615	0.046597	KIAA1143
-0.236054	0.00246924	KIAA1522
0.301817	0.00750953	KIAA1549L
-0.230981	0.00535601	KIF11
-0.190133	0.0298627	KIF14
-0.299239	0.00401651	KIF15
-0.235633	0.006448	KIF18B
-0.408399	2.37834e-05	KIF20A
0.693263	0.00066017	KIF21B
-0.220206	0.00726573	KIF22
0.191889	0.0354541	KIF3A
0.514872	3.58925e-06	KIF3C
-0.345896	1.95891e-05	KIFC1
0.774445	1.09569e-11	KIFC2
-0.185497	0.0186892	KIFC3
-0.341632	0.00377574	KIZ
-0.211304	0.0135988	KLC2
0.244185	0.0216567	KLC3
-0.156444	0.0455338	KLF10
-0.338466	0.0144381	KLF11
0.624731	0.0189859	KLF2
0.823641	3.56591e-10	KLF4
0.167455	0.0309489	KLF6
0.406379	0.00864427	KLF8
-0.342974	0.000182652	KLHL12
-0.245958	0.0214366	KLHL13
0.282659	0.0383136	KLHL17
-0.861764	3.63438e-07	KLHL4
0.280736	0.000323414	KLHL5
0.340922	0.0134783	KLHL7
-0.602734	0.0271524	KLK13
-0.312651	0.000119023	KLK6
-0.219003	0.00875016	KMT2E
-0.226771	0.00405088	KMT5A
-0.199005	0.0150316	KMT5B
-0.268331	0.00423933	KNOP1
-0.28884	0.000372689	KPNA3
-0.173937	0.0310575	KPNB1
-0.299227	0.00203465	KRI1
-0.312539	0.0132711	KRT10
0.295075	0.000418982	KRT14
0.830526	5.24591e-07	KRT15
0.327668	0.000217191	KRT17
0.292281	0.000353131	KRT18
0.179995	0.0298248	KRT19
-0.208277	0.0120572	KRT5
-0.306039	0.000274421	KRT7
0.454491	3.91126e-08	KRT8
-0.462928	1.61368e-08	KRT80
0.724557	7.10503e-05	KRT81
0.927942	8.71776e-07	KRTAP2-1
0.942487	2.46325e-06	KRTAP2-2
1.10556	2.9468e-25	KRTAP2-3
1.10834	5.01599e-12	KRTAP2-4
1.18421	0.000380077	KRTAP4-8
0.202263	0.0288833	KSR1
0.935054	1.89013e-11	L1CAM
-0.390723	0.0010994	L3MBTL3
0.564641	0.001966	LACC1
0.450171	0.000821132	LACTB
0.647496	5.74999e-15	LAMA3
0.627552	1.44312e-05	LAMA4
0.273617	0.000627262	LAMA5
0.465906	4.61107e-08	LAMB2
0.36156	7.02114e-06	LAMB3
-0.65145	0.0306455	LAMB4
0.300868	0.000556042	LAMC1
0.466008	1.51353e-08	LAMC2
-0.233579	0.027729	LAMTOR4
-0.261774	0.00415886	LANCL2
-0.776748	2.52288e-05	LAPTM5
-0.215065	0.0225413	LARP1
0.342769	0.00210131	LARP6
0.307485	0.00155004	LATS2
0.198107	0.0376608	LBH
-0.156905	0.0495922	LBR
0.570247	0.00114747	LCA5
-0.187356	0.0323601	LDHB
0.320093	3.81275e-05	LDLR
-0.437229	0.00858672	LENG1
0.44626	1.65561e-07	LENG8
-0.288019	0.000643095	LEO1
-0.751337	1.76259e-06	LFNG
0.323842	0.000307752	LGALS3BP
0.219472	0.0105874	LGALS8
0.310844	0.00161474	LGMN
0.321171	0.0110325	LGR4
-0.72026	0.00244208	LGR6
0.867172	6.36503e-09	LHX1
-0.524767	0.0316518	LHX3
0.82334	4.94216e-21	LIF
0.242469	0.00223708	LIFR
-0.268043	0.000975761	LIG1
-0.284744	0.00179241	LIG3
0.449431	1.41435e-08	LIMCH1
0.775904	0.0011706	LIMD2
-0.188213	0.0165378	LIMS1
0.841947	3.4923e-05	LINC00174
0.30157	0.034032	LINC00205
1.08555	0.000148568	LINC00472
-0.377023	9.7778e-06	LINC00641
-0.30372	0.0130354	LINC00842
0.559111	0.0242408	LINC00869
0.741911	0.0138704	LINC00880
-0.449572	0.000267334	LINC00987
1.0194	0.00491028	LINC01119
0.640835	0.000119312	LINC01347
-0.810803	0.00952649	LINC02709
0.625468	0.031143	LINC02912
2.18032	7.33025e-09	LINC02915
0.353481	0.0198604	LINC-PINT
0.567591	3.79316e-12	LIPA
-0.564175	0.0400721	LIPE
0.429117	4.71402e-05	LLGL2
0.458423	0.00182632	LMBR1L
0.348112	0.00199887	LMBRD2
0.221034	0.0084773	LMF2
0.653214	1.95331e-08	LMLN
-0.205237	0.00885132	LMNA
-0.657694	1.0496e-15	LMNB1
-0.344084	2.43188e-05	LMNB2
0.931841	0.00152208	LMNTD2
-0.389163	0.00355935	LMO4
0.35715	0.000333598	LMO7
0.660286	0.0108994	LMTK3
0.230228	0.0188275	LNPEP
1.24632	6.01158e-31	LOX
0.470978	9.3099e-09	LOXL2
-0.405178	0.00501911	LOXL3
-0.400051	1.6054e-05	LPAR3
0.70754	0.000795491	LPAR5
0.250283	0.0013409	LPCAT1
-0.207209	0.00743232	LPGAT1
-0.262276	0.00342816	LPIN1
0.270996	0.00350718	LPIN3
0.193319	0.0298255	LPP
0.215471	0.0111905	LPXN
0.286567	0.000615471	LRATD2
0.331351	4.04971e-05	LRBA
0.603815	1.21815e-05	LRIG1
0.490678	0.00100819	LRP1
0.260761	0.00116505	LRP5
0.307629	0.00235403	LRP8
-0.291623	0.00565041	LRR1
-0.340452	0.0284432	LRRC28
-0.24914	0.0326565	LRRC61
0.178264	0.0308526	LRRC8A
0.326056	0.00601756	LRRC8E
0.317104	0.00623821	LRSAM1
0.73675	7.01006e-05	LSAMP
-0.1796	0.0236572	LSM14B
-0.240049	0.016713	LSM6
-0.217605	0.0241387	LSM7
0.159995	0.047709	LSR
0.156781	0.0437809	LTA4H
0.631653	0.0416405	LTB
0.687984	4.01579e-06	LTB4R
0.239713	0.00413966	LTBP2
0.218736	0.00789999	LTBP3
0.503723	6.51807e-05	LTBP4
-0.447761	0.000100236	LUC7L2
-0.21134	0.0246333	LYAR
0.235587	0.00295344	LYN
-0.441282	0.0343302	LYPD1
0.343485	0.00558605	LYST
0.637929	0.012689	LZTS3
0.420589	0.00862319	M1AP
0.898142	2.27164e-20	MACC1
0.323364	0.000247469	MACF1
-0.16297	0.0358815	MACROH2A1
0.269837	0.00247516	MAFF
0.479229	0.0398205	MAGED4
0.479226	0.03981	MAGED4B
-0.242041	0.0417978	MAGEF1
0.753629	3.31203e-19	MAL2
0.302051	0.000128289	MALL
-0.213952	0.0494566	MAMDC2
0.609023	0.00424613	MAN1A1
0.435179	1.70723e-07	MAN2A1
0.265031	0.00632611	MAN2B1
0.274365	0.0139052	MAN2C1
-0.221462	0.00926872	MANBAL
-0.177713	0.0347857	MANEAL
0.563185	4.13593e-10	MAOA
0.612993	4.87281e-11	MAP1B
0.204988	0.0462934	MAP1S
-0.339395	0.000584188	MAP2K7
0.233059	0.0230439	MAP3K1
0.352166	0.000126147	MAP3K14
-0.246783	0.00220745	MAP3K2
-0.261871	0.00163255	MAP3K4
0.281224	0.00755194	MAP3K6
0.260722	0.0127233	MAP3K9
0.181168	0.037097	MAP4K4
0.757315	3.31139e-06	MAPK11
-0.163553	0.0340073	MAPK6
0.490362	0.0107389	MAPK8IP2
0.452517	4.25798e-08	MAPK8IP3
-0.234191	0.00288651	MAPKAPK3
0.583414	0.000316493	MARCHF2
0.961634	0.0147011	MARCHF3
0.15529	0.045781	MARCHF6
-0.24756	0.00151428	MARCKS
-0.272927	0.00773781	MARF1
0.461525	3.42397e-05	MARK4
0.315688	0.0339482	MAST3
-0.18378	0.0398633	MAT2B
0.851056	0.000169733	MATN2
-0.247557	0.00285454	MATR3
-0.405884	2.42783e-07	MAZ
0.174858	0.0302311	MBD1
-0.304318	0.0004199	MBD3
-0.202759	0.0422725	MBD6
-0.776017	0.00812865	MBLAC1
-0.193804	0.0123564	MBNL1
-0.330565	0.00387004	MBNL3
0.261539	0.00269236	MBOAT2
0.195221	0.0134591	MBP
0.344055	4.05472e-05	MCAM
0.636446	0.0486963	MCF2L2
0.260737	0.00106944	MCFD2
-0.231387	0.00800921	MCM10
-0.330711	2.08362e-05	MCM2
-0.318243	6.94215e-05	MCM3
-0.481844	6.52379e-10	MCM5
-0.448096	1.19349e-07	MCM6
-0.352937	9.01119e-06	MCM7
-0.16669	0.0313559	MCMBP
0.381512	0.00429604	MCOLN3
-0.416357	2.06785e-06	MCRS1
-0.31512	0.000373711	MDC1
-0.300268	0.0151575	MDFIC
-0.283489	0.0191047	MECOM
-0.743851	0.00913341	MED12L
-0.170407	0.0499034	MED16
-0.403072	0.0221667	MED18
-0.191974	0.045097	MED20
-0.385946	2.41763e-06	MED22
-0.300744	0.00237934	MED4
1.68776	8.13924e-05	MEGF6
-0.767925	0.000136287	MEIS2
0.508434	0.00111899	MELTF
-0.24405	0.00835704	MEPCE
-0.164885	0.0370777	METAP1
0.390508	0.00832256	METRNL
-0.420768	0.00119803	METTL1
-0.205683	0.010404	METTL16
0.324709	0.0204825	METTL22
0.214408	0.0170493	METTL26
0.716781	0.000190102	METTL27
-0.194261	0.0251431	METTL8
0.285089	0.000313299	MFF
0.257953	0.0283058	MFGE8
-0.240587	0.0386857	MFSD5
0.291703	0.00996633	MFSD6
0.341488	0.0156327	MFSD8
0.379742	9.18659e-06	MGLL
0.265476	0.0146995	MIB2
0.245638	0.00508039	MICAL2
0.386853	0.000914292	MICALL2
0.261948	0.00663585	MICB
-0.384107	0.00437069	MIEN1
0.184416	0.035081	MIGA1
0.436498	0.000380099	MIGA2
0.486217	6.63515e-07	MINDY2
0.345315	0.00129433	MINPP1
-0.25113	0.0044069	MIR205HG
0.999818	0.00193306	MIR210HG
0.644975	0.0187867	MIR221
0.495348	0.000574739	MIR22HG
0.642306	0.0322974	MIR5047
0.579887	0.0012832	MIR614
0.278458	0.00606264	MITD1
-0.340498	4.00316e-05	MKI67
0.239595	0.00423598	MKNK2
0.271047	0.00999719	MLLT11
-0.267803	0.00176665	MLST8
-0.692982	0.0129189	MMAA
-0.415295	0.00231665	MMACHC
0.87704	3.20465e-28	MMP1
0.328906	7.18337e-05	MMP14
-0.281878	0.0473064	MMUT
-0.34169	0.00602172	MN1
1.86124	0.000114974	MNX1
0.32093	0.0421404	MOAP1
0.215086	0.00935279	MOK
-0.305267	0.0122634	MON1A
-0.212124	0.00791197	MORF4L1
0.312978	0.0456069	MORN4
0.296843	0.0351747	MOSMO
-0.20425	0.0260086	MPHOSPH9
0.360524	0.019747	MPP3
-0.75448	3.40795e-07	MPP7
0.180116	0.0318604	MPRIP
0.64143	0.0376868	MPZ
0.229499	0.0206089	MPZL2
0.324942	0.00928851	MR1
0.304198	0.00089637	MRC2
-0.235277	0.00242831	MRFAP1
-0.238762	0.00632011	MRFAP1L1
0.32616	0.012573	MRI1
-0.237418	0.00767442	MRM2
0.319409	0.00160025	MROH1
-0.350034	1.99461e-05	MRPL12
-0.164971	0.0336037	MRPL19
-0.198035	0.018552	MRPL20
-0.453295	0.00137659	MRPL20-AS1
-0.20426	0.0151073	MRPL22
-0.217615	0.0068453	MRPL3
0.205522	0.0442488	MRPL33
-0.236123	0.0411408	MRPL47
-0.282007	0.00399411	MRPL48
-0.249689	0.00134625	MRPL51
-0.275493	0.0107747	MRPL53
-0.374029	0.00635665	MRPL54
-0.257092	0.00180272	MRPL9
-0.203056	0.0110627	MRPS18B
-0.247064	0.00636313	MRPS34
-0.203362	0.015476	MRPS35
-0.188574	0.0187433	MRPS5
-0.312648	5.7456e-05	MRTO4
-0.390766	1.29026e-05	MSANTD3
-0.222107	0.00677977	MSH6
0.28282	0.0248762	MSI1
-0.342773	0.000469683	MSL2
-0.345991	0.000231982	MSL3
-0.37085	0.00712456	MSL3P1
0.250046	0.0123254	MSRB1
0.58385	1.72376e-08	MST1R
0.308354	0.0201954	MSX1
0.612204	0.0329626	MT1F
0.409208	2.93467e-06	MT1L
0.320252	0.00195394	MT1X
-0.402932	1.94518e-07	MTA2
-0.193497	0.0214534	MTAP
-0.207013	0.0189329	MTARC1
-0.213561	0.0298699	MTFP1
-0.16777	0.0474199	MTG2
-0.259385	0.000806256	MTHFD1L
-0.241018	0.0390925	MTMR10
0.193834	0.0307757	MTMR14
-0.171264	0.0266941	MTMR2
0.212794	0.015468	MTMR4
0.389209	0.000137449	MTSS1
-0.178995	0.0255132	MTSS2
-0.355531	7.03684e-05	MTUS1
0.803075	0.0017464	MUC6
-0.34227	0.00305438	MVK
0.165601	0.0466681	MVP
0.265279	0.0191673	MXD1
0.242913	0.00698776	MYADM
-0.287126	0.0008964	MYBL1
0.222412	0.00561934	MYC
0.627935	0.000183455	MYH14
-0.393519	0.0247417	MYH15
0.160625	0.0448458	MYLK
0.683408	0.0354674	MYO16
0.171477	0.0411185	MYO18A
0.161139	0.0445245	MYO1D
0.264388	0.0016863	MYO1E
0.366729	2.47363e-05	MYO6
0.605474	0.000283385	MYO7A
0.268518	0.000807179	MYOF
0.215032	0.0488819	MYORG
-0.388741	0.00189905	N4BP2
0.711201	0.040981	N4BP2L1
0.510241	0.00207785	N4BP3
-0.160135	0.0486684	NAA10
-0.173124	0.0285321	NAA15
-0.193505	0.0440306	NAA16
-0.176139	0.0285506	NAA50
-0.421458	1.08204e-05	NAB2
0.323657	0.000109752	NABP1
-0.258643	0.00482481	NACA
0.995472	0.000561967	NACAD
0.25554	0.00285662	NADSYN1
-0.353071	0.0499462	NALF2
-0.337241	0.00658646	NANP
-0.163071	0.0393044	NASP
1.01802	0.00181071	NAT1
0.610947	0.0382561	NATD1
0.226747	0.00552828	NAV1
0.418327	0.00085325	NAV3
0.406107	1.55275e-05	NBEAL2
0.482211	1.44264e-07	NBPF10
0.404623	3.36844e-06	NBPF11
0.349684	0.000323852	NBPF12
0.350996	8.55147e-06	NBPF14
0.331397	0.000155776	NBPF15
0.395044	1.78631e-05	NBPF25P
0.317507	9.28206e-05	NBPF26
0.315543	0.000129349	NBPF8
0.318698	0.00025005	NBPF9
-0.228485	0.00351745	NCAPH
-0.191372	0.0261196	NCAPH2
0.603896	6.14351e-07	NCEH1
1.62664	2.51341e-08	NCF2
0.278253	0.00791949	NCK1
0.187812	0.04516	NCK2
0.590737	0.000676677	NCKAP5
0.672644	0.0188252	NCKAP5-AS2
0.348862	0.00267746	NCKAP5L
-0.376255	4.22819e-06	NCOA5
0.641888	1.15254e-14	NCOA7
0.24712	0.00227396	NCSTN
-0.282241	0.00027923	NDC1
0.215518	0.0335361	NDEL1
0.808417	9.16779e-25	NDRG1
0.240568	0.0217429	NDUFA7
-0.185732	0.0336741	NDUFB7
0.371595	0.00929545	NDUFC2
-0.182937	0.0194069	NDUFS2
0.162483	0.0386835	NEAT1
0.562535	0.0197941	NEB
0.465211	0.021918	NECAB3
-0.190865	0.0185634	NEDD1
0.370216	1.01276e-05	NEDD4L
-0.493559	0.000104529	NEFL
-0.192598	0.0196051	NEK4
-0.194448	0.0155422	NELFB
-0.212281	0.00739553	NELFCD
0.3294	0.0417657	NES
0.834182	0.00718774	NEURL1
-0.597076	7.99049e-06	NEXN
0.194466	0.0130734	NFAT5
0.221286	0.00884266	NFATC2IP
0.226803	0.0481878	NFATC4
0.183602	0.028323	NFE2L1
-0.192816	0.0400557	NFIA
-0.191461	0.0373758	NFIB
0.486944	1.85268e-09	NFKB2
0.376535	0.0296521	NFKBIE
1.04863	5.1101e-11	NFKBIZ
-0.271926	0.00438871	NFYA
-0.278769	0.00133395	NFYC
0.599877	5.71303e-07	NGF
-0.245376	0.00224405	NGRN
-0.377098	0.000197458	NHEJ1
0.534544	0.0448261	NHSL2
0.254433	0.0312558	NIBAN1
0.261956	0.00103382	NIBAN2
-0.165191	0.044561	NIP7
0.268847	0.00209861	NIPA1
-0.157588	0.0489732	NIPBL
-0.474301	0.000560238	NIPBL-DT
0.392297	1.42332e-05	NIPSNAP1
0.23315	0.00413907	NISCH
-0.210594	0.0377391	NLE1
0.570941	7.43183e-06	NLGN2
0.313717	0.0049676	NLK
0.4502	2.3412e-07	NLRP1
1.80614	5.16182e-05	NLRP3
-0.239374	0.00583441	NME7
0.855788	4.96164e-07	NMNAT2
0.791479	0.0244172	NMNAT3
0.708574	0.00545756	NMRK1
0.551653	2.46734e-09	NNMT
0.713305	0.00012074	NOG
-0.167748	0.0351485	NOL10
-0.15842	0.0414315	NOL11
0.373796	8.79831e-05	NOL4L
-0.220443	0.0105965	NOM1
-0.206881	0.00744923	NOP2
-0.201356	0.0111844	NOP56
-0.244022	0.00162718	NOP58
-0.215357	0.0111802	NOP9
0.287286	0.000466006	NOTCH1
0.244957	0.00346086	NOTCH2
0.172716	0.0491482	NOTCH2NLA
0.253958	0.00217057	NOTCH2NLB
0.740231	0.00117969	NOTCH3
1.39992	3.56606e-11	NPAS2
0.201616	0.021974	NPC1
0.169321	0.0300894	NPEPPS
0.418052	0.00125924	NPHP4
0.242399	0.00821213	NPIPA1
0.414294	0.00139423	NPIPA2
0.410066	0.00163282	NPIPA3
0.384282	0.000358337	NPIPA7
0.387936	0.000227613	NPIPA8
0.323213	0.00260231	NPIPB11
0.340234	0.00103145	NPIPB3
0.331067	0.00141544	NPIPB4
0.336289	0.00146697	NPIPB5
0.722433	0.00186416	NPIPB9
-0.242998	0.00508884	NPM1
1.28848	0.000137542	NPNT
-0.494781	0.0202798	NPR3
0.814791	2.86449e-05	NPTX1
-0.373461	0.00013793	NR1D2
-0.623715	0.00860651	NR2C2AP
0.766727	0.000187126	NR2F1-AS1
-0.396869	2.56528e-05	NR2F2
0.552213	0.00670486	NR4A1
0.610671	0.0466988	NRCAM
-0.438346	4.41785e-05	NRF1
-0.221739	0.0098233	NSD1
-0.24276	0.00174838	NSMAF
-0.219364	0.00962751	NSRP1
-0.34545	0.0469129	NSUN3
0.38775	0.00544865	NSUN5P1
-0.419706	3.98366e-05	NT5C
0.164632	0.0376647	NT5C2
-0.217604	0.0385978	NTMT1
0.24288	0.00536668	NTN4
0.233903	0.00868116	NUAK2
-0.436004	0.00934554	NUBP1
0.230451	0.0170089	NUCB2
-0.343756	2.03915e-05	NUCKS1
-0.228164	0.0126233	NUDC
0.851009	0.000101665	NUDT8
0.160019	0.0386698	NUMB
0.245683	0.00249511	NUP210
-0.199391	0.0102919	NUP50
-0.22984	0.0101145	NUP54
-0.16538	0.0472726	NUP62
-0.168864	0.0350477	NUS1
0.682395	0.0038106	NUTM2F
0.459752	0.0173606	NUTM2G
0.713673	0.00453598	OAS1
0.226178	0.00665562	OAS3
1.55026	5.71006e-25	OASL
0.344983	0.0046561	OBSCN
0.570156	4.02275e-06	OCLN
-0.186595	0.0193583	ODC1
0.362909	0.00772683	OGFOD2
0.186761	0.025585	OGT
0.257677	0.015991	OIP5-AS1
-0.456404	3.93175e-08	OLFML2A
0.536873	1.73681e-09	OLR1
0.43366	0.00174808	OPHN1
0.711092	2.91609e-07	OPLAH
0.359607	1.07368e-05	OPTN
-0.252192	0.00368741	ORC1
-0.302297	0.000220321	ORC2
0.187917	0.0404902	ORC3
0.633424	1.15269e-07	OSBP2
0.198505	0.0389231	OSBPL10
0.221361	0.0065739	OSBPL2
0.78403	1.2109e-05	OSBPL5
0.552661	0.000764345	OSBPL7
0.472438	0.00106741	OSCP1
-0.228985	0.0185234	OSGEP
-0.596389	0.00938396	OSGEPL1
0.281932	0.00238081	OSMR
0.224076	0.0205048	OSTF1
0.646636	0.0294467	OTUB2
-0.241026	0.00799123	OTUD7B
1.07934	7.22467e-10	OVOL1
-0.364272	0.0277697	OVOL2
-0.161151	0.0389926	OXA1L
-0.298075	0.000439406	P2RY2
0.28816	0.00281401	P3H1
0.32373	0.000307095	P4HA1
0.176154	0.0340168	P4HA2
-0.22295	0.00490951	PA2G4
-0.180344	0.0491341	PABPC1
0.584877	9.18503e-08	PABPC1L
-0.25417	0.0138781	PABPC3
-0.167954	0.0376489	PABPC4
0.299704	0.0011363	PACS2
0.166591	0.0488463	PACSIN2
-0.281816	0.000872484	PAF1
-0.166946	0.0332075	PAFAH1B2
0.315142	0.0145484	PAIP2B
-0.238734	0.00825422	PAK1IP1
0.855528	5.43238e-05	PAK3
0.219437	0.00918287	PAM
0.791168	0.0239786	PAOX
-0.180935	0.0219348	PAPOLA
-0.277226	0.0106106	PAQR4
-0.200911	0.012708	PARL
0.278189	0.0204144	PARP10
-0.257753	0.00310631	PARP2
0.346199	0.00107488	PARP3
0.21658	0.0158923	PARP9
-0.551882	0.000511008	PAX9
-0.230923	0.00845099	PAXIP1
0.173675	0.037375	PCBD1
-0.349407	1.06709e-05	PCBP1
-0.286221	0.000234011	PCBP2
0.29251	0.000434376	PCDH1
0.606277	2.15035e-05	PCED1A
-0.161455	0.0466724	PCF11
-0.453137	0.00211786	PCGF1
-0.24247	0.0315844	PCGF2
-0.323877	0.000948231	PCIF1
0.404415	8.93405e-05	PCK2
0.417432	2.47999e-06	PCMTD1
-0.452379	6.27728e-08	PCNA
-0.169619	0.0489326	PCNP
0.304967	0.00224102	PCSK6
0.85617	1.90417e-06	PCYOX1L
0.811921	0.000307646	PDCD1LG2
0.393778	0.000192858	PDE6D
0.268916	0.00245216	PDGFB
-0.482111	1.76243e-06	PDGFC
0.222946	0.0042948	PDIA4
-0.446492	0.0119806	PDIK1L
0.167346	0.0375435	PDK1
0.328756	0.0108103	PDK2
0.382641	8.52373e-06	PDLIM2
0.456618	1.67803e-08	PDLIM5
0.361536	3.61897e-06	PDP1
0.189329	0.0182305	PDPR
-0.328466	3.97878e-05	PDS5B
-0.321241	0.0161753	PDSS2
0.246945	0.00520496	PDZD2
-0.178206	0.0296234	PDZD8
0.295358	0.0446673	PECR
-0.223542	0.0342411	PEF1
-0.684718	2.45936e-12	PEG10
0.496698	0.000171359	PELI1
-0.274583	0.0147932	PEMT
0.739258	0.00153192	PERM1
-0.195395	0.014664	PES1
0.225561	0.0200215	PEX1
-0.460752	0.0333169	PEX7
-0.169857	0.0333387	PFAS
0.386318	0.00306746	PFKFB4
0.209183	0.010297	PFKL
-0.180807	0.019335	PGAM5
-0.49005	0.000342781	PGBD1
0.852398	4.03502e-13	PGGHG
0.792949	0.00147615	PGPEP1
-0.170306	0.0282102	PHB2
0.295421	0.0442648	PHETA1
0.236406	0.0246383	PHF10
-0.380993	1.36706e-05	PHF14
-0.345488	2.33303e-05	PHF19
-0.224078	0.00834022	PHF23
0.36299	0.000497896	PHKA1
-0.237624	0.011188	PHLDA3
-0.448664	0.0284647	PHLPP1
0.271275	0.00316151	PICK1
0.392163	4.9588e-07	PIEZO1
0.28999	0.011799	PIGA
-0.245083	0.0430445	PIGC
-0.452626	5.93161e-06	PIGO
0.262462	0.0478427	PIGQ
-0.229578	0.0166186	PIGU
-0.347887	0.0045503	PIGW
-0.472606	0.000133497	PIK3C2B
-0.584687	0.0137419	PIK3C2G
0.230088	0.02168	PIK3CA
0.369323	0.000754341	PIK3CD
0.363434	6.41597e-06	PIM1
0.245147	0.0417177	PINK1
-0.733145	0.00694193	PINK1-AS
0.806255	0.00362187	PIP5KL1
0.2524	0.00220328	PITPNM1
-0.188268	0.0253968	PITX1
-0.380481	0.00321465	PITX2
0.263663	0.000965139	PKD1
-0.634357	0.000168958	PKIA
0.239831	0.0119988	PKN1
-0.245259	0.00174353	PKP3
-0.205867	0.0084972	PKP4
0.476501	0.000266818	PLAAT3
0.575221	1.30096e-05	PLAGL1
0.569633	2.90099e-07	PLAT
0.713727	1.58506e-18	PLAU
0.87982	1.9526e-18	PLAUR
1.21471	0.00605039	PLB1
0.207342	0.0261731	PLBD2
0.548089	0.000112153	PLCG2
1.16754	1.69106e-10	PLCH2
0.185182	0.0483971	PLCXD1
0.437783	0.0212803	PLCXD2
0.270558	0.00133935	PLD2
0.316413	0.0128332	PLD3
0.258272	0.0145302	PLEKHA3
0.531817	0.00012742	PLEKHA6
0.327641	0.0408506	PLEKHA7
0.716494	3.17892e-10	PLEKHG4B
0.616717	1.52601e-05	PLEKHN1
-0.586476	0.00774143	PLEKHO1
0.302906	0.024944	PLEKHO2
0.445102	0.0289223	PLGRKT
-0.325459	5.98614e-05	PLK1
-0.328432	0.000232174	PLK4
0.248724	0.0015208	PLOD1
0.545566	7.54352e-11	PLOD2
-0.211914	0.0112485	PLP2
-0.169476	0.0444268	PLPBP
0.278117	0.000810231	PLXNA2
0.445814	3.6968e-06	PLXNA3
0.671456	0.000799223	PLXNB3
0.382395	0.00106869	PLXND1
-0.20618	0.0222877	PM20D2
0.501523	6.62566e-06	PMAIP1
-0.292318	0.0316998	PMF1
0.205465	0.022623	PML
-0.242612	0.0030257	PNMA1
-0.239021	0.00331148	PNO1
0.285585	0.00202521	PNPLA2
0.250112	0.0324941	PNPLA8
0.226026	0.0319584	POC1B
0.652707	2.67424e-10	PODXL
-0.255761	0.00242566	POGK
-0.211395	0.0210901	POGLUT3
-0.22371	0.0128368	POGZ
-0.197219	0.0194084	POLA1
-0.181949	0.0297964	POLD3
0.311431	0.00577359	POLD4
-0.248456	0.00204281	POLDIP3
0.781679	0.039899	POLN
-0.496371	0.00167938	POLR1G
-0.191283	0.021227	POLR2F
-0.175639	0.034467	POLR2J
-0.228055	0.00764145	POLR3B
-0.303694	0.00061953	POLR3H
-0.237502	0.00637668	PON2
-0.20986	0.0107942	POP7
0.320707	0.0151512	PORCN
0.525358	0.0132921	PPARA
0.615023	1.77141e-10	PPARD
1.5897	0.000259114	PPFIA4
-0.202562	0.0136792	PPIH
0.198053	0.0200105	PPL
0.375886	2.44219e-05	PPM1F
-0.216903	0.0142947	PPM1G
0.368172	0.0359036	PPM1K
-0.449526	0.0470124	PPM1L
0.427041	0.00987568	PPOX
-0.265523	0.000639917	PPP1CC
-0.233521	0.0057614	PPP1R10
0.33612	0.0295894	PPP1R12B
0.271636	0.00276558	PPP1R12C
-0.168951	0.0382473	PPP1R15B
-0.297088	0.00297272	PPP1R9B
-0.222731	0.00722173	PPP2CA
-0.159497	0.0405056	PPP2R1A
0.413083	0.00170835	PPP2R2C
-0.28379	0.0061371	PPP2R3A
-0.276176	0.0156401	PPP2R5A
0.714633	1.67501e-06	PPP2R5B
-0.423304	5.60676e-07	PPP3CB
-0.166523	0.0316899	PPP4R1
-0.297644	0.000245699	PPP4R3A
0.727748	1.97347e-07	PPP4R4
-0.159344	0.0485254	PPP6C
0.216335	0.024244	PPP6R2
-0.23642	0.00574104	PPRC1
-0.164872	0.0417019	PPT1
-0.213231	0.0133572	PRDM4
0.569319	0.00282273	PRDM8
-0.328835	0.0176645	PRECSIT
-0.282769	0.0188829	PRICKLE3
-0.344246	0.000362025	PRKAB2
-0.310714	0.000358423	PRKACB
-0.20386	0.0482825	PRKAG1
-0.179106	0.0373891	PRKAG2
-0.172052	0.0286133	PRKAR1A
0.199253	0.0276734	PRKCA
0.455888	2.26214e-06	PRKCE
0.250915	0.012523	PRKCH
0.243924	0.0214834	PRKCZ
-0.264346	0.0049814	PRKX
-0.195123	0.0223018	PRMT3
-0.26817	0.0101414	PRMT6
-0.201043	0.046178	PRNCR1
0.39864	2.81502e-05	PROSER2
1.40157	0.00099696	PROX2
-0.324497	3.19873e-05	PRPF19
-0.200285	0.0107807	PRPF38B
-0.219498	0.00520713	PRPF4B
-0.182382	0.0243849	PRPF6
-0.181122	0.0317769	PRPS1
0.364989	0.0173039	PRR5L
0.370897	0.0343232	PRR7
0.63748	8.17378e-09	PRRG1
0.309545	0.0068385	PRRG4
1.15877	2.81731e-07	PRSS22
-0.232621	0.00276443	PRSS23
-0.435138	0.000967095	PRTFDC1
0.754398	2.07253e-06	PSCA
-0.251676	0.00208113	PSIP1
-0.182951	0.0189995	PSMB6
-0.176805	0.0215499	PSMB7
0.251966	0.028296	PSMB9
-0.244172	0.00460892	PSMC5
-0.179078	0.0211686	PSMD11
-0.169181	0.0389509	PSMG1
-0.233551	0.00329905	PSPC1
-0.241731	0.0086446	PSRC1
-0.274401	0.000562238	PTBP1
[truncated: 940 more rows]
