# Supplementary material for: Identification of therapeutically potential targets and their ligands for the treatment of OSCC
Source: Front Oncol. 2022 Sep 20;12:910494. doi: 10.3389/fonc.2022.910494 (PMC9530560; doi:10.3389/fonc.2022.910494)
Supplement: Supplementary file 5 [file Table_4.xlsx]

## Sheet: Biological_Processes
GO biological process complete	Gene count	Fold Enrichment	P-value
developmental process (GO:0032502)	84	1.77	4.67e-09
response to external stimulus (GO:0009605)	49	2.36	6.44e-09
anatomical structure development (GO:0048856)	79	1.81	9.01e-09
response to stress (GO:0006950)	61	2.05	1.19e-08
type I interferon signaling pathway (GO:0060337)	9	16.13	1.27e-08
cellular response to type I interferon (GO:0071357)	9	15.9	1.43e-08
cellular process (GO:0009987)	156	1.23	1.53e-08
response to stimulus (GO:0050896)	107	1.53	1.62e-08
cell communication (GO:0007154)	81	1.75	1.89e-08
multicellular organism development (GO:0007275)	74	1.83	2.03e-08
system development (GO:0048731)	68	1.91	2.06e-08
regulation of cell population proliferation (GO:0042127)	37	2.73	2.27e-08
response to type I interferon (GO:0034340)	9	14.62	2.76e-08
regulation of cellular component movement (GO:0051270)	28	3.31	3.41e-08
signal transduction (GO:0007165)	76	1.77	4.01e-08
cellular developmental process (GO:0048869)	60	2.01	4.09e-08
signaling (GO:0023052)	79	1.73	4.82e-08
defense response to symbiont (GO:0140546)	13	7.37	4.86e-08
defense response to virus (GO:0051607)	13	7.37	4.86e-08
regulation of cell adhesion (GO:0030155)	23	3.83	5.16e-08
cell differentiation (GO:0030154)	59	2.01	6.08e-08
mitotic cell cycle phase transition (GO:0044772)	14	6.51	6.3e-08
regulation of developmental process (GO:0050793)	46	2.28	7.44e-08
cytokine-mediated signaling pathway (GO:0019221)	22	3.9	7.69e-08
response to virus (GO:0009615)	15	5.84	8.17e-08
cell cycle phase transition (GO:0044770)	14	6.32	8.97e-08
response to organic substance (GO:0010033)	52	2.11	9.23e-08
regulation of cellular process (GO:0050794)	127	1.36	9.25e-08
regulation of cell motility (GO:2000145)	26	3.32	1.03e-07
regulation of cell migration (GO:0030334)	25	3.42	1.12e-07
multicellular organismal process (GO:0032501)	91	1.6	1.13e-07
regulation of multicellular organismal development (GO:2000026)	31	2.84	1.68e-07
animal organ development (GO:0048513)	54	2.04	1.84e-07
response to chemical (GO:0042221)	66	1.84	2.21e-07
regulation of locomotion (GO:0040012)	26	3.18	2.38e-07
biological_process (GO:0008150)	166	1.13	2.52e-07
regulation of cell differentiation (GO:0045595)	34	2.61	2.56e-07
cell surface receptor signaling pathway (GO:0007166)	45	2.2	3.42e-07
cellular response to organic substance (GO:0071310)	43	2.24	3.66e-07
anatomical structure morphogenesis (GO:0009653)	41	2.32	4.01e-07
regulation of apoptotic process (GO:0042981)	32	2.61	6.22e-07
regulation of biological process (GO:0050789)	129	1.32	6.29e-07
cellular response to chemical stimulus (GO:0070887)	49	2.05	6.69e-07
tissue development (GO:0009888)	35	2.47	9.1e-07
regulation of cell communication (GO:0010646)	55	1.91	9.63e-07
cellular response to stimulus (GO:0051716)	87	1.56	9.84e-07
immune response (GO:0006955)	39	2.29	1.03e-06
positive regulation of cell population proliferation (GO:0008284)	24	3.11	1.03e-06
regulation of programmed cell death (GO:0043067)	32	2.55	1.08e-06
positive regulation of cellular process (GO:0048522)	77	1.63	1.1e-06
positive regulation of cellular component movement (GO:0051272)	18	3.93	1.16e-06
regulation of cell death (GO:0010941)	34	2.48	1.3e-06
regulation of response to stimulus (GO:0048583)	63	1.78	1.46e-06
maternal process involved in female pregnancy (GO:0060135)	7	13.76	1.47e-06
positive regulation of biological process (GO:0048518)	82	1.58	1.51e-06
regulation of signaling (GO:0023051)	55	1.89	1.73e-06
positive regulation of cell migration (GO:0030335)	17	3.98	1.96e-06
regulation of multicellular organismal process (GO:0051239)	45	2.05	2.73e-06
positive regulation of cell motility (GO:2000147)	17	3.8	3.6e-06
immune system process (GO:0002376)	47	1.97	3.73e-06
mitotic cell cycle process (GO:1903047)	19	3.43	4.01e-06
female pregnancy (GO:0007565)	10	6.7	4.05e-06
negative regulation of biological process (GO:0048519)	73	1.62	4.56e-06
cell cycle process (GO:0022402)	23	2.93	4.82e-06
mitotic cell cycle (GO:0000278)	20	3.25	4.83e-06
extracellular matrix organization (GO:0030198)	14	4.45	4.85e-06
regulation of signal transduction (GO:0009966)	49	1.91	4.88e-06
extracellular structure organization (GO:0043062)	14	4.44	4.99e-06
positive regulation of locomotion (GO:0040017)	17	3.7	5.11e-06
external encapsulating structure organization (GO:0045229)	14	4.42	5.29e-06
response to other organism (GO:0051707)	29	2.48	6.16e-06
response to external biotic stimulus (GO:0043207)	29	2.48	6.25e-06
regulation of response to external stimulus (GO:0032101)	26	2.64	6.72e-06
biological regulation (GO:0065007)	131	1.27	7.52e-06
response to vitamin D (GO:0033280)	5	21.01	7.74e-06
biological process involved in interspecies interaction between organisms (GO:0044419)	31	2.37	7.81e-06
odontogenesis of dentin-containing tooth (GO:0042475)	7	10.4	8.22e-06
tube morphogenesis (GO:0035239)	18	3.35	9.83e-06
multi-organism process (GO:0051704)	24	2.69	1.2e-05
negative regulation of multicellular organismal process (GO:0051241)	23	2.76	1.21e-05
multi-multicellular organism process (GO:0044706)	10	5.8	1.34e-05
cellular component organization (GO:0016043)	74	1.56	1.48e-05
anatomical structure formation involved in morphogenesis (GO:0048646)	21	2.9	1.51e-05
response to cytokine (GO:0034097)	24	2.64	1.57e-05
defense response to other organism (GO:0098542)	23	2.7	1.74e-05
negative regulation of response to stimulus (GO:0048585)	33	2.2	1.78e-05
ossification (GO:0001503)	11	5.02	1.81e-05
regulation of smooth muscle cell-matrix adhesion (GO:2000097)	3	91.4	1.81e-05
regulation of cell-substrate adhesion (GO:0010810)	10	5.59	1.82e-05
positive regulation of apoptotic process (GO:0043065)	16	3.48	2.02e-05
cell division (GO:0051301)	15	3.67	2.06e-05
negative regulation of cell population proliferation (GO:0008285)	18	3.12	2.51e-05
locomotion (GO:0040011)	27	2.45	2.63e-05
positive regulation of programmed cell death (GO:0043068)	16	3.39	2.76e-05
response to biotic stimulus (GO:0009607)	29	2.28	2.96e-05
regulation of localization (GO:0032879)	43	1.9	3.37e-05
cellular response to cytokine stimulus (GO:0071345)	22	2.64	3.78e-05
regulation of keratinocyte differentiation (GO:0045616)	5	14.51	3.92e-05
interferon-gamma-mediated signaling pathway (GO:0060333)	6	10.16	4.21e-05
regulation of apoptotic signaling pathway (GO:2001233)	12	4.13	4.79e-05
epithelium development (GO:0060429)	23	2.52	5.03e-05
defense response (GO:0006952)	27	2.31	5.11e-05
glandular epithelial cell differentiation (GO:0002067)	5	13.54	5.3e-05
cellular component organization or biogenesis (GO:0071840)	74	1.5	5.92e-05
regulation of cellular component organization (GO:0051128)	38	1.94	5.92e-05
regulation of extrinsic apoptotic signaling pathway (GO:2001236)	8	6.21	6.33e-05
columnar/cuboidal epithelial cell differentiation (GO:0002065)	6	9.37	6.4e-05
regulation of cell adhesion mediated by integrin (GO:0033628)	5	12.69	7.04e-05
reproductive process (GO:0022414)	27	2.26	7.17e-05
odontogenesis (GO:0042476)	7	7.11	8.23e-05
angiogenesis (GO:0001525)	11	4.22	8.36e-05
cellular response to virus (GO:0098586)	5	12.19	8.43e-05
innate immune response (GO:0045087)	19	2.73	8.59e-05
negative regulation of cellular process (GO:0048523)	63	1.57	8.99e-05
positive regulation of cell death (GO:0010942)	16	3.06	9.16e-05
multicellular organism reproduction (GO:0032504)	19	2.71	9.55e-05
tube development (GO:0035295)	19	2.7	9.69e-05
decidualization (GO:0046697)	4	18.75	9.84e-05
cell cycle (GO:0007049)	25	2.32	9.95e-05
regulation of response to stress (GO:0080134)	28	2.18	0.000105
vasculature development (GO:0001944)	14	3.32	0.000111
multi-organism reproductive process (GO:0044703)	21	2.51	0.000115
reproduction (GO:0000003)	27	2.25	0.000117
positive regulation of T cell mediated cytotoxicity (GO:0001916)	4	16.81	0.000144
positive regulation of developmental process (GO:0051094)	24	2.3	0.000152
cell migration (GO:0016477)	20	2.52	0.000162
regulation of myeloid cell differentiation (GO:0045637)	9	4.73	0.000164
response to interferon-gamma (GO:0034341)	8	5.33	0.000175
developmental process involved in reproduction (GO:0003006)	20	2.5	0.000176
blood vessel morphogenesis (GO:0048514)	12	3.57	0.000183
tissue morphogenesis (GO:0048729)	14	3.13	0.000201
negative regulation of signal transduction (GO:0009968)	24	2.24	0.000212
G2/M transition of mitotic cell cycle (GO:0000086)	7	6.05	0.000213
multicellular organismal reproductive process (GO:0048609)	18	2.62	0.000215
negative regulation of cell adhesion mediated by integrin (GO:0033629)	3	30.47	0.000224
cell population proliferation (GO:0008283)	13	3.27	0.000228
positive regulation of cell differentiation (GO:0045597)	18	2.61	0.000228
cell cycle G2/M phase transition (GO:0044839)	7	5.97	0.000232
regulation of epidermal cell differentiation (GO:0045604)	5	9.67	0.000232
placenta development (GO:0001890)	7	5.92	0.000241
positive regulation of myeloid cell differentiation (GO:0045639)	6	7.24	0.000244
response to fluid shear stress (GO:0034405)	4	14.34	0.000252
blood vessel development (GO:0001568)	13	3.22	0.000261
regulation of epithelial cell differentiation (GO:0030856)	7	5.8	0.000272
maternal placenta development (GO:0001893)	4	13.93	0.000279
negative regulation of extrinsic apoptotic signaling pathway in absence of ligand (GO:2001240)	4	13.93	0.000279
negative regulation of signal transduction in absence of ligand (GO:1901099)	4	13.93	0.000279
cell development (GO:0048468)	28	2.07	0.000283
positive regulation of mononuclear cell migration (GO:0071677)	5	9.09	0.000303
regulation of cell cycle (GO:0051726)	22	2.3	0.000305
negative regulation of extrinsic apoptotic signaling pathway (GO:2001237)	6	6.9	0.000312
negative regulation of response to biotic stimulus (GO:0002832)	6	6.9	0.000312
cell junction organization (GO:0034330)	13	3.16	0.000315
extracellular matrix disassembly (GO:0022617)	5	8.96	0.000323
positive regulation of response to stimulus (GO:0048584)	35	1.84	0.000346
negative regulation of innate immune response (GO:0045824)	5	8.7	0.000367
regulation of epidermis development (GO:0045682)	5	8.7	0.000367
cell adhesion (GO:0007155)	19	2.43	0.000369
regulation of type I interferon-mediated signaling pathway (GO:0060338)	4	12.83	0.000372
circulatory system development (GO:0072359)	18	2.5	0.000378
negative regulation of smooth muscle cell-matrix adhesion (GO:2000098)	2	> 100	0.000391
positive regulation of somatic stem cell population maintenance (GO:1904674)	2	> 100	0.000391
biological adhesion (GO:0022610)	19	2.41	0.000398
regulation of T cell mediated cytotoxicity (GO:0001914)	4	12.5	0.000408
movement of cell or subcellular component (GO:0006928)	27	2.06	0.00041
response to oxygen-containing compound (GO:1901700)	27	2.05	0.000426
cell motility (GO:0048870)	21	2.31	0.000427
localization of cell (GO:0051674)	21	2.31	0.000427
cellular response to interferon-gamma (GO:0071346)	7	5.33	0.000444
regulation of hemopoiesis (GO:1903706)	11	3.44	0.00046
regulation of mononuclear cell migration (GO:0071675)	6	6.3	0.000493
regulation of cytokine production (GO:0001817)	16	2.61	0.000523
cell-substrate junction assembly (GO:0007044)	4	11.61	0.000529
regulation of T cell migration (GO:2000404)	4	11.61	0.000529

## Sheet: Cellular_Component
GO cellular component complete	Gene count	Fold Enrichment	P-value
extracellular space (GO:0005615)	59	2.12	7.73e-09
extracellular region (GO:0005576)	67	1.87	7.27e-08
intracellular anatomical structure (GO:0005622)	146	1.2	9.68e-06
cytoplasm (GO:0005737)	126	1.29	9.84e-06
vesicle (GO:0031982)	56	1.74	1.9e-05
extracellular exosome (GO:0070062)	36	2.09	1.93e-05
extracellular vesicle (GO:1903561)	36	2.07	3.35e-05
extracellular membrane-bounded organelle (GO:0065010)	36	2.07	3.37e-05
extracellular organelle (GO:0043230)	36	2.07	3.37e-05
cellular_component (GO:0005575)	167	1.08	7.46e-05
organelle (GO:0043226)	137	1.2	9.61e-05
membrane-bounded organelle (GO:0043227)	131	1.22	0.000106
apical part of cell (GO:0045177)	12	3.37	0.000303
extracellular matrix (GO:0031012)	14	2.99	0.000318
external encapsulating structure (GO:0030312)	14	2.98	0.000324
cell periphery (GO:0071944)	74	1.42	0.000413
cyclin-dependent protein kinase holoenzyme complex (GO:0000307)	4	11.89	0.000486
anchoring junction (GO:0070161)	17	2.49	0.000588
vacuolar lumen (GO:0005775)	7	4.93	0.000694
cellular anatomical entity (GO:0110165)	165	1.08	0.000707
secretory granule (GO:0030141)	17	2.39	0.000907
intracellular organelle (GO:0043229)	128	1.19	0.000941
microvillus (GO:0005902)	5	6.7	0.00113
lamellipodium membrane (GO:0031258)	3	15.9	0.0012
endolysosome lumen (GO:0036021)	2	48.75	0.00135
lysosomal lumen (GO:0043202)	5	6.28	0.00148
SCF ubiquitin ligase complex (GO:0019005)	4	7.99	0.00195
intracellular membrane-bounded organelle (GO:0043231)	118	1.2	0.00222
cell-cell junction (GO:0005911)	11	2.72	0.00286
collagen-containing extracellular matrix (GO:0062023)	10	2.86	0.00311
MHC class I protein complex (GO:0042612)	2	27.08	0.00345
endosome lumen (GO:0031904)	3	10.45	0.00363
apical plasma membrane (GO:0016324)	9	2.99	0.00376
secretory vesicle (GO:0099503)	18	2.12	0.00386
serine/threonine protein kinase complex (GO:1902554)	4	6.17	0.00472
laminin complex (GO:0043256)	2	20.31	0.00562
protein kinase complex (GO:1902911)	4	5.13	0.00876
cell leading edge (GO:0031252)	9	2.57	0.00958
cell junction (GO:0030054)	28	1.62	0.0106
actin-based cell projection (GO:0098858)	6	3.31	0.0108
tertiary granule lumen (GO:1904724)	3	6.65	0.0118
plasma membrane (GO:0005886)	63	1.32	0.0128
cell surface (GO:0009986)	15	1.97	0.0136
cytosol (GO:0005829)	59	1.33	0.0138
H4/H2A histone acetyltransferase complex (GO:0043189)	2	11.61	0.0149
NuA4 histone acetyltransferase complex (GO:0035267)	2	11.61	0.0149
cytoplasmic vesicle (GO:0031410)	31	1.54	0.0164
intracellular vesicle (GO:0097708)	31	1.54	0.0165
ruffle (GO:0001726)	5	3.39	0.0178
cell cortex (GO:0005938)	7	2.66	0.0181
secretory granule lumen (GO:0034774)	7	2.66	0.0181
leading edge membrane (GO:0031256)	5	3.37	0.0182
cytoplasmic vesicle lumen (GO:0060205)	7	2.62	0.0192
vesicle lumen (GO:0031983)	7	2.61	0.0198
endolysosome (GO:0036019)	2	9.75	0.0202
MHC protein complex (GO:0042611)	2	9.75	0.0202
focal adhesion (GO:0005925)	8	2.33	0.0239
caveolar macromolecular signaling complex (GO:0002095)	1	60.93	0.0242
interleukin-12 complex (GO:0043514)	1	60.93	0.0242
laminin-2 complex (GO:0005607)	1	60.93	0.0242
leading edge of lamellipodium (GO:0061851)	1	60.93	0.0242
MHC class Ib protein complex (GO:0032398)	1	60.93	0.0242
receptor complex (GO:0043235)	0	< 0.01	0.0242
cell-substrate junction (GO:0030055)	8	2.29	0.026
integral component of lumenal side of endoplasmic reticulum membrane (GO:0071556)	2	8.4	0.0262
lumenal side of endoplasmic reticulum membrane (GO:0098553)	2	8.4	0.0262
phagocytic vesicle membrane (GO:0030670)	3	4.81	0.0267
cell projection (GO:0042995)	29	1.51	0.0279
lamellipodium (GO:0030027)	5	2.99	0.0284
centralspindlin complex (GO:0097149)	1	40.62	0.0322
Elg1 RFC-like complex (GO:0031391)	1	40.62	0.0322
laminin-5 complex (GO:0005610)	1	40.62	0.0322
PeBoW complex (GO:0070545)	1	40.62	0.0322
UDP-N-acetylglucosamine transferase complex (GO:0043541)	1	40.62	0.0322
plasma membrane region (GO:0098590)	17	1.66	0.0356
mitochondrial matrix (GO:0005759)	0	< 0.01	0.036
actomyosin contractile ring (GO:0005826)	1	30.47	0.04
Ndc80 complex (GO:0031262)	1	30.47	0.04
NMS complex (GO:0031617)	1	30.47	0.04
perisynaptic extracellular matrix (GO:0098966)	1	30.47	0.04
synapse-associated extracellular matrix (GO:0099535)	1	30.47	0.04
lumenal side of membrane (GO:0098576)	2	6.59	0.0401
vacuole (GO:0005773)	12	1.79	0.0463
cullin-RING ubiquitin ligase complex (GO:0031461)	4	2.99	0.0478
alpha DNA polymerase:primase complex (GO:0005658)	1	24.37	0.0479
CBM complex (GO:0032449)	1	24.37	0.0479
cyclin A2-CDK2 complex (GO:0097124)	1	24.37	0.0479
DNA replication factor C complex (GO:0005663)	1	24.37	0.0479
inner kinetochore (GO:0000939)	1	24.37	0.0479
R2TP complex (GO:0097255)	1	24.37	0.0479
basement membrane (GO:0005604)	3	3.77	0.0483
tertiary granule (GO:0070820)	4	2.97	0.0487

## Sheet: Molecular_Function
GO molecular function complete	Gene count	Fold Enrichment	P-value
protein binding (GO:0005515)	152	1.29	3.92e-10
binding (GO:0005488)	162	1.2	4.73e-09
signaling receptor binding (GO:0005102)	35	2.69	7.87e-08
receptor ligand activity (GO:0048018)	14	3.47	6.94e-05
signaling receptor activator activity (GO:0030546)	14	3.42	8.2e-05
molecular_function (GO:0003674)	164	1.1	0.000127
proteoglycan binding (GO:0043394)	4	13.17	0.000339
cytokine activity (GO:0005125)	8	4.18	0.000824
enzyme binding (GO:0019899)	31	1.84	0.00109
G protein-coupled receptor activity (GO:0004930)	0	< 0.01	0.00152
protein kinase regulator activity (GO:0019887)	7	4.22	0.00165
protein kinase binding (GO:0019901)	14	2.49	0.00175
chemorepellent activity (GO:0045499)	3	13.06	0.00201
cytokine receptor binding (GO:0005126)	8	3.61	0.00204
TAP binding (GO:0046977)	2	30.47	0.00284
WW domain binding (GO:0050699)	3	11.08	0.0031
kinase regulator activity (GO:0019207)	7	3.66	0.00358
ADP binding (GO:0043531)	3	9.88	0.0042
serine-type endopeptidase activity (GO:0004252)	6	3.91	0.00506
transmembrane signaling receptor activity (GO:0004888)	3	0.26	0.00511
cell adhesion molecule binding (GO:0050839)	11	2.5	0.00535
kinase binding (GO:0019900)	14	2.23	0.00621
signaling receptor inhibitor activity (GO:0030547)	3	8.5	0.00622
growth factor receptor binding (GO:0070851)	5	4.29	0.00711
serine-type peptidase activity (GO:0008236)	6	3.58	0.00755
protein homodimerization activity (GO:0042803)	13	2.29	0.00801
integrin binding (GO:0005178)	5	4.15	0.00816
serine hydrolase activity (GO:0017171)	6	3.52	0.00825
cyclin-dependent protein serine/threonine kinase regulator activity (GO:0016538)	3	7.31	0.00921
tumor necrosis factor receptor superfamily binding (GO:0032813)	3	7.31	0.00921
identical protein binding (GO:0042802)	28	1.62	0.0105
growth factor activity (GO:0008083)	5	3.76	0.0119
signaling receptor regulator activity (GO:0030545)	3	6.41	0.0129
molecular transducer activity (GO:0060089)	5	0.38	0.0137
signaling receptor activity (GO:0038023)	5	0.38	0.0137
GTP binding (GO:0005525)	8	2.56	0.0146
death receptor binding (GO:0005123)	2	11.61	0.0149
endopeptidase activity (GO:0004175)	9	2.35	0.016
protein-containing complex binding (GO:0044877)	19	1.78	0.0161
ABC-type fatty-acyl-CoA transporter activity (GO:0015607)	1	> 100	0.0162
calcidiol 1-monooxygenase activity (GO:0004498)	1	> 100	0.0162
granulocyte macrophage colony-stimulating factor receptor binding (GO:0005129)	1	> 100	0.0162
interleukin-1 type I receptor antagonist activity (GO:0045352)	1	> 100	0.0162
interleukin-1 type II receptor antagonist activity (GO:0045353)	1	> 100	0.0162
interleukin-12 beta subunit binding (GO:0042163)	1	> 100	0.0162
interleukin-17 binding (GO:0019975)	1	> 100	0.0162
interleukin-27 binding (GO:0045513)	1	> 100	0.0162
phosphogluconate dehydrogenase (decarboxylating) activity (GO:0004616)	1	> 100	0.0162
pyrimidine-nucleoside phosphorylase activity (GO:0016154)	1	> 100	0.0162
secalciferol 1-monooxygenase activity (GO:0062185)	1	> 100	0.0162
serpin family protein binding (GO:0097655)	1	> 100	0.0162
carbohydrate derivative binding (GO:0097367)	29	1.56	0.0184
cysteine-type endopeptidase activity (GO:0004197)	4	4.03	0.0192
guanyl nucleotide binding (GO:0019001)	8	2.43	0.0193
guanyl ribonucleotide binding (GO:0032561)	8	2.43	0.0193
protein dimerization activity (GO:0046983)	16	1.87	0.0198
collagen binding (GO:0005518)	3	5.22	0.0217
activin receptor antagonist activity (GO:0038102)	1	60.93	0.0242
branched-chain-amino-acid transaminase activity (GO:0004084)	1	60.93	0.0242
FBXO family protein binding (GO:0098770)	1	60.93	0.0242
heparan sulfate N-acetylglucosaminyltransferase activity (GO:0042328)	1	60.93	0.0242
interleukin-1, type I receptor binding (GO:0005150)	1	60.93	0.0242
interleukin-1, type II receptor binding (GO:0005151)	1	60.93	0.0242
interleukin-12 binding (GO:0019972)	1	60.93	0.0242
ISG15-specific protease activity (GO:0019785)	1	60.93	0.0242
kininogen binding (GO:0030984)	1	60.93	0.0242
L-isoleucine transaminase activity (GO:0052656)	1	60.93	0.0242
L-leucine transaminase activity (GO:0052654)	1	60.93	0.0242
L-leucine:2-oxoglutarate aminotransferase activity (GO:0050048)	1	60.93	0.0242
L-valine transaminase activity (GO:0052655)	1	60.93	0.0242
N-acetylglucosaminyl-proteoglycan 4-beta-glucuronosyltransferase activity (GO:0050509)	1	60.93	0.0242
netrin receptor binding (GO:1990890)	1	60.93	0.0242
prostaglandin-endoperoxide synthase activity (GO:0004666)	1	60.93	0.0242
structural constituent of bone (GO:0008147)	1	60.93	0.0242
thymidine kinase activity (GO:0004797)	1	60.93	0.0242
thymidine phosphorylase activity (GO:0009032)	1	60.93	0.0242
fibronectin binding (GO:0001968)	2	8.7	0.0247
double-stranded RNA binding (GO:0003725)	3	4.69	0.0285
peptide antigen binding (GO:0042605)	2	7.62	0.0312
tumor necrosis factor receptor binding (GO:0005164)	2	7.62	0.0312
phosphatase activity (GO:0016791)	6	2.58	0.0312
glucuronosyl-N-acetylglucosaminyl-proteoglycan 4-alpha-N-acetylglucosaminyltransferase activity (GO:0050508)	1	40.62	0.0322
IMP dehydrogenase activity (GO:0003938)	1	40.62	0.0322
interleukin-1 receptor antagonist activity (GO:0005152)	1	40.62	0.0322
iodide transmembrane transporter activity (GO:0015111)	1	40.62	0.0322
procollagen-lysine 5-dioxygenase activity (GO:0008475)	1	40.62	0.0322
TAP2 binding (GO:0046979)	1	40.62	0.0322
heme binding (GO:0020037)	4	3.41	0.0323
receptor antagonist activity (GO:0048019)	2	7.39	0.0329
actin filament binding (GO:0051015)	5	2.82	0.0348
chemoattractant activity (GO:0042056)	2	6.77	0.0382
tetrapyrrole binding (GO:0046906)	4	3.19	0.0396
2'-5'-oligoadenylate synthetase activity (GO:0001730)	1	30.47	0.04
adenosine 3',5'-bisphosphate transmembrane transporter activity (GO:0071077)	1	30.47	0.04
alkaline phosphatase activity (GO:0004035)	1	30.47	0.04
death effector domain binding (GO:0035877)	1	30.47	0.04
deoxynucleoside kinase activity (GO:0019136)	1	30.47	0.04
peptidyl-lysine 5-dioxygenase activity (GO:0070815)	1	30.47	0.04
glycosaminoglycan binding (GO:0005539)	5	2.6	0.0461
CXCR3 chemokine receptor binding (GO:0048248)	1	24.37	0.0479
ErbB-2 class receptor binding (GO:0005176)	1	24.37	0.0479
ErbB-3 class receptor binding (GO:0043125)	1	24.37	0.0479
nerve growth factor receptor binding (GO:0005163)	1	24.37	0.0479
TAP1 binding (GO:0046978)	1	24.37	0.0479
oxidoreductase activity, acting on paired donors, with incorporation or reduction of molecular oxygen (GO:0016705)	4	2.95	0.0495

## Sheet: Pathways
Pathway identifier	Pathway name	Gene count	P Value
R-HSA-195258	RHO GTPase Effectors	7	0.004
R-HSA-2500257	Resolution of Sister Chromatid Cohesion	4	0.012
R-HSA-68877	Mitotic Prometaphase	5	0.012
R-HSA-9648025	EML4 and NUDC in mitotic spindle formation	4	0.012
R-HSA-2467813	Separation of Sister Chromatids	4	0.012
R-HSA-68886	M Phase	5	0.012
R-HSA-5663220	RHO GTPases Activate Formins	4	0.012
R-HSA-68882	Mitotic Anaphase	4	0.012
R-HSA-2555396	Mitotic Metaphase and Anaphase	4	0.012
R-HSA-75205	Dissolution of Fibrin Clot	2	0.018
R-HSA-3928665	EPH-ephrin mediated repulsion of cells	1	0.022
R-HSA-1433557	Signaling by SCF-KIT	1	0.022
R-HSA-2682334	EPH-Ephrin signaling	1	0.022
R-HSA-5663205	Infectious disease	12	0.028
R-HSA-109582	Hemostasis	10	0.028
R-HSA-453274	Mitotic G2-G2/M phases	7	0.029
R-HSA-69275	G2/M Transition	7	0.029
R-HSA-162582	Signal Transduction	43	0.029
R-HSA-1643685	Disease	28	0.029
R-HSA-5656169	Termination of translesion DNA synthesis	3	0.038
R-HSA-110313	Translesion synthesis by Y family DNA polymerases bypasses lesions on DNA template	3	0.038
R-HSA-73893	DNA Damage Bypass	3	0.038
R-HSA-73614	Pyrimidine salvage	2	0.038
R-HSA-194315	Signaling by Rho GTPases	11	0.038
R-HSA-9716542	Signaling by Rho GTPases, Miro GTPases and RHOBTB3	11	0.038
R-HSA-8956321	Nucleotide salvage	2	0.038
R-HSA-8862803	Deregulated CDK5 triggers multiple neurodegenerative pathways in Alzheimer's disease models	2	0.042
R-HSA-8863678	Neurodegenerative Diseases	2	0.042
R-HSA-9609690	HCMV Early Events	3	0.044
R-HSA-9609646	HCMV Infection	3	0.044
R-HSA-69278	Cell Cycle, Mitotic	19	0.045
R-HSA-1640170	Cell Cycle	21	0.045
