# Supplementary material for: Identification of therapeutically potential targets and their ligands for the treatment of OSCC
Source: Front Oncol. 2022 Sep 20;12:910494. doi: 10.3389/fonc.2022.910494 (PMC9530560; doi:10.3389/fonc.2022.910494)
Supplement: Supplementary file 9 [file Table_8.xlsx]

## Sheet: BOP1
Zinc Id	Name	Frame_1	Frame_2	Frame_3	Frame_4	Frame_5	Average
ZINC03914596	Saquinavir	-10.4903	-11.1135	-11.4459	-10.9969	-10.335	-10.8763
ZINC03830945	Iohexol	-10.6164	-10.6436	-10.6997	-10.5986	-9.86326	-10.4843
ZINC53682927	Dpnh	-10.6225	-10.731	-10.6141	-10.4551	-9.8105	-10.4467
ZINC03951740	Ipv	-9.74819	-11.0755	-10.5012	-10.248	-10.6008	-10.4347
ZINC22448696	Indinavir	-10.4761	-10.5678	-10.9284	-9.86866	-9.94271	-10.3567
ZINC03944422	Norvir	-9.63473	-10.9929	-10.1475	-10.6809	-9.753	-10.2418
ZINC53682936	Cltc	-9.89369	-10.2045	-9.98269	-9.50437	-9.9735	-9.91175
ZINC03941496	Atazanavir	-9.28555	-10.0917	-10.1196	-9.42118	-10.1196	-9.80752
ZINC49783788	Valrubicin	-9.07952	-9.87128	-9.61249	-9.66522	-10.6968	-9.78507
ZINC03830432	Cefoperazone	-10.9733	-9.2498	-9.74306	-9.73794	-9.04363	-9.74954
ZINC04215257	Cefpiramide	-10.344	-9.87417	-9.91947	-8.68065	-9.12233	-9.58813
ZINC04474682	Travoprost	-10.4155	-9.29375	-9.69066	-8.44898	-8.63318	-9.29642
ZINC03833846	Nelfinavir	-10.0915	-9.20671	-9.67308	-8.58043	-8.71814	-9.25396
ZINC12466745	Argatroban	-9.84747	-9.43989	-8.32531	-8.81079	-8.60486	-9.00566
ZINC08214483	Amikacin	-9.39236	-9.07827	-9.38108	-8.94909	-8.17508	-8.99517
ZINC03938704	Ellence	-9.39243	-8.59657	-9.23316	-9.13387	-8.49379	-8.96996
ZINC04393164	Aliskiren	-10.2204	-9.39221	-9.17133	-8.38906	-7.66912	-8.96842
ZINC03918087	Doxorubicin	-9.2391	-9.474	-9.05794	-8.64623	-8.30623	-8.9447
ZINC01550477	Lapatinib	-8.119	-8.48882	-10.0286	-9.51736	-8.27216	-8.88519
ZINC03830957	Iopromide	-9.78818	-8.91132	-9.02234	-7.74716	-8.90964	-8.87573

## Sheet: CCNA2
Zinc Id	Name	Frame_1	Frame_2	Frame_3	Frame_4	Frame_5	Average
ZINC4097225	IMIPENEM	-7.2862	-7.23682	-7.40144	-6.633	-9.17135	-7.54577
ZINC1573408	DIACETOLOL	-6.89072	-8.36529	-5.17698	-7.20819	-8.05175	-7.13859
ZINC13818943	REGADENOSON	-7.64686	-7.72674	-9.44845	-5.40933	-5.40304	-7.12688
ZINC896621	MAZINDOL	-7.37225	-6.37286	-6.83178	-7.23904	-6.8521	-6.9336
ZINC1035331	RIBAVIRIN	-7.58268	-6.98689	-6.69192	-6.57499	-6.74132	-6.91556
ZINC2273	METAPROTERENOL	-7.03655	-6.78274	-6.34448	-7.41187	-6.73695	-6.86252
ZINC13649795	M ACYCLOVIR	-7.90729	-4.84624	-6.8211	-7.13855	-7.08287	-6.75921
ZINC401	ISOETHARINE	-7.08842	-6.97973	-6.69653	-5.92746	-6.53004	-6.64444
ZINC34157	LEVONORDEFRIN	-7.06927	-7.49823	-5.98853	-5.11673	-7.54232	-6.64302
ZINC1997127	LENALIDOMIDE	-7.55868	-7.57906	-7.21908	-4.14797	-6.47649	-6.59626
ZINC896819	SOTALOL	-6.45549	-5.69503	-5.95778	-7.36058	-7.48412	-6.5906
ZINC3806262	PENTOSTATIN	-7.25325	-8.29174	-6.78547	-4.10346	-6.46836	-6.58046
ZINC13649789	M GANCICLOVIR	-6.90347	-5.20786	-6.48684	-7.12648	-7.13038	-6.57101
ZINC1899	M PENCICLOVIR	-7.36397	-4.96958	-6.75357	-6.32227	-7.29336	-6.54055
ZINC18120050	MENADIOL	-7.34912	-7.01971	-6.27152	-5.12645	-6.77494	-6.50835
ZINC3795098	CYTARABINE	-7.23631	-7.03002	-5.99014	-5.14821	-7.05924	-6.49278
ZINC3802690	ENTECAVIR	-7.57403	-7.03164	-7.34395	-4.42685	-6.06502	-6.4883
ZINC1695	METARAMINOL	-6.98326	-7.16999	-6.25293	-5.19809	-6.80761	-6.48238
ZINC57624	NOREPINEPHRINE	-6.8338	-6.76872	-6.14818	-5.38394	-7.00228	-6.42738
ZINC14360	SUMATRIPTAN	-6.66685	-6.01729	-6.3358	-5.87293	-7.07481	-6.39354

## Sheet: PLAU
Zinc Id	Name	Frame_1	Frame_2	Frame_3	Frame_4	Frame_5	Average
ZINC53682927	Dnph	-9.2762	-8.48617	-8.27003	-8.16554	-7.85976	-8.41154
ZINC12466745	Argatroban	-6.47695	-9.2039	-8.64382	-8.47933	-8.13775	-8.18835
ZINC03830706	Diminazene	-8.40824	-8.52398	-9.45267	-7.27447	-6.92892	-8.11766
ZINC01530775	Pentamidine	-9.18395	-8.41669	-9.01249	-6.66531	-6.96794	-8.04927
ZINC03833846	Nelfinavir	-8.55641	-7.15878	-8.42144	-7.50874	-7.15638	-7.76035
ZINC53682936	Cltc	-8.71334	-7.77792	-7.1744	-7.55681	-7.0129	-7.64707
ZINC00020252	Fenoterol	-9.84858	-6.8538	-7.16869	-7.12341	-7.23844	-7.64658
ZINC03914596	Saquinavir	-7.52314	-7.20482	-8.18984	-7.0619	-7.30969	-7.45788
ZINC08214483	Amikacin	-7.07507	-7.10223	-8.54288	-7.43415	-6.83167	-7.3972
ZINC22448696	Indinavir	-7.30888	-7.48334	-7.28043	-7.04942	-7.58407	-7.34123
ZINC13513942	Tetra-h-folate	-7.58652	-7.90754	-7.05422	-6.26357	-7.81165	-7.3247
ZINC03830946	Iohexol	-7.10355	-7.42056	-7.12819	-8.03608	-6.7915	-7.29598
ZINC00057623	I-norepinephrine	-7.58484	-7.22805	-7.53412	-7.33643	-6.4267	-7.22203
ZINC00057624	Adrenor	-8.20611	-6.89117	-7.72282	-6.94755	-5.94653	-7.14283
ZINC00001695	Metaraminol	-7.40533	-7.27526	-7.42007	-6.79911	-6.75872	-7.1317
ZINC00001735	minoxidil	-7.79319	-7.61651	-7.60859	-6.51558	-6.08711	-7.1242
ZINC03944422	Norvir	-7.44631	-7.47113	-7.23071	-6.46876	-6.66915	-7.05722
ZINC00034157	Nordefrin	-7.385	-6.98393	-7.62728	-7.08532	-5.15968	-6.84824
ZINC13513943	Tetrahydrofolate	-6.38393	-7.56758	-5.55844	-5.54421	-8.8862	-6.78807
ZINC00001930	Phenylpropanolamine	-7.02171	-6.60777	-7.81944	-6.00141	-6.20017	-6.7301

## Sheet: SERPINE1
Zinc Id	Name	Frame_1	Frame_2	Frame_3	Frame_4	Frame_5	Average
ZINC53682927	Dpnh	-8.46564	-8.52008	-8.98252	-8.53997	-9.44215	-8.79007
ZINC02019839	Reproterol	-8.07237	-8.42666	-8.27241	-8.406	-8.67093	-8.36967
ZINC00000416	Labetalol	-8.5039	-8.70552	-7.69714	-7.99068	-7.71432	-8.12231
ZINC05844792	Nebivolol	-3.74107	-8.46589	-7.11935	-7.42804	-9.23527	-7.19792
ZINC00001735	Minoxidil	-3.69831	-7.48926	-7.91809	-7.26325	-8.50379	-6.97454
ZINC03860156	Amp	-7.27402	-6.89993	-7.46499	-6.38472	-6.35903	-6.87654
ZINC02018339	Oxyfedrine	-2.432	-7.85691	-8.20267	-7.90267	-7.89124	-6.8571
ZINC02126310	Vidarabine Phosphate	-6.71044	-6.8435	-7.88938	-6.39661	-6.09659	-6.78731
ZINC03927870	Fludarabine	-6.32618	-7.32109	-7.36864	-5.92976	-6.55819	-6.70077
ZINC00001695	Metaraminol	-6.27832	-6.67057	-6.88838	-7.02513	-6.47399	-6.66728
ZINC00538483	Trazodone	-3.57664	-7.27356	-6.30493	-7.5361	-7.20403	-6.37905
ZINC03830215	Amoxicillin	-4.3468	-6.09538	-7.88678	-4.87069	-8.34186	-6.3083
ZINC01530694	Tamsulosin	-3.67283	-6.84778	-7.18585	-6.1811	-7.46952	-6.27142
ZINC04099200	Pantoprazole	-4.18799	-7.76153	-6.59954	-5.14649	-7.34785	-6.20868
ZINC03830847	Flubendazole	-4.37165	-7.35212	-6.23098	-5.78557	-7.07737	-6.16354
ZINC03830218	Ampicillin	-4.26355	-6.48041	-7.45324	-4.39886	-7.76317	-6.07184
ZINC03830515	Cefradine	-4.40134	-7.04285	-7.06796	-4.31307	-7.21438	-6.00792
ZINC03813010	Fluorodeoxyuridine	-6.24484	-4.97351	-7.20195	-5.09237	-6.44303	-5.99114
ZINC34781667	Cephalexin	-4.02119	-6.99645	-7.40465	-3.48512	-7.6772	-5.91692
ZINC18456332	Atp	-6.60489	-6.39072	-3.85582	-5.77717	-6.62325	-5.85037
